# Supplementary material for: Phytohormone treatment induces generation of cryptic peptides with antimicrobial activity in the Moss Physcomitrella patens
Source: BMC Plant Biol. 2019 Jan 7;19:9. doi: 10.1186/s12870-018-1611-z (PMC6322304; doi:10.1186/s12870-018-1611-z)
Supplement: Supplementary file 3 — Table S1. The list of synthetic RT peptides identified by MRM-MS in cell and secretome samples. (XLSX 11 kb) [file 12870_2018_1611_MOESM3_ESM.xlsx]

## Sheet: Table S3
Table S1. The list of synthetic RT peptides identified by MRM-MS in cell and secretome samples
Experiment	Sample type	Protein Name	Peptide Sequence	Precursor Mz	Precursor Charge	Total Area
C593_20180214_1000uM_MeJe_17-19_1	cell	iRT	LGGNETQVR	487.257	2	1486
C463_20180126_ct_1_32	secretome	iRT	LGGNETQVR	487.257	2	2526
C593_20180214_1000uM_MeJe_17-19_1	cell	iRT	AGGSSEPVTGLADK	644.823	2	15454
C463_20180126_ct_1_32	secretome	iRT	AGGSSEPVTGLADK	644.823	2	5626351
C593_20180214_1000uM_MeJe_17-19_1	cell	iRT	VEATFGVDESANK	683.828	2	5563196
C463_20180126_ct_1_32	secretome	iRT	VEATFGVDESANK	683.828	2	6316436
C593_20180214_1000uM_MeJe_17-19_1	cell	iRT	YILAGVESNK	547.298	2	7585291
C463_20180126_ct_1_32	secretome	iRT	YILAGVESNK	547.298	2	15634516
C593_20180214_1000uM_MeJe_17-19_1	cell	iRT	TPVISGGPYYER	669.838	2	215390
C463_20180126_ct_1_32	secretome	iRT	TPVISGGPYYER	669.838	2	13577570
C593_20180214_1000uM_MeJe_17-19_1	cell	iRT	TPVITGAPYYER	683.854	2	602876
C463_20180126_ct_1_32	secretome	iRT	TPVITGAPYYER	683.854	2	8039269
C593_20180214_1000uM_MeJe_17-19_1	cell	iRT	GDLDAASYYAPVR	699.338	2	1534400
C463_20180126_ct_1_32	secretome	iRT	GDLDAASYYAPVR	699.338	2	7842738
C593_20180214_1000uM_MeJe_17-19_1	cell	iRT	DAVTPADFSEWSK	726.836	2	55800
C463_20180126_ct_1_32	secretome	iRT	DAVTPADFSEWSK	726.836	2	847772
C593_20180214_1000uM_MeJe_17-19_1	cell	iRT	TGFIIDPGGVIR	622.854	2	20300084
C463_20180126_ct_1_32	secretome	iRT	TGFIIDPGGVIR	622.854	2	3646921
C593_20180214_1000uM_MeJe_17-19_1	cell	iRT	GTFIIDPAAIVR	636.869	2	20189734
C463_20180126_ct_1_32	secretome	iRT	GTFIIDPAAIVR	636.869	2	3029911
C593_20180214_1000uM_MeJe_17-19_1	cell	iRT	FLLQFGAQGSPLFK	776.93	2	29572
C463_20180126_ct_1_32	secretome	iRT	FLLQFGAQGSPLFK	776.93	2	1932
