# Supplementary material for: Phytohormone treatment induces generation of cryptic peptides with antimicrobial activity in the Moss Physcomitrella patens
Source: BMC Plant Biol. 2019 Jan 7;19:9. doi: 10.1186/s12870-018-1611-z (PMC6322304; doi:10.1186/s12870-018-1611-z)
Supplement: Supplementary file 4 — Table S2. List of intracellular endogenous peptides identified in control and MeJA-treated protonemata. (XLSX 540 kb) [file 12870_2018_1611_MOESM4_ESM.xlsx]

## Sheet: S1
Table S2. List of intracellular endogenous peptides identified in control and MeJA-treated protonemata.
Sequence	Length	Leading razor protein	Description	Score	PEP	MS/MS Count	Mass	Charges	Control	MeJA	Control XIC, median	MeJA XIC, median	log2 FC
GPPPPPPPPPPPSN	14	Pp3c15_25050V3.1.p	Pp3c15_25050V3.1.p PREDICTED: magnesium-chelatase subunit ChlD, chloroplastic-like isoform X1 [Glycine max].	261.6	5.0383e-94	47	1343.69	2;3	+	+	172730000	191120000	0.14596
AIAEYTIKINEGG	13	Pp3c14_22870V3.1.p	Pp3c14_22870V3.1.p hypothetical protein M408DRAFT_325389 [Serendipita vermifera MAFF 305830].	209.21	7.9781e-27	29	1377.71	1;2	+	+	1761200000	2031700000	0.206129
ATQIIDDTPKTKGKRSGLG	19	PhpapaCp009	PhpapaCp009 NP_904172.1 psbH photosystem II protein H	297.97	1.0177e-94	26	1985.09	2;3;4;5	+	+	614070000	2783100000	2.18022
TVIGVAVAGVSTFDPVKRK	19	Pp3c5_17290V3.1.p	Pp3c5_17290V3.1.p PREDICTED: uncharacterized protein LOC104600599 [Nelumbo nucifera].	288.71	3.4363e-175	26	1943.12	2;3;4	+	+	724800000	969190000	0.419197
ALVAGVLAAGAKVGSANA	18	Pp3c7_12850V3.1.p	Pp3c7_12850V3.1.p oxygen-evolving enhancer protein 2 [Arabidopsis lyrata subsp. lyrata].	240.05	1.2625e-72	26	1538.88	2;3	+	+	578540000	347530000	-0.735279
VADKVSPDPEVVPPNVLE	18	Pp3c9_3440V3.1.p	Pp3c9_3440V3.1.p protein fucoxanthin chlorophyll a/c protein [Phaeodactylum tricornutum CCAP 1055/1].	125.53	0.00024523	24	1902.99	2;3	+	+	214290000	575740000	1.42585
LPPLSDDQIARQVD	14	Pp3c13_16130V3.1.p	Pp3c13_16130V3.1.p RecName: Full=Ribulose bisphosphate carboxylase small chain 4, chloroplastic; Short=RuBisCO small subunit 4; Flags: Precursor.	191.52	8.3984e-19	23	1565.8	2;3	+	+	191610000	184170000	-0.0571348
FYPKDISVAAGESVTFVNNKGFPHNVV	27	Pp3c19_21160V3.1.p	Pp3c19_21160V3.1.p predicted protein [Bathycoccus prasinos].	150.36	1.7975e-32	23	2935.49	3;4;5	+	+	654030000	248260000	-1.3975
VRVYLGAETTRSMGL	15	PhpapaCp076	PhpapaCp076 NP_904239.1 psaC photosystem I subunit VII	185.59	1.8558e-09	22	1651.87	2;3	+	+	625900000	1016400000	0.699464
GFKIAEGFAKIIS	13	Pp3c14_22870V3.1.p	Pp3c14_22870V3.1.p hypothetical protein M408DRAFT_325389 [Serendipita vermifera MAFF 305830].	114.02	0.0011324	21	1379.78	2;3	+	+	1089200000	1851400000	0.765348
PPPPPSGGLPGTE	13	Pp3c3_2620V3.1.p	Pp3c3_2620V3.1.p PREDICTED: oxygen-evolving enhancer protein 3, chloroplastic [Sesamum indicum].	140.14	0.00014525	21	1201.6	2	+	+	115270000	190620000	0.725682
VIGVAVAGVSTFDPVKRK	18	Pp3c5_17290V3.1.p	Pp3c5_17290V3.1.p PREDICTED: uncharacterized protein LOC104600599 [Nelumbo nucifera].	178.1	5.5362e-12	21	1842.07	2;3;4	+	+	735910000	1185800000	0.688259
FVVAVWKALESAAK	14	Pp3c7_19850V3.1.p	Pp3c7_19850V3.1.p hypothetical protein SELMODRAFT_102916 [Selaginella moellendorffii].	168.22	2.007e-06	21	1517.86	2;3	+	+	48403000	1882700000	5.28156
HLADPGHNTIFALSNLVGK	19	Pp3c20_23270V3.1.p	Pp3c20_23270V3.1.p na	326.43	3.2e-283	20	2003.06	2;3;4	+	+	125650000	393530000	1.64706
VADKVSPDPEVVPPN	15	Pp3c9_3440V3.1.p	Pp3c9_3440V3.1.p protein fucoxanthin chlorophyll a/c protein [Phaeodactylum tricornutum CCAP 1055/1].	147.3	1.4775e-08	20	1561.8	2;3	+	+	127380000	386610000	1.60174
KIKVAINGFGRIGRNFVR	18	Pp3c1_13170V3.1.p	Pp3c1_13170V3.1.p hypothetical protein SELMODRAFT_270825 [Selaginella moellendorffii].	133.66	2.0522e-16	19	2044.22	3;4;5	+	+	129750000	242140000	0.900107
FVNNKAFPHNVVF	13	Pp3c18_13090V3.1.p	Pp3c18_13090V3.1.p plastocyanin precursor [Pediastrum duplex].	174.02	7.1752e-08	19	1531.79	2;3	+	+	997080000	784720000	-0.345531
SAEILEGNGGPGTLR	15	Pp3c2_27350V3.1.p	Pp3c2_27350V3.1.p pathogenesis-related protein 10-3.3-like, partial [Picea mariana].	180.97	1.1857e-15	19	1469.75	2;3	+	+	1101900000	1442900000	0.388978
DKEGIPPDQ	9	Pp3c4_11930V3.1.p	Pp3c4_11930V3.1.p hypothetical protein PRUPE_ppa013349mg [Prunus persica].	136.21	0.010808	19	997.472	2	+	+	29936000	17858000	-0.745311
VAVAGVSTFDPVKRK	15	Pp3c5_17290V3.1.p	Pp3c5_17290V3.1.p PREDICTED: uncharacterized protein LOC104600599 [Nelumbo nucifera].	184.36	5.4924e-07	19	1572.9	2;3;4	+	+	638100000	546120000	-0.224565
VERDKLNKYGRPLLG	15	PhpapaCp031	PhpapaCp031 NP_904194.1 rbcL ribulose-1,5-bisphosphate carboxylase/oxygenase large subunit	174.72	5.2191e-22	18	1756.99	2;3;4	+	+	474440000	554200000	0.224181
SVRVYLGAETTRSMG	15	PhpapaCp076	PhpapaCp076 NP_904239.1 psaC photosystem I subunit VII	131.32	3.044e-08	18	1625.82	2;3	+	+	383430000	972780000	1.34315
SVRVYLGAETTRSMGL	16	PhpapaCp076	PhpapaCp076 NP_904239.1 psaC photosystem I subunit VII	180.97	2.6406e-16	18	1738.9	2;3	+	+	210300000	316970000	0.591897
VRVYLGAETTRSMG	14	PhpapaCp076	PhpapaCp076 NP_904239.1 psaC photosystem I subunit VII	194.24	5.3449e-29	18	1538.79	2;3	+	+	1479800000	1701300000	0.201235
LPPLSDDQIARQVDY	15	Pp3c13_16130V3.1.p	Pp3c13_16130V3.1.p RecName: Full=Ribulose bisphosphate carboxylase small chain 4, chloroplastic; Short=RuBisCO small subunit 4; Flags: Precursor.	168.85	9.181e-26	18	1728.87	2;3	+	+	466160000	583810000	0.324674
HEDYLNAPNEQFDIVFK	17	Pp3c18_13090V3.1.p	Pp3c18_13090V3.1.p plastocyanin precursor [Pediastrum duplex].	198.29	6.5091e-28	18	2077.97	2;3	+	+	332260000	529180000	0.671446
TNLPNGSLPDVSLPEKKAGQKF	22	Pp3c19_5170V3.1.p	Pp3c19_5170V3.1.p 22-kDa protein of chloroplasts in green spores [Osmunda japonica].	245.18	2.2811e-62	18	2339.25	2;3;4	+	+	1014720000	1262800000	0.315544
TPLPPPLPADPPE	13	Pp3c2_3480V3.1.p	Pp3c2_3480V3.1.p hypothetical protein glysoja_029233 [Glycine soja].	128.86	1.0895e-05	18	1339.7	2	+	+	66402000	79774000	0.264692
DDETIVEIAPMEIRTFLLRVRSNKHH	26	Pp3c25_15030V3.1.p	Pp3c25_15030V3.1.p PREDICTED: alpha-mannosidase [Vitis vinifera].	213.16	1.8013e-73	18	3118.63	3;4;5	+	+	1243835000	736395000	-0.756243
LEAIKLAPPPPPSGGLPGTEN	21	Pp3c3_2620V3.1.p	Pp3c3_2620V3.1.p PREDICTED: oxygen-evolving enhancer protein 3, chloroplastic [Sesamum indicum].	183.76	2.4533e-29	17	2054.1	2;3	+	+	127264000	333605000	1.39032
APPVDIDGIREP	12	PhpapaCp046	PhpapaCp046 NP_904209.1 psbA photosystem II protein D1	132.91	0.00072501	16	1277.66	2	+	+	391320000	232530000	-0.750932
VNPRVFFDVTIGGNPAGRIE	20	Pp3c1_32280V3.1.p	Pp3c1_32280V3.1.p RecName: Full=Peptidyl-prolyl cis-trans isomerase; Short=PPIase; AltName: Full=Cyclophilin; AltName: Full=Cyclosporin A-binding protein; AltName: Full=Rotamase.	252.1	3.0093e-35	16	2157.13	2;3	+	+	803915500	1606553000	0.998853
DASDVINEAKSNTTN	15	Pp3c19_5170V3.1.p	Pp3c19_5170V3.1.p 22-kDa protein of chloroplasts in green spores [Osmunda japonica].	265.36	4.3043e-116	16	1577.72	2;3	+	+	538080000	612820000	0.187643
DDETIVEIAPMEIRTFLLRVRSNK	24	Pp3c25_15030V3.1.p	Pp3c25_15030V3.1.p PREDICTED: alpha-mannosidase [Vitis vinifera].	117.74	7.456e-27	16	2844.52	3;4;5	+	+	240780000	145200000	-0.729674
SELMSSIEKGVNFVNVK	17	Pp3c4_20940V3.1.p	Pp3c4_20940V3.1.p PREDICTED: malate dehydrogenase, mitochondrial [Cicer arietinum].	180.28	4.8343e-21	16	1879.97	2;3	+	+	428060000	297440000	-0.525214
ALVAGVLAAGAKVG	14	Pp3c7_12850V3.1.p	Pp3c7_12850V3.1.p oxygen-evolving enhancer protein 2 [Arabidopsis lyrata subsp. lyrata].	128.12	2.1163e-06	16	1195.73	2	+	+	36829000	80012000	1.11937
GVTKKPDLSDPVLR	14	PhpapaCp007	PhpapaCp007 NP_904170.1 petD cytochrome b6/f complex subunit IV	174.72	6.466e-06	15	1523.87	2;3;4	+	+	450530000	753130000	0.741276
LPPLSDDQIARQ	12	Pp3c13_16130V3.1.p	Pp3c13_16130V3.1.p RecName: Full=Ribulose bisphosphate carboxylase small chain 4, chloroplastic; Short=RuBisCO small subunit 4; Flags: Precursor.	185.81	8.963e-11	15	1351.71	2	+	+	75239000	78880000	0.0681789
ASETKFAFLVWTDGSHVVQSPIAITVE	27	Pp3c18_10040V3.1.p	Pp3c18_10040V3.1.p PREDICTED: subtilisin-like protease [Nicotiana sylvestris].	157.31	3.7898e-33	15	2931.5	3;4	+	+	480565000	695390000	0.533091
EVVPALTNMVNAAKQLRAELAK	22	Pp3c18_21210V3.1.p	Pp3c18_21210V3.1.p PREDICTED: 5-methyltetrahydropteroyltriglutamate--homocysteine methyltransferase [Jatropha curcas].	153.21	1.3545e-25	15	2365.32	3;4	+	+	109720000	95805000	-0.195654
SAEILEGNGGPGTLRVLH	18	Pp3c2_27350V3.1.p	Pp3c2_27350V3.1.p pathogenesis-related protein 10-3.3-like, partial [Picea mariana].	170.79	2.2593e-16	15	1818.96	2;3	+	+	267790000	383430000	0.517861
TQAPVQLGSLRAADGKE	17	Pp3c2_7940V3.1.p	Pp3c2_7940V3.1.p GDP-mannose-3',5'-epimerase [Caragana korshinskii].	222.45	2.8684e-27	15	1739.92	2;3	+	+	1030700000	2282300000	1.14686
EEAAAPGAPVAPVK	14	Pp3c20_640V3.1.p	Pp3c20_640V3.1.p unknown [Picea sitchensis].	114.4	0.00040943	15	1305.69	2;3	+	+	968630000	549210000	-0.818588
TVPKIPPPEPAKPRT	15	Pp3c21_6510V3.1.p	Pp3c21_6510V3.1.p na	93.51	0.00019178	15	1626.95	2;3;4	+	+	38476000	53634000	0.479189
APPLPGSPPAVK	12	Pp3c24_1490V3.1.p	Pp3c24_1490V3.1.p PREDICTED: mitochondrial import receptor subunit TOM9-2-like [Cucumis melo].	144.77	0.00076725	15	1129.65	2;3	+	+	234170000	415630000	0.827744
IVLGLKATAGL	11	Pp3c3_10740V3.1.p	Pp3c3_10740V3.1.p hypothetical protein CARUB_v10010631mg [Capsella rubella].	126.82	0.0028508	15	1054.67	2	+	+	357785000	726915000	1.02269
KIKVAINGFGRIG	13	Pp3c7_14300V3.1.p	Pp3c7_14300V3.1.p PREDICTED: glyceraldehyde-3-phosphate dehydrogenase GAPA2, chloroplastic isoform X1 [Camelina sativa].	140.45	0.0016496	15	1371.84	2;3	+	+	1202500000	309030000	-1.96022
GASTVLTKTQNIGRIS	16	PhpapaCp032	PhpapaCp032 NP_904195.1 atpB ATP synthase CF1 beta subunit	231.06	9.4951e-23	14	1644.92	2;3	+	+	497110000	467340000	-0.0890926
VRVYLGAETTRSMGLA	16	PhpapaCp076	PhpapaCp076 NP_904239.1 psaC photosystem I subunit VII	155.98	1.4802e-08	14	1722.91	2;3	+	+	583540000	702410000	0.267482
TPDVDPKNVRPTLG	14	Pp3c15_13020V3.1.p	Pp3c15_13020V3.1.p PREDICTED: linoleate 13S-lipoxygenase 3-1, chloroplastic-like [Nelumbo nucifera].	199.7	7.0321e-20	14	1507.8	2;3	+	+	131520000	187740000	0.513454
FVNNKGFPHNVVF	13	Pp3c19_21160V3.1.p	Pp3c19_21160V3.1.p predicted protein [Bathycoccus prasinos].	181.53	1.1776e-05	14	1517.78	2;3	+	+	292670000	1478585000	2.33687
DASDVINEAKSN	12	Pp3c19_5170V3.1.p	Pp3c19_5170V3.1.p 22-kDa protein of chloroplasts in green spores [Osmunda japonica].	185.08	6.5297e-17	14	1261.58	1;2;3	+	+	203050000	158780000	-0.354806
AHLADPGHNTIFALSNLVGK	20	Pp3c20_23270V3.1.p	Pp3c20_23270V3.1.p na	276.64	1.5974e-152	14	2074.1	2;3;4	+	+	21887000	93044000	2.08784
AGYDEELVKTAN	12	Pp3c21_9980V3.1.p	Pp3c21_9980V3.1.p latex plastidic aldolase-like family protein [Populus trichocarpa].	276.13	9.7526e-128	14	1308.62	1;2	+	+	2627200000	2287400000	-0.199817
SENKGVGGSGPRVTKVGGNVISSLGDAANLQ	31	Pp3c22_10010V3.1.p	Pp3c22_10010V3.1.p unknown [Arabidopsis thaliana].	199.46	5.7699e-80	14	2967.54	3;4	+	+	1473200000	1986300000	0.43113
APPPPPSGGLPGTE	14	Pp3c3_2620V3.1.p	Pp3c3_2620V3.1.p PREDICTED: oxygen-evolving enhancer protein 3, chloroplastic [Sesamum indicum].	137.13	2.1163e-06	14	1272.63	2	+	+	123020000	141665000	0.20359
SSIEKGVNFVNVK	13	Pp3c4_20940V3.1.p	Pp3c4_20940V3.1.p PREDICTED: malate dehydrogenase, mitochondrial [Cicer arietinum].	202.03	4.4828e-26	14	1419.77	2;3	+	+	958210000	420520000	-1.18817
EPEPEPEPEPEPEPEPVP	18	Pp3c4_28500V3.1.p	Pp3c4_28500V3.1.p PREDICTED: LOW QUALITY PROTEIN: eukaryotic translation initiation factor 5B-like [Cucumis melo].	294.13	2.9141e-190	14	2022.89	2;3	+	+	46219000	40326000	-0.196776
APPVDIDGIREPVSGSL	17	PhpapaCp046	PhpapaCp046 NP_904209.1 psbA photosystem II protein D1	224.8	6.1232e-58	13	1720.9	2;3	+	+	268720000	158960000	-0.75744
APPVDIDGIREPVSGS	16	PhpapaCp046	PhpapaCp046 NP_904209.1 psbA photosystem II protein D1	167.83	1.7206e-08	13	1607.82	2	+	+	337750000	162690000	-1.05383
APPVDIDGIREPVS	14	PhpapaCp046	PhpapaCp046 NP_904209.1 psbA photosystem II protein D1	193.96	6.0947e-19	13	1463.76	2	+	+	279990000	130310000	-1.10343
GQNPGSSAKVAELVLEALSK	20	Pp3c1_25700V3.1.p	Pp3c1_25700V3.1.p NonF [Sphingobium sp. Ant17].	131.82	2.464e-12	13	1997.08	2;3	+	+	88724000	103770000	0.225993
TPTPPPPDPPKE	12	Pp3c10_19240V3.1.p	Pp3c10_19240V3.1.p PREDICTED: copper transport protein ATX1-like [Beta vulgaris subsp. vulgaris].	128.81	0.00069062	13	1271.64	2	+	+	190260000	293020000	0.623027
GFKIAEGFAKIISAIAEYTIK	21	Pp3c14_22870V3.1.p	Pp3c14_22870V3.1.p hypothetical protein M408DRAFT_325389 [Serendipita vermifera MAFF 305830].	133.86	1.2937e-13	13	2269.27	2;3;4	+	+	48837250	144440000	1.56442
FKQITTASDNLRKEVQ	16	Pp3c14_22870V3.1.p	Pp3c14_22870V3.1.p hypothetical protein M408DRAFT_325389 [Serendipita vermifera MAFF 305830].	228.9	4.5741e-98	13	1877	2;3;4	+	+	306840000	317082000	0.0473694
EAEKTGEPPKKVDRWAGLGN	20	Pp3c15_12410V3.1.p	Pp3c15_12410V3.1.p PREDICTED: ribulose bisphosphate carboxylase/oxygenase activase, chloroplastic isoform X1 [Fragaria vesca subsp. vesca].	399.34	9.964e-285	13	2181.12	2;3;4	+	+	306205000	205555000	-0.574973
AGESVTFVNNKGFPHNVV	18	Pp3c19_21160V3.1.p	Pp3c19_21160V3.1.p predicted protein [Bathycoccus prasinos].	170.4	2.3558e-16	13	1914.96	2;3	+	+	168370000	466569500	1.47046
FGPAIPQAGAAKERLD	16	Pp3c2_27350V3.1.p	Pp3c2_27350V3.1.p pathogenesis-related protein 10-3.3-like, partial [Picea mariana].	91.657	1.4116e-06	13	1639.87	2;3	+	+	508010000	917915000	0.853504
AAAHQAASVLPLQPTQ	16	Pp3c20_9190V3.1.p	Pp3c20_9190V3.1.p	191.53	1.132e-22	13	1601.85	2;3	+	+	178370000	149840000	-0.25145
AVDNALVFDFNPTVALKANS	20	Pp3c21_18250V3.1.p	Pp3c21_18250V3.1.p PREDICTED: probable protein Pop3-like [Oryza brachyantha].	160.78	2.7066e-19	13	2105.08	2;3	+	+	256980000	142260000	-0.853126
AGYDEELVKTANSIASKGKGIL	22	Pp3c21_9980V3.1.p	Pp3c21_9980V3.1.p latex plastidic aldolase-like family protein [Populus trichocarpa].	288.16	7.3178e-89	13	2263.21	2;3;4	+	+	333140000	298320000	-0.159268
EAAPTESAVAPAADTPDRVATSDEK	25	Pp3c22_17930V3.1.p	Pp3c22_17930V3.1.p PREDICTED: uncharacterized protein LOC103992910 [Musa acuminata subsp. malaccensis].	267.38	2.4699e-153	13	2498.18	2;3	+	+	420040000	535870000	0.351356
EAAPTESAVAPAADTPDRVA	20	Pp3c22_17930V3.1.p	Pp3c22_17930V3.1.p PREDICTED: uncharacterized protein LOC103992910 [Musa acuminata subsp. malaccensis].	236.42	1.0129e-79	13	1937.93	2;3	+	+	734140000	454060000	-0.693172
RESYWFNDTGKVVAVDQAPGVRYPVVVR	28	Pp3c23_22230V3.1.p	Pp3c23_22230V3.1.p PREDICTED: photosystem I reaction center subunit IV, chloroplastic-like, partial [Oryza brachyantha].	139.73	1.4412e-26	13	3206.66	4;5	+	+	99575000	168910000	0.762399
AGVLAAGAKVGSANA	15	Pp3c7_12850V3.1.p	Pp3c7_12850V3.1.p oxygen-evolving enhancer protein 2 [Arabidopsis lyrata subsp. lyrata].	145.46	2.7476e-07	13	1255.69	2	+	+	673560000	524160000	-0.361799
ATQIIDDTPKTKGKRSGLGDILKPLN	26	PhpapaCp009	PhpapaCp009 NP_904172.1 psbH photosystem II protein H	227.28	2.8808e-86	12	2778.56	3;4;5	+	+	930450000	1192555000	0.358055
PPPPPPPPPAE	11	Pp3c12_4050V3.1.p	Pp3c12_4050V3.1.p PREDICTED: NADH dehydrogenase [ubiquinone] flavoprotein 1, mitochondrial [Camelina sativa].	100.39	0.012604	12	1091.57	2	+	+	67643000	80105000	0.243952
TASDNLRKEVQ	11	Pp3c14_22870V3.1.p	Pp3c14_22870V3.1.p hypothetical protein M408DRAFT_325389 [Serendipita vermifera MAFF 305830].	197.79	1.8086e-16	12	1259.65	2;3	+	+	346810000	560390000	0.692286
KIISAIAEYTIKINEGG	17	Pp3c14_22870V3.1.p	Pp3c14_22870V3.1.p hypothetical protein M408DRAFT_325389 [Serendipita vermifera MAFF 305830].	247.11	7.2791e-46	12	1819.01	2;3	+	+	122317000	39080000	-1.64612
VADKVSPDPAVVPPNVLE	18	Pp3c15_11070V3.1.p	Pp3c15_11070V3.1.p LhcSR [Ulva prolifera].	118.51	0.00085234	12	1844.99	2;3	+	+	163509000	200025000	0.29081
FVNNKAFPHNVV	12	Pp3c18_13090V3.1.p	Pp3c18_13090V3.1.p plastocyanin precursor [Pediastrum duplex].	193.41	1.799e-16	12	1384.73	2;3	+	+	515150000	131260000	-1.97257
FVNNKGFPHNVV	12	Pp3c19_21160V3.1.p	Pp3c19_21160V3.1.p predicted protein [Bathycoccus prasinos].	173.37	1.6373e-06	12	1370.71	2;3	+	+	176280000	146230000	-0.269629
GPNESFSITFK	11	Pp3c19_21160V3.1.p	Pp3c19_21160V3.1.p predicted protein [Bathycoccus prasinos].	150.08	0.0025094	12	1225.6	2	+	+	289600000	171710000	-0.754088
GPNESFSITFKTPGTYE	17	Pp3c19_21160V3.1.p	Pp3c19_21160V3.1.p predicted protein [Bathycoccus prasinos].	219.42	1.5696e-46	12	1873.87	2;3	+	+	640190000	335060000	-0.934081
VAAGESVTFVNNKGFPHNVV	20	Pp3c19_21160V3.1.p	Pp3c19_21160V3.1.p predicted protein [Bathycoccus prasinos].	169.89	1.2314e-22	12	2085.06	2;3	+	+	180820000	72198000	-1.32452
DKLTGSNNPGNVAANVK	17	Pp3c19_5170V3.1.p	Pp3c19_5170V3.1.p 22-kDa protein of chloroplasts in green spores [Osmunda japonica].	368.9	0	12	1697.87	2;3	+	+	159690000	93527000	-0.771819
LAQKAEYIWMDGQEGQKGIR	20	Pp3c20_22820V3.1.p	Pp3c20_22820V3.1.p na	177	6.9331e-66	12	2320.16	3;4	+	+	98061000	114510000	0.223722
VTVKMGADDGTLGFYPN	17	Pp3c21_4230V3.1.p	Pp3c21_4230V3.1.p na	156.36	7.7861e-12	12	1783.85	2;3	+	+	1136700000	1500900000	0.400976
APEPEDGAGPKPDE	14	Pp3c24_4490V3.1.p	Pp3c24_4490V3.1.p PREDICTED: oxalate--CoA ligase [Camelina sativa].	181.87	9.4784e-13	12	1407.62	2	+	+	1097400000	911000000	-0.268567
AAAAPERVPDMGKRNLM	17	Pp3c3_35180V3.1.p	Pp3c3_35180V3.1.p photosynthetic electron transfer-like protein [Panax ginseng].	123.02	4.6729e-07	12	1825.93	3;4	+	+	130630000	215320000	0.720996
DAGAQTAQVETVEKKASIK	19	Pp3c4_20230V3.1.p	Pp3c4_20230V3.1.p phosphoglycerate kinase [cyanobacterium PCC 7702].	270.74	2.4303e-182	12	1973.04	2;3;4	+	+	207400000	197440000	-0.0710016
SIEKGVNFVNVK	12	Pp3c4_20940V3.1.p	Pp3c4_20940V3.1.p PREDICTED: malate dehydrogenase, mitochondrial [Cicer arietinum].	219.03	4.2315e-34	12	1332.74	2;3	+	+	614530000	476120000	-0.368158
TPAETLPEPSEPEKP	15	Pp3c4_2950V3.1.p	Pp3c4_2950V3.1.p	220.23	3.915e-41	12	1620.79	2;3	+	+	87597000	78652000	-0.155398
VAGVSTFDPVKRK	13	Pp3c5_17290V3.1.p	Pp3c5_17290V3.1.p PREDICTED: uncharacterized protein LOC104600599 [Nelumbo nucifera].	157.14	8.9534e-06	12	1402.79	2;3	+	+	291330000	295940000	0.0226504
DARSVKLEPPPPLS	14	Pp3c5_4110V3.1.p	Pp3c5_4110V3.1.p hypothetical protein EUTSA_v10028939mg [Eutrema salsugineum].	129.34	4.6561e-16	12	1504.82	2;3	+	+	35010000	14538000	-1.26794
FVVAVWKALESAAKA	15	Pp3c7_19850V3.1.p	Pp3c7_19850V3.1.p hypothetical protein SELMODRAFT_102916 [Selaginella moellendorffii].	138.25	1.8595e-06	12	1588.9	2;3	+	+	81620000	403630000	2.30604
GVLDSKFVVAVWKALESAAK	20	Pp3c7_19850V3.1.p	Pp3c7_19850V3.1.p hypothetical protein SELMODRAFT_102916 [Selaginella moellendorffii].	162.65	2.1253e-19	12	2117.19	3;4	+	+	493265000	192915000	-1.3544
SGNAGEPAKLIR	12	Pp3c9_5310V3.1.p	Pp3c9_5310V3.1.p ribulose-1,5-bisphosphate carboxylase/oxygenase activase small isoform [Pinus massoniana].	187.42	5.6333e-11	12	1211.66	2;3	+	+	201530000	120100000	-0.746758
HPWGNAPGAVANRVALE	17	PhpapaCp031	PhpapaCp031 NP_904194.1 rbcL ribulose-1,5-bisphosphate carboxylase/oxygenase large subunit	113.24	0.00012557	11	1757.9	2;3	+	+	133560000	114260000	-0.225168
APPVDIDGIREPVSGSLL	18	PhpapaCp046	PhpapaCp046 NP_904209.1 psbA photosystem II protein D1	218.34	8.5585e-47	11	1833.98	2;3	+	+	487070000	221349000	-1.13781
RVVNALAQPIDGKGQIPASEFRLIE	25	PhpapaCp053	PhpapaCp053 NP_904216.1 atpA ATP synthase CF1 alpha subunit	99.614	0.00030287	11	2720.5	3;4	+	+	81957000	90168000	0.137748
SVRVYLGAETTRSMGLA	17	PhpapaCp076	PhpapaCp076 NP_904239.1 psaC photosystem I subunit VII	169.04	4.6899e-14	11	1809.94	2;3	+	+	149290000	794295000	2.41156
SVRVYLGAETTRS	13	PhpapaCp076	PhpapaCp076 NP_904239.1 psaC photosystem I subunit VII	129.71	9.0374e-05	11	1437.76	2;3	+	+	138355000	306715000	1.14852
PAGGAPPPPPPPPFGGR	17	Pp3c12_4420V3.1.p	Pp3c12_4420V3.1.p hypothetical protein POPTR_0003s102801g, partial [Populus trichocarpa].	110.14	0.00020872	11	1564.82	2;3	+	+	26378000	30606000	0.214479
YLPPLSDDQIARQVD	15	Pp3c13_16130V3.1.p	Pp3c13_16130V3.1.p RecName: Full=Ribulose bisphosphate carboxylase small chain 4, chloroplastic; Short=RuBisCO small subunit 4; Flags: Precursor.	159.94	5.4178e-07	11	1728.87	2;3	+	+	300055000	123940000	-1.27559
VADKVSPDPAVVPPN	15	Pp3c15_11070V3.1.p	Pp3c15_11070V3.1.p LhcSR [Ulva prolifera].	137.89	0.00037105	11	1503.79	2	+	+	55891000	128950000	1.20612
EAEKTGEPPKKVDRWAGLG	19	Pp3c15_12410V3.1.p	Pp3c15_12410V3.1.p PREDICTED: ribulose bisphosphate carboxylase/oxygenase activase, chloroplastic isoform X1 [Fragaria vesca subsp. vesca].	256.8	2.1921e-112	11	2067.07	2;3;4	+	+	134030000	263455000	0.975001
DEDAVPAGVKVEELNHE	17	Pp3c18_13090V3.1.p	Pp3c18_13090V3.1.p plastocyanin precursor [Pediastrum duplex].	137.61	9.4065e-13	11	1849.87	2;3	+	+	97949000	32313000	-1.59992
ATVKMGGDDGALGFYPK	17	Pp3c19_21160V3.1.p	Pp3c19_21160V3.1.p predicted protein [Bathycoccus prasinos].	160.87	8.0702e-21	11	1725.84	2;3	+	+	604699500	2231471500	1.88371
DEDAVPAGVKTEDINHED	18	Pp3c19_21160V3.1.p	Pp3c19_21160V3.1.p predicted protein [Bathycoccus prasinos].	173.44	1.5948e-16	11	1952.86	2;3	+	+	527820000	1529496500	1.53494
DASDVINEAKSNTTNVVDDAK	21	Pp3c19_5170V3.1.p	Pp3c19_5170V3.1.p 22-kDa protein of chloroplasts in green spores [Osmunda japonica].	330.35	2.7117e-285	11	2205.04	2;3	+	+	109610000	82128000	-0.416433
DASDVINEAKSNTT	14	Pp3c19_5170V3.1.p	Pp3c19_5170V3.1.p 22-kDa protein of chloroplasts in green spores [Osmunda japonica].	274.43	6.8026e-37	11	1463.67	2;3	+	+	278330000	191890000	-0.536517
DASDVINEAKSNTTNVVDDAKSALSGLGDKLT	32	Pp3c19_5170V3.1.p	Pp3c19_5170V3.1.p 22-kDa protein of chloroplasts in green spores [Osmunda japonica].	211.19	1.1759e-99	11	3247.61	3;4	+	+	146940000	80926000	-0.860552
AMEVDIGKIVPQADRVLIR	19	Pp3c2_19170V3.1.p	Pp3c2_19170V3.1.p PREDICTED: 10 kDa chaperonin, cyanelle-like [Brachypodium distachyon].	138.55	4.7253e-17	11	2122.19	3;4	+	+	136800000	90360000	-0.598312
VGSGQPFEAIFVSPTGSIRP	20	Pp3c2_30720V3.1.p	Pp3c2_30720V3.1.p na	106.52	2.1773e-17	11	2045.06	2;3	+	+	162100000	89472000	-0.857376
DVYKIGGIGTVPVGRVETGIIRPGM	25	Pp3c2_6770V3.1.p	Pp3c2_6770V3.1.p elongation factor-1A [Glycine max].	157.88	3.981e-32	11	2583.42	3;4	+	+	175263000	283810000	0.695404
DEDAVPAGVKVEEINHEE	18	Pp3c21_4230V3.1.p	Pp3c21_4230V3.1.p na	155.39	5.1378e-39	11	1978.91	2;3	+	+	272170000	448981500	0.722148
PPPPPLPPPPPPPPQPVD	18	Pp3c22_14720V3.1.p	Pp3c22_14720V3.1.p hypothetical protein POPTR_0010s05610g [Populus trichocarpa].	60.918	0.0011122	11	1831.99	3	+	+	13824450	33001000	1.25529
AAQGQKIENTKLAGAAGDILSGLAAYGKLD	30	Pp3c22_17930V3.1.p	Pp3c22_17930V3.1.p PREDICTED: uncharacterized protein LOC103992910 [Musa acuminata subsp. malaccensis].	172.83	7.4511e-53	11	2943.57	3;4	+	+	78885000	75645500	-0.0604967
AGRFGLAPSANRKSTAGLK	19	Pp3c3_10740V3.1.p	Pp3c3_10740V3.1.p hypothetical protein CARUB_v10010631mg [Capsella rubella].	129.51	3.3689e-11	11	1901.06	3;4;5	+	+	187270000	85190000	-1.13636
LPPLTDDQIAKQVDY	15	Pp3c3_14510V3.1.p	Pp3c3_14510V3.1.p ribulose-1,5-bisphosphate carboxylase/oxygenase small subunit [Camellia oleifera].	159.36	4.5634e-08	11	1714.88	2;3	+	+	136250000	201760000	0.566384
SPGHVQELFVYEINERD	17	Pp3c4_22490V3.1.p	Pp3c4_22490V3.1.p allene oxide cyclase [Medicago truncatula].	136.36	1.3199e-11	11	2030.97	2;3	+	+	37531000	19413000	-0.95106
LVKRSVPAGELSLV	14	Pp3c5_20920V3.1.p	Pp3c5_20920V3.1.p PREDICTED: soluble inorganic pyrophosphatase 6, chloroplastic [Cucumis sativus].	77.062	0.0049083	11	1466.88	2;3	+	+	70204000	190450000	1.43979
EPPPPLSGGLPGTE	14	Pp3c5_4110V3.1.p	Pp3c5_4110V3.1.p hypothetical protein EUTSA_v10028939mg [Eutrema salsugineum].	162.49	6.9663e-06	11	1346.67	2	+	+	105220000	126770000	0.268804
ADESTGTIGKRLS	13	Pp3c9_18680V3.1.p	Pp3c9_18680V3.1.p PREDICTED: fructose-bisphosphate aldolase, cytoplasmic isozyme [Brassica oleracea var. oleracea].	208.56	1.1333e-26	11	1333.68	2;3	+	+	206290000	279620000	0.438794
ALTEQASKVALT	12	Pp3c9_25950V3.1.p	Pp3c9_25950V3.1.p hypothetical protein SORBIDRAFT_02g002900 [Sorghum bicolor].	193.21	0.00016326	11	1230.68	2	+	+	2803100000	2696400000	-0.0559887
DANADAIKQGTFYAGGQAPASQ	22	Pp3c9_5310V3.1.p	Pp3c9_5310V3.1.p ribulose-1,5-bisphosphate carboxylase/oxygenase activase small isoform [Pinus massoniana].	305.62	2.5381e-236	11	2180.01	2;3	+	+	209720000	228860000	0.126001
NDISDDQQDIQRGKG	15	Pp3c9_5310V3.1.p	Pp3c9_5310V3.1.p ribulose-1,5-bisphosphate carboxylase/oxygenase activase small isoform [Pinus massoniana].	182.41	9.9887e-16	11	1687.78	2;3	+	+	210650000	221430000	0.0720028
VLISGPPIKDANALLR	16	Pp3c9_660V3.1.p	Pp3c9_660V3.1.p PREDICTED: peptidyl-prolyl cis-trans isomerase CYP38, chloroplastic-like [Elaeis guineensis].	181.98	2.3484e-16	11	1676	2;3	+	+	224520000	204120000	-0.137426
KTFQGPPHGIQ	11	PhpapaCp031	PhpapaCp031 NP_904194.1 rbcL ribulose-1,5-bisphosphate carboxylase/oxygenase large subunit	190.57	0.00013961	10	1208.63	2;3	+	+	223580000	101310000	-1.14201
APPVDIDGIREPVSG	15	PhpapaCp046	PhpapaCp046 NP_904209.1 psbA photosystem II protein D1	181.66	5.5424e-07	10	1520.78	2	+	+	527380000	162780000	-1.69592
LGAETTRSMGL	11	PhpapaCp076	PhpapaCp076 NP_904239.1 psaC photosystem I subunit VII	129.85	0.0025094	10	1134.57	2	+	+	218470000	1013330000	2.2136
EPGPGGDPIRNP	12	Pp3c10_13970V3.1.p	Pp3c10_13970V3.1.p PREDICTED: magnesium-chelatase subunit ChlH, chloroplastic-like [Citrus sinensis].	130.66	0.00070609	10	1204.58	2	+	+	182350000	181560000	-0.00626381
AVLPAVIAKKASA	13	Pp3c12_22830V3.1.p	Pp3c12_22830V3.1.p hypothetical protein PHAVU_002G190900g [Phaseolus vulgaris].	132.91	3.5778e-05	10	1237.78	2;3	+	+	148110000	136970000	-0.112809
GQEGKEFLLYRN	12	Pp3c12_25160V3.1.p	Pp3c12_25160V3.1.p PREDICTED: 10 kDa chaperonin-like [Nelumbo nucifera].	212.82	1.7069e-33	10	1452.74	2;3	+	+	136050000	200635500	0.56044
GPPPPPPPPGG	11	Pp3c12_4420V3.1.p	Pp3c12_4420V3.1.p hypothetical protein POPTR_0003s102801g, partial [Populus trichocarpa].	187.15	4.1346e-53	10	965.497	2	+	+	37555000	43544000	0.213469
LPPLSDDQIAR	11	Pp3c13_16130V3.1.p	Pp3c13_16130V3.1.p RecName: Full=Ribulose bisphosphate carboxylase small chain 4, chloroplastic; Short=RuBisCO small subunit 4; Flags: Precursor.	161.92	0.0012632	10	1223.65	2	+	+	113295000	176535000	0.63987
SLATPIHGHSHTA	13	Pp3c13_5750V3.1.p	Pp3c13_5750V3.1.p hypothetical protein SELMODRAFT_17835, partial [Selaginella moellendorffii].	244.68	1.3491e-75	10	1327.66	2;3	+	+	95256000	70347000	-0.437321
LEDIKLAPPPPPFGGLPGTE	20	Pp3c13_6570V3.1.p	Pp3c13_6570V3.1.p PSBQ/PSBQ-1 [Arabidopsis lyrata subsp. lyrata].	186.56	1.571e-17	10	2044.09	2;3	+	+	8640300	47888000	2.47051
LEDIKLAPPPPPFGGLPGTESADQAREL	28	Pp3c13_6570V3.1.p	Pp3c13_6570V3.1.p PSBQ/PSBQ-1 [Arabidopsis lyrata subsp. lyrata].	154.66	1.9057e-36	10	2914.51	3;4	+	+	46122500	59998500	0.379456
ALNAAKNAVTPNQ	13	Pp3c13_7370V3.1.p	Pp3c13_7370V3.1.p	201.61	4.6997e-26	10	1310.69	2;3	+	+	186530000	137540000	-0.439556
EGFAKIISAIAEYTIK	16	Pp3c14_22870V3.1.p	Pp3c14_22870V3.1.p hypothetical protein M408DRAFT_325389 [Serendipita vermifera MAFF 305830].	154.1	1.0465e-08	10	1752.97	2;3	+	+	127860000	767755000	2.58608
LAFKQITTASDNLR	14	Pp3c14_22870V3.1.p	Pp3c14_22870V3.1.p hypothetical protein M408DRAFT_325389 [Serendipita vermifera MAFF 305830].	138.76	2.0308e-05	10	1576.86	2;3	+	+	219950000	423900000	0.946548
IAEYTIKINEGG	12	Pp3c14_22870V3.1.p	Pp3c14_22870V3.1.p hypothetical protein M408DRAFT_325389 [Serendipita vermifera MAFF 305830].	214.71	1.3166e-33	10	1306.68	2	+	+	599450000	1085100000	0.856117
KEVQLINIINAPLQ	14	Pp3c14_22870V3.1.p	Pp3c14_22870V3.1.p hypothetical protein M408DRAFT_325389 [Serendipita vermifera MAFF 305830].	145.28	1.0703e-05	10	1591.93	2;3	+	+	213610000	296650000	0.473783
DVTPIPTDSTRR	12	Pp3c15_22240V3.1.p	Pp3c15_22240V3.1.p PREDICTED: 40S ribosomal protein S14 isoform X1 [Vitis vinifera].	185.61	9.3891e-11	10	1356.7	2;3	+	+	782390000	331995000	-1.23673
PPPPPPPPPPPSN	13	Pp3c15_25050V3.1.p	Pp3c15_25050V3.1.p PREDICTED: magnesium-chelatase subunit ChlD, chloroplastic-like isoform X1 [Glycine max].	104.2	0.0031552	10	1286.67	2;3	+	+	33995000	45279500	0.413535
ADTPAPIFGGSTGGLLR	17	Pp3c16_23780V3.1.p	Pp3c16_23780V3.1.p PREDICTED: photosystem I reaction center subunit II, chloroplastic-like [Erythranthe guttata].	223.31	2.6611e-16	10	1628.85	2;3	+	+	543620000	597310000	0.135881
TQAPVQLGSLRAADGKESH	19	Pp3c17_15920V3.1.p	Pp3c17_15920V3.1.p PREDICTED: GDP-mannose 3,5-epimerase 1 [Nicotiana tomentosiformis].	211.9	3.4214e-53	10	1964.01	2;3;4	+	+	41236000	65851000	0.675301
ELNHEDYLNAPNEQFDIVFK	20	Pp3c18_13090V3.1.p	Pp3c18_13090V3.1.p plastocyanin precursor [Pediastrum duplex].	148.52	2.6862e-35	10	2434.14	2;3	+	+	127809900	295208600	1.20774
EDAVPAGVKVEELNHED	17	Pp3c18_13090V3.1.p	Pp3c18_13090V3.1.p plastocyanin precursor [Pediastrum duplex].	83.37	0.00016049	10	1849.87	2;3	+	+	275130000	85697000	-1.6828
FVNNKAFPHNVVFDEDAVPAGVK	23	Pp3c18_13090V3.1.p	Pp3c18_13090V3.1.p plastocyanin precursor [Pediastrum duplex].	125.45	1.6766e-27	10	2513.27	3;4	+	+	117222500	24161000	-2.2785
FITDRPSTKVHAAPGGGSSLGYLFGGN	27	Pp3c18_18370V3.1.p	Pp3c18_18370V3.1.p hypothetical protein SELMODRAFT_443554 [Selaginella moellendorffii].	158.2	1.9766e-33	10	2705.36	3;4	+	+	786600000	580500000	-0.438334
NMVNAAKQLR	10	Pp3c18_21210V3.1.p	Pp3c18_21210V3.1.p PREDICTED: 5-methyltetrahydropteroyltriglutamate--homocysteine methyltransferase [Jatropha curcas].	124.08	0.010279	10	1143.62	2;3	+	+	24982000	38878000	0.638065
ATPTGSSGPAINTDDKVATKIE	22	Pp3c19_19100V3.1.p	Pp3c19_19100V3.1.p	267.46	1.7124e-62	10	2172.09	2;3	+	+	1394300000	760690000	-0.87416
ATVKMGGDDGALGFYPKDIS	20	Pp3c19_21160V3.1.p	Pp3c19_21160V3.1.p predicted protein [Bathycoccus prasinos].	166.62	8.9366e-20	10	2040.98	2;3	+	+	140600000	1162800000	3.04793
NKGFPHNVVF	10	Pp3c19_21160V3.1.p	Pp3c19_21160V3.1.p predicted protein [Bathycoccus prasinos].	110.81	0.014623	10	1157.6	2	+	+	191840000	318810000	0.732793
FYPKDISVAAGES	13	Pp3c19_21160V3.1.p	Pp3c19_21160V3.1.p predicted protein [Bathycoccus prasinos].	109.83	0.0021728	10	1382.67	2	+	+	531355000	442120000	-0.265238
DEDAVPAGVKTEDINHEDY	19	Pp3c19_21160V3.1.p	Pp3c19_21160V3.1.p predicted protein [Bathycoccus prasinos].	143.56	1.8314e-17	10	2115.92	2;3	+	+	575404500	456230000	-0.334815
FITDRPSTKVHAAPGGGSSLGYLFGGS	27	Pp3c19_4103V3.1.p	Pp3c19_4103V3.1.p hypothetical protein ZEAMMB73_001069, partial [Zea mays].	126.59	1.3602e-12	10	2678.35	3;4	+	+	151070000	140230000	-0.107422
TNLPNGSLPDVSLPEKKAGQK	21	Pp3c19_5170V3.1.p	Pp3c19_5170V3.1.p 22-kDa protein of chloroplasts in green spores [Osmunda japonica].	149	4.0461e-19	10	2192.18	2;3;4	+	+	102225000	398185000	1.96169
GSLPDVSLPEKKAGQK	16	Pp3c19_5170V3.1.p	Pp3c19_5170V3.1.p 22-kDa protein of chloroplasts in green spores [Osmunda japonica].	151.66	1.1443e-08	10	1652.91	2;3;4	+	+	95740500	171616000	0.841983
DASDVINEAKSNTTNVVDDAKSALSGLGDKL	31	Pp3c19_5170V3.1.p	Pp3c19_5170V3.1.p 22-kDa protein of chloroplasts in green spores [Osmunda japonica].	294.44	2.3788e-252	10	3146.56	3;4	+	+	43403000	38226500	-0.183222
DASDVINEAKSNTTNVVDDAKSA	23	Pp3c19_5170V3.1.p	Pp3c19_5170V3.1.p 22-kDa protein of chloroplasts in green spores [Osmunda japonica].	263.15	1.2951e-141	10	2363.11	2;3	+	+	134800000	55362000	-1.28385
GSLPDVSLPEKKAGQKF	17	Pp3c19_5170V3.1.p	Pp3c19_5170V3.1.p 22-kDa protein of chloroplasts in green spores [Osmunda japonica].	161.87	9.8399e-12	10	1799.98	2;3;4	+	+	1441070000	103120000	-3.80474
VLHFGPAIPQAGAAKERLD	19	Pp3c2_27350V3.1.p	Pp3c2_27350V3.1.p pathogenesis-related protein 10-3.3-like, partial [Picea mariana].	97.32	0.00085245	10	1989.08	3;4	+	+	754400000	577200000	-0.386258
DVYKIGGIGTVPVGRVE	17	Pp3c2_6770V3.1.p	Pp3c2_6770V3.1.p elongation factor-1A [Glycine max].	144.88	9.5859e-12	10	1757.97	2;3	+	+	71993000	158780000	1.1411
DMRQTVAVGVIK	12	Pp3c2_6770V3.1.p	Pp3c2_6770V3.1.p elongation factor-1A [Glycine max].	103.91	0.0070865	10	1315.73	2;3	+	+	80996000	156620000	0.951346
GIELKQQGSKLQGLSALR	18	Pp3c21_16140V3.1.p	Pp3c21_16140V3.1.p PREDICTED: pyrophosphate--fructose 6-phosphate 1-phosphotransferase subunit alpha-like [Phoenix dactylifera].	195.97	4.4746e-28	10	1925.11	3;4	+	+	71021000	145910000	1.03876
AGYDEELVKTANSIASKGKGILA	23	Pp3c21_9980V3.1.p	Pp3c21_9980V3.1.p latex plastidic aldolase-like family protein [Populus trichocarpa].	264.23	3.2875e-63	10	2334.24	2;3;4	+	+	249770000	593300000	1.24816
KYSAEGEAEEAKQGMFVKGYTY	22	Pp3c21_9980V3.1.p	Pp3c21_9980V3.1.p latex plastidic aldolase-like family protein [Populus trichocarpa].	237.21	2.8694e-52	10	2485.15	2;3;4	+	+	387216500	402730000	0.0566725
AQNAPTENAAPATSPGGRAVPT	22	Pp3c22_17930V3.1.p	Pp3c22_17930V3.1.p PREDICTED: uncharacterized protein LOC103992910 [Musa acuminata subsp. malaccensis].	226.25	6.2846e-75	10	2077.02	2;3	+	+	354619000	758729000	1.09731
GAAGDILSGLAAYGK	15	Pp3c22_17930V3.1.p	Pp3c22_17930V3.1.p PREDICTED: uncharacterized protein LOC103992910 [Musa acuminata subsp. malaccensis].	169.58	5.3009e-11	10	1362.71	2;3	+	+	112270000	82557000	-0.44351
KAQEFADTGIDHTAPPATAGTKDAGFGG	28	Pp3c22_17930V3.1.p	Pp3c22_17930V3.1.p PREDICTED: uncharacterized protein LOC103992910 [Musa acuminata subsp. malaccensis].	181.05	7.9248e-58	10	2730.29	3;4	+	+	440920000	222840000	-0.984509
QAPGVRYPVVVR	12	Pp3c23_22230V3.1.p	Pp3c23_22230V3.1.p PREDICTED: photosystem I reaction center subunit IV, chloroplastic-like, partial [Oryza brachyantha].	120.06	0.00087994	10	1339.77	2;3	+	+	392310000	742165000	0.919746
DTGKVVAVDQAPGVRYPVVVR	21	Pp3c23_22230V3.1.p	Pp3c23_22230V3.1.p PREDICTED: photosystem I reaction center subunit IV, chloroplastic-like, partial [Oryza brachyantha].	151.23	1.0805e-47	10	2224.23	3;4	+	+	259700000	158060000	-0.716374
AETGSFEDWIGQITAKVNERESAPE	25	Pp3c25_3840V3.1.p	Pp3c25_3840V3.1.p Os01g0743200 [Oryza sativa Japonica Group].	205.18	2.6372e-73	10	2763.3	2;3;4	+	+	329146000	83308500	-1.98219
LLTVIQGTAERAPS	14	Pp3c26_12240V3.1.p	Pp3c26_12240V3.1.p unknown [Picea sitchensis].	229.64	1.9809e-27	10	1454.81	2;3	+	+	92606000	269250000	1.53977
LPPLTDDEIAKQVDY	15	Pp3c3_18750V3.1.p	Pp3c3_18750V3.1.p ribulose-1,5-bisphosphate carboxylase/oxygenase small subunit [Camellia oleifera].	177.04	1.4344e-11	10	1715.86	2;3	+	+	186720000	233090000	0.320011
LEAIKLAPPPPPSGGLPGTENADQARDTDLPLK	33	Pp3c3_2620V3.1.p	Pp3c3_2620V3.1.p PREDICTED: oxygen-evolving enhancer protein 3, chloroplastic [Sesamum indicum].	122.68	1.9784e-16	10	3377.78	3;4;5	+	+	108171500	201035000	0.894126
AAAAPERVPDMGKRNL	16	Pp3c3_35180V3.1.p	Pp3c3_35180V3.1.p photosynthetic electron transfer-like protein [Panax ginseng].	170.04	1.1272e-11	10	1694.89	2;3;4	+	+	89943000	104600000	0.2178
PLVPPGTPVVN	11	Pp3c4_1020V3.1.p	Pp3c4_1020V3.1.p myo-inositol-1-phosphate synthase isoform 1 [Xerophyta viscosa].	162.5	0.0011655	10	1088.62	2	+	+	39205000	35620000	-0.13835
PLPLPVPVPPPPPAPPGPVQ	20	Pp3c4_160V3.1.p	Pp3c4_160V3.1.p PREDICTED: basic proline-rich protein-like isoform X3 [Phoenix dactylifera].	138.76	1.0832e-09	10	1962.13	2;3	+	+	120253000	102420000	-0.231575
DAGAQTAQVETVEKKASIKDVPESEFQGK	29	Pp3c4_20230V3.1.p	Pp3c4_20230V3.1.p phosphoglycerate kinase [cyanobacterium PCC 7702].	282.8	7.4341e-190	10	3089.55	3;4;5	+	+	54730000	103303000	0.916478
TVIGVAVAGVSTFDPVKR	18	Pp3c5_17290V3.1.p	Pp3c5_17290V3.1.p PREDICTED: uncharacterized protein LOC104600599 [Nelumbo nucifera].	166.48	6.7898e-12	10	1815.03	2;3	+	+	98947500	227516000	1.20123
GVLAAGAKVGSANA	14	Pp3c7_12850V3.1.p	Pp3c7_12850V3.1.p oxygen-evolving enhancer protein 2 [Arabidopsis lyrata subsp. lyrata].	172.26	2.3275e-08	10	1184.65	2	+	+	399530000	124370000	-1.68367
AVWKALESAAK	11	Pp3c7_19850V3.1.p	Pp3c7_19850V3.1.p hypothetical protein SELMODRAFT_102916 [Selaginella moellendorffii].	162.88	0.0011036	10	1172.66	2;3	+	+	818090000	918125000	0.166431
DWEPAPNSSESISNKPLRSE	20	Pp3c8_16060V3.1.p	Pp3c8_16060V3.1.p PREDICTED: uncharacterized protein LOC106406943 [Brassica napus].	213.32	1.435e-53	10	2242.05	2;3	+	+	164819500	117950000	-0.482712
ASSGEGHLVPGMPTIS	16	Pp3c8_870V3.1.p	Pp3c8_870V3.1.p Alpha-expansin 15 precursor, putative [Ricinus communis].	121.6	9.9839e-07	10	1538.74	2	+	+	199490000	169150000	-0.238013
ARAAPPPPPSSFQ	13	Pp3c9_9170V3.1.p	Pp3c9_9170V3.1.p BnaA07g08030D [Brassica napus].	184.24	2.7181e-12	10	1321.68	2	+	+	56438000	76587000	0.440433
HPWGNAPGAVANRVA	15	PhpapaCp031	PhpapaCp031 NP_904194.1 rbcL ribulose-1,5-bisphosphate carboxylase/oxygenase large subunit	78.556	0.0026184	9	1515.77	2;3	+	+	128390000	80863000	-0.666981
GGDHIHSGTVVGKLE	15	PhpapaCp031	PhpapaCp031 NP_904194.1 rbcL ribulose-1,5-bisphosphate carboxylase/oxygenase large subunit	201.46	3.4964e-11	9	1504.76	2;3;4	+	+	293425000	103690000	-1.50072
GASTVLTKTQNIGRISQIIGPVLD	24	PhpapaCp032	PhpapaCp032 NP_904195.1 atpB ATP synthase CF1 beta subunit	105.06	0.00014147	9	2480.4	3	+	+	34604000	85230000	1.30042
VYLGAETTRSMG	12	PhpapaCp076	PhpapaCp076 NP_904239.1 psaC photosystem I subunit VII	116.3	0.0025956	9	1283.62	2	+	+	548470000	1837500000	1.74426
VRVYLGAETTRS	12	PhpapaCp076	PhpapaCp076 NP_904239.1 psaC photosystem I subunit VII	129.89	0.00069966	9	1350.73	2;3	+	+	1061495000	1105720000	0.0588885
GESAEGPIGRLG	12	Pp3c1_19190V3.1.p	Pp3c1_19190V3.1.p Carbonic anhydrase isoform 2 [Theobroma cacao].	131.44	0.0054232	9	1141.57	2	+	+	271230000	306960000	0.178534
SVATDVSRFESVTMAPADPILG	22	Pp3c1_20690V3.1.p	Pp3c1_20690V3.1.p aspartate aminotransferase [Medicago truncatula].	113.72	4.7865e-06	9	2262.12	2;3	+	+	27767000	32025000	0.205827
SGQHAIVPILK	11	Pp3c1_29300V3.1.p	Pp3c1_29300V3.1.p hypothetical protein SELMODRAFT_439024 [Selaginella moellendorffii].	123.42	0.0035848	9	1161.69	2;3	+	+	69949000	45811000	-0.610609
ELPKDVRHATLAEQAALYSEH	21	Pp3c1_35940V3.1.p	Pp3c1_35940V3.1.p Chorismate synthase, chloroplast precursor, putative [Ricinus communis].	278.27	3.9041e-154	9	2377.2	3;4	+	+	47798000	108000000	1.17601
DEGGDDQGKGDDMRPEE	17	Pp3c12_18760V3.1.p	Pp3c12_18760V3.1.p PREDICTED: 14-3-3-like protein GF14 iota [Nelumbo nucifera].	286.09	3.5559e-87	9	1848.71	2;3	+	+	219300000	62368000	-1.81403
AEEVVPVEEPVNYDYTR	17	Pp3c13_1540V3.1.p	Pp3c13_1540V3.1.p	160.38	4.2303e-13	9	2007.94	2;3	+	+	74535000	86954000	0.222334
TFSYLPPLSDDQIARQVD	18	Pp3c13_16130V3.1.p	Pp3c13_16130V3.1.p RecName: Full=Ribulose bisphosphate carboxylase small chain 4, chloroplastic; Short=RuBisCO small subunit 4; Flags: Precursor.	116.24	2.4417e-05	9	2064.02	2;3	+	+	64007000	104967000	0.713634
TAAGTVPVEGTGEKKHGFFG	20	Pp3c13_6860V3.1.p	Pp3c13_6860V3.1.p	109.72	7.2858e-12	9	1989	2;3;4	+	+	176970500	97994500	-0.852736
TASDNLRKEVQLINIINAPLQGFK	24	Pp3c14_22870V3.1.p	Pp3c14_22870V3.1.p hypothetical protein M408DRAFT_325389 [Serendipita vermifera MAFF 305830].	149	4.6862e-31	9	2681.49	3;4	+	+	43441000	148789500	1.77614
APLQGSKIAEGFAKIISAIAEYTIKINEGG	30	Pp3c14_22870V3.1.p	Pp3c14_22870V3.1.p hypothetical protein M408DRAFT_325389 [Serendipita vermifera MAFF 305830].	169.57	1.0926e-52	9	3088.68	3;4	+	+	125865000	364307000	1.53328
MSNVEKIQLAFKQITTASDNLRKETQLIN	29	Pp3c14_22870V3.1.p	Pp3c14_22870V3.1.p hypothetical protein M408DRAFT_325389 [Serendipita vermifera MAFF 305830].	151.65	2.0265e-36	9	3332.78	3;4;5	+	+	82371000	218785000	1.40931
GMSNVEKIQLAFK	13	Pp3c14_22870V3.1.p	Pp3c14_22870V3.1.p hypothetical protein M408DRAFT_325389 [Serendipita vermifera MAFF 305830].	245.13	1.2679e-75	9	1463.78	2;3	+	+	257496000	677735000	1.39617
GMSNVEKIQLAFKQITTASDNLRKETQL	28	Pp3c14_22870V3.1.p	Pp3c14_22870V3.1.p hypothetical protein M408DRAFT_325389 [Serendipita vermifera MAFF 305830].	262.79	1.054e-300	9	3162.67	3;4	+	+	44197000	64598000	0.547541
GSKIAEGFAKIIS	13	Pp3c14_22870V3.1.p	Pp3c14_22870V3.1.p hypothetical protein M408DRAFT_325389 [Serendipita vermifera MAFF 305830].	122.34	0.0036303	9	1319.74	2;3	+	+	1394989000	1736900000	0.316261
SLEIDELANFAVAEHLKSQN	20	Pp3c15_24180V3.1.p	Pp3c15_24180V3.1.p PREDICTED: cysteine proteinase inhibitor 6-like isoform X2 [Malus domestica].	241.76	5.2611e-95	9	2227.11	2;3	+	+	113451500	161925000	0.51325
PPPPPPPPPSN	11	Pp3c15_25050V3.1.p	Pp3c15_25050V3.1.p PREDICTED: magnesium-chelatase subunit ChlD, chloroplastic-like isoform X1 [Glycine max].	106.42	0.024251	9	1092.56	2	+	+	42655000	49491500	0.214466
SEDPEPQTSEETIDEPVK	18	Pp3c16_7050V3.1.p	Pp3c16_7050V3.1.p unknown [Medicago truncatula].	214.23	2.1347e-46	9	2028.9	2;3	+	+	42407000	30892000	-0.457069
SPIEPPKP	8	Pp3c17_16820V3.1.p	Pp3c17_16820V3.1.p PREDICTED: ATP-dependent Clp protease proteolytic subunit 3, chloroplastic [Nelumbo nucifera].	139.68	0.02412	9	863.475	2	+	+	131535000	162070000	0.30117
DDGIAITADKIAALVK	16	Pp3c17_22190V3.1.p	Pp3c17_22190V3.1.p hypothetical protein PRUPE_ppa013661mg [Prunus persica].	104.59	0.00086366	9	1612.9	2;3	+	+	256210000	126110000	-1.02264
ASETKFAFLVWTDGSHVVQSPIA	23	Pp3c18_10040V3.1.p	Pp3c18_10040V3.1.p PREDICTED: subtilisin-like protease [Nicotiana sylvestris].	90.367	6.3984e-06	9	2489.26	2;3;4	+	+	50278000	769370000	3.93568
ASETKFAFLVWTDGSHVVQSPIAIT	25	Pp3c18_10040V3.1.p	Pp3c18_10040V3.1.p PREDICTED: subtilisin-like protease [Nicotiana sylvestris].	136.56	5.7594e-17	9	2703.39	3;4	+	+	1210900000	590200000	-1.0368
SGKLVEKSANITVSPR	16	Pp3c18_10730V3.1.p	Pp3c18_10730V3.1.p PREDICTED: photosystem I reaction center subunit III, chloroplastic [Eucalyptus grandis].	251.68	8.8434e-66	9	1684.95	2;3;4	+	+	50247500	34631000	-0.536988
APNEQFDIVFKTA	13	Pp3c18_13090V3.1.p	Pp3c18_13090V3.1.p plastocyanin precursor [Pediastrum duplex].	186.36	1.7385e-12	9	1478.74	2;3	+	+	79658000	2472500000	4.95601
FVNNKAFPHNVVFDE	15	Pp3c18_13090V3.1.p	Pp3c18_13090V3.1.p plastocyanin precursor [Pediastrum duplex].	101.53	5.8944e-08	9	1775.86	2;3	+	+	63828000	111893000	0.809858
DEDAVPAGVKVEELNHED	18	Pp3c18_13090V3.1.p	Pp3c18_13090V3.1.p plastocyanin precursor [Pediastrum duplex].	154.1	5.0342e-12	9	1964.9	2;3	+	+	291210000	302080000	0.0528708
APNEQFDIVFK	11	Pp3c18_13090V3.1.p	Pp3c18_13090V3.1.p plastocyanin precursor [Pediastrum duplex].	206.49	9.0461e-24	9	1306.66	2	+	+	1710900000	703226500	-1.28269
TANTIATKGKGILA	14	Pp3c18_18400V3.1.p	Pp3c18_18400V3.1.p PREDICTED: fructose-bisphosphate aldolase 1, chloroplastic [Nelumbo nucifera].	128.85	2.7023e-06	9	1357.79	2;3	+	+	141880000	336383000	1.24543
GQYDDELVKTAN	12	Pp3c18_18400V3.1.p	Pp3c18_18400V3.1.p PREDICTED: fructose-bisphosphate aldolase 1, chloroplastic [Nelumbo nucifera].	211.68	1.9411e-33	9	1351.63	1;2	+	+	1146595000	1565700000	0.449452
LVDERLSTEGTGLGLG	16	Pp3c18_6770V3.1.p	Pp3c18_6770V3.1.p hypothetical protein PHAVU_001G157100g [Phaseolus vulgaris].	160.62	8.9012e-09	9	1615.84	2;3	+	+	347680000	974510000	1.48692
LVDERLSTEGTGLG	14	Pp3c18_6770V3.1.p	Pp3c18_6770V3.1.p hypothetical protein PHAVU_001G157100g [Phaseolus vulgaris].	177.44	7.3039e-09	9	1445.74	2	+	+	789700000	1041800000	0.399702
IELPEGGSAVTAKTRFG	17	Pp3c19_11600V3.1.p	Pp3c19_11600V3.1.p Glycine cleavage system H protein, mitochondrial [Triticum urartu].	119.01	4.118e-07	9	1731.92	2;3	+	+	335027500	439068000	0.390165
FYPKDISVAAGESVT	15	Pp3c19_21160V3.1.p	Pp3c19_21160V3.1.p predicted protein [Bathycoccus prasinos].	150.33	6.1158e-07	9	1582.79	2	+	+	556011500	469802000	-0.243062
FVNNKGFPHNVVFD	14	Pp3c19_21160V3.1.p	Pp3c19_21160V3.1.p predicted protein [Bathycoccus prasinos].	95.523	0.0028769	9	1632.8	2;3	+	+	157650000	130838500	-0.268938
VAAVAPKFATLKPLG	15	Pp3c19_4270V3.1.p	Pp3c19_4270V3.1.p PREDICTED: 20 kDa chaperonin, chloroplastic-like [Pyrus x bretschneideri].	107.09	0.0005519	9	1481.9	2;3	+	+	305230000	236680000	-0.366959
DASDVINEAKSNTTNVVDDAKSALSGLGDK	30	Pp3c19_5170V3.1.p	Pp3c19_5170V3.1.p 22-kDa protein of chloroplasts in green spores [Osmunda japonica].	283.75	0	9	3033.47	3;4	+	+	32897500	79856000	1.27942
DASDVINEAKSNTTNVVDDAKSALSG	26	Pp3c19_5170V3.1.p	Pp3c19_5170V3.1.p 22-kDa protein of chloroplasts in green spores [Osmunda japonica].	334.05	1.1148e-174	9	2620.25	2;3;4	+	+	500045000	500575000	0.00152831
SPGIKPLPPPP	11	Pp3c2_13880V3.1.p	Pp3c2_13880V3.1.p PREDICTED: E3 ubiquitin-protein ligase RGLG2-like [Musa acuminata subsp. malaccensis].	117.81	0.0048398	9	1098.64	2	+	+	59639000	158180000	1.40724
NVIAGDDGVAKVSLK	15	Pp3c20_17920V3.1.p	Pp3c20_17920V3.1.p superoxide dismutase [Cu-Zn] protein [Medicago truncatula].	131.69	5.4264e-08	9	1484.82	2;3	+	+	91344500	80305000	-0.185828
DRRPAANVDPYVVARMLIQTTLKN	24	Pp3c20_22820V3.1.p	Pp3c20_22820V3.1.p na	182.77	5.364e-46	9	2740.48	3;4;5	+	+	171910000	125360000	-0.455576
DPGHNTIFALSNLVGK	16	Pp3c20_23270V3.1.p	Pp3c20_23270V3.1.p na	218.45	1.2732e-16	9	1681.88	2;3	+	+	63451000	263155000	2.0522
AAAHQAASVLPLQPTQELLG	20	Pp3c20_9190V3.1.p	Pp3c20_9190V3.1.p	89.629	0.004351	9	2014.08	2;3	+	+	340026500	278262500	-0.289201
AAAHQAASVLPLQPT	15	Pp3c20_9190V3.1.p	Pp3c20_9190V3.1.p	145.91	3.3531e-09	9	1473.79	2;3	+	+	265820000	167940000	-0.662504
AAPQKSSGPAINTDDKVVSKIE	22	Pp3c21_11130V3.1.p	Pp3c21_11130V3.1.p na	219.95	1.106e-30	9	2254.18	2;3;4	+	+	370330000	475140000	0.359541
AGESITFVNNKGFPHNVV	18	Pp3c21_4230V3.1.p	Pp3c21_4230V3.1.p na	205.07	2.7563e-36	9	1928.97	2;3	+	+	216560000	318704500	0.557453
YARALQNSVLK	11	Pp3c21_9980V3.1.p	Pp3c21_9980V3.1.p latex plastidic aldolase-like family protein [Populus trichocarpa].	163.16	0.0010566	9	1261.71	2;3	+	+	261990000	281870000	0.105518
GSGPRVTKVGGNVISSLGDAANLQ	24	Pp3c22_10010V3.1.p	Pp3c22_10010V3.1.p unknown [Arabidopsis thaliana].	218.66	7.2302e-46	9	2296.21	2;3	+	+	431540000	399820000	-0.110144
GAAGDILSGLAAYGKL	16	Pp3c22_17930V3.1.p	Pp3c22_17930V3.1.p PREDICTED: uncharacterized protein LOC103992910 [Musa acuminata subsp. malaccensis].	134.75	2.2104e-08	9	1475.8	2;3	+	+	123080000	88047000	-0.483251
EAAPTESAVAPAADTPDR	18	Pp3c22_17930V3.1.p	Pp3c22_17930V3.1.p PREDICTED: uncharacterized protein LOC103992910 [Musa acuminata subsp. malaccensis].	194.51	5.5674e-12	9	1767.83	2;3	+	+	971090000	679606500	-0.514905
AAQGQKIENTKLAGAAGDILS	21	Pp3c22_17930V3.1.p	Pp3c22_17930V3.1.p PREDICTED: uncharacterized protein LOC103992910 [Musa acuminata subsp. malaccensis].	221.24	4.1727e-67	9	2055.1	2;3	+	+	242660000	143170000	-0.761207
EVPVSEKEVSEVPAAVK	17	Pp3c22_17930V3.1.p	Pp3c22_17930V3.1.p PREDICTED: uncharacterized protein LOC103992910 [Musa acuminata subsp. malaccensis].	211.83	8.7183e-46	9	1795.96	2;3	+	+	222910000	117640000	-0.922083
PSPPPPPPPPPPPPQPVS	18	Pp3c22_3520V3.1.p	Pp3c22_3520V3.1.p hypothetical protein VITISV_039521 [Vitis vinifera].	64.454	0.00079952	9	1777.94	3	+	+	21539000	35101000	0.704561
DVVEGMTGKPRNSG	14	Pp3c23_12490V3.1.p	Pp3c23_12490V3.1.p hypothetical protein SOVF_112230 [Spinacia oleracea].	190.15	2.786e-06	9	1445.69	2;3	+	+	76587000	88209000	0.203826
NVIPSQLIPITDADRK	16	Pp3c25_15030V3.1.p	Pp3c25_15030V3.1.p PREDICTED: alpha-mannosidase [Vitis vinifera].	141.58	5.6437e-09	9	1778.99	2;3	+	+	72654000	123867000	0.769678
AETGSFEDWIGQITAKVNER	20	Pp3c25_3840V3.1.p	Pp3c25_3840V3.1.p Os01g0743200 [Oryza sativa Japonica Group].	159.7	1.6261e-34	9	2250.09	2;3	+	+	139403550	79583000	-0.808735
AETGSFEDWIGQITAKVNERE	21	Pp3c25_3840V3.1.p	Pp3c25_3840V3.1.p Os01g0743200 [Oryza sativa Japonica Group].	254.2	3.8737e-81	9	2379.13	2;3	+	+	307060000	109460000	-1.48812
NLLTVIQGTAERAPS	15	Pp3c26_12240V3.1.p	Pp3c26_12240V3.1.p unknown [Picea sitchensis].	253.54	3.5098e-97	9	1568.85	2;3	+	+	83880000	262115000	1.6438
LLTVIQGTAERAPSL	15	Pp3c26_12240V3.1.p	Pp3c26_12240V3.1.p unknown [Picea sitchensis].	231.83	4.1037e-65	9	1567.89	2;3	+	+	51375000	51399000	0.000673802
ATDPTEMDLEVIKERAK	17	Pp3c26_7930V3.1.p	Pp3c26_7930V3.1.p Actin-depolymerizing factor [Gossypium arboreum].	129.05	1.1214e-11	9	1944.98	3;4	+	+	36648000	40615000	0.148278
HVIGVGIVLGLK	12	Pp3c3_10740V3.1.p	Pp3c3_10740V3.1.p hypothetical protein CARUB_v10010631mg [Capsella rubella].	150.05	8.5688e-24	9	1203.77	2;3	+	+	108918500	94736500	-0.201257
LPPLTDDQIAKQVD	14	Pp3c3_14510V3.1.p	Pp3c3_14510V3.1.p ribulose-1,5-bisphosphate carboxylase/oxygenase small subunit [Camellia oleifera].	188.15	2.2709e-13	9	1551.81	2;3	+	+	70233000	84525000	0.267229
LEAIKLAPPPPPSGGLPGTENAD	23	Pp3c3_2620V3.1.p	Pp3c3_2620V3.1.p PREDICTED: oxygen-evolving enhancer protein 3, chloroplastic [Sesamum indicum].	111.22	4.3073e-06	9	2240.17	2;3	+	+	44441000	314065000	2.8211
AAAAPERVPDMGKRNLMN	18	Pp3c3_35180V3.1.p	Pp3c3_35180V3.1.p photosynthetic electron transfer-like protein [Panax ginseng].	123.02	4.5483e-07	9	1939.97	2;3;4	+	+	118410000	173420000	0.550479
VAEPIAKSSPRTIEE	15	Pp3c4_13690V3.1.p	Pp3c4_13690V3.1.p hypothetical protein SELMODRAFT_426840 [Selaginella moellendorffii].	190.1	1.5589e-08	9	1625.86	2;3	+	+	125100000	255360000	1.02945
SFKDGQFTTTPVSHSGG	17	Pp3c4_1720V3.1.p	Pp3c4_1720V3.1.p PREDICTED: cyclase-associated protein 1-like [Populus euphratica].	329.49	8.3435e-274	9	1751.81	2;3	+	+	54580000	173705000	1.67019
IVKKNILSTIAEKQ	14	Pp3c4_19910V3.1.p	Pp3c4_19910V3.1.p PREDICTED: protein disulfide-isomerase like 2-1 [Solanum lycopersicum].	192.86	7.1331e-19	9	1583.96	2;3	+	+	56362000	238702000	2.08242
MGQKDAYVGDEAQSKRGILT	20	Pp3c4_6230V3.1.p	Pp3c4_6230V3.1.p PREDICTED: actin-101-like [Nelumbo nucifera].	165.45	9.5675e-29	9	2166.07	2;3;4	+	+	148905000	169350000	0.185616
GVSTFDPVKRK	11	Pp3c5_17290V3.1.p	Pp3c5_17290V3.1.p PREDICTED: uncharacterized protein LOC104600599 [Nelumbo nucifera].	170.69	0.002738	9	1232.69	2;3	+	+	107370000	105960000	-0.0190712
AQPGVSPSLKNL	12	Pp3c5_17290V3.1.p	Pp3c5_17290V3.1.p PREDICTED: uncharacterized protein LOC104600599 [Nelumbo nucifera].	126.24	0.0070151	9	1209.67	2	+	+	555090000	463230000	-0.260993
DTDVKTPQPPKLED	14	Pp3c5_4560V3.1.p	Pp3c5_4560V3.1.p	124.12	0.00011294	9	1581.79	2;3	+	+	24125050	60707500	1.33134
VNNRSIGKNANPAELK	16	Pp3c6_1620V3.1.p	Pp3c6_1620V3.1.p photosystem I subunit PsaD [Glycine max].	208.15	7.7047e-23	9	1723.93	2;3;4	+	+	140580000	309015000	1.13629
KIKVAINGFGRIGRN	15	Pp3c7_14300V3.1.p	Pp3c7_14300V3.1.p PREDICTED: glyceraldehyde-3-phosphate dehydrogenase GAPA2, chloroplastic isoform X1 [Camelina sativa].	111.79	0.00028178	9	1641.98	3;4	+	+	50475000	65255000	0.370519
KIKVAINGFGRIGRNFIR	18	Pp3c7_14300V3.1.p	Pp3c7_14300V3.1.p PREDICTED: glyceraldehyde-3-phosphate dehydrogenase GAPA2, chloroplastic isoform X1 [Camelina sativa].	107.98	0.00028488	9	2058.23	3;4;5	+	+	335005300	128620000	-1.38107
GGAPGGQGSSSGPAAGGDDVIDADFTDSK	29	Pp3c7_15240V3.1.p	Pp3c7_15240V3.1.p Chloroplast heat shock protein 70 isoform 1 [Theobroma cacao].	286.68	8.1048e-212	9	2592.12	2;3	+	+	71507000	42582000	-0.747841
VVAVWKALESAAK	13	Pp3c7_19850V3.1.p	Pp3c7_19850V3.1.p hypothetical protein SELMODRAFT_102916 [Selaginella moellendorffii].	138.22	9.7828e-05	9	1370.79	2;3	+	+	94256000	252630000	1.42237
FPPDYPFKPP	10	Pp3c8_1130V3.1.p	Pp3c8_1130V3.1.p ubiquitin conjugating enzyme E2 [Adiantum capillus-veneris].	116.73	0.011	9	1203.6	2	+	+	84074000	62764000	-0.421722
ADESTGTIGKRL	12	Pp3c9_18680V3.1.p	Pp3c9_18680V3.1.p PREDICTED: fructose-bisphosphate aldolase, cytoplasmic isozyme [Brassica oleracea var. oleracea].	122.7	0.0015994	9	1246.65	2;3	+	+	116710000	31898000	-1.87139
ALTEQASKVAL	11	Pp3c9_25950V3.1.p	Pp3c9_25950V3.1.p hypothetical protein SORBIDRAFT_02g002900 [Sorghum bicolor].	180.67	5.1655e-10	9	1129.63	2	+	+	343563000	280010000	-0.295096
SPDPEVVPPNVLE	13	Pp3c9_3440V3.1.p	Pp3c9_3440V3.1.p protein fucoxanthin chlorophyll a/c protein [Phaeodactylum tricornutum CCAP 1055/1].	139.39	2.7209e-05	9	1390.7	2	+	+	15117000	67080000	2.14971
VADKVSPDPEVVPPNV	16	Pp3c9_3440V3.1.p	Pp3c9_3440V3.1.p protein fucoxanthin chlorophyll a/c protein [Phaeodactylum tricornutum CCAP 1055/1].	137.01	2.9469e-08	9	1660.87	2	+	+	40455050	30256000	-0.419099
VLISGPPIKDAN	12	Pp3c9_660V3.1.p	Pp3c9_660V3.1.p PREDICTED: peptidyl-prolyl cis-trans isomerase CYP38, chloroplastic-like [Elaeis guineensis].	117.52	0.0019866	9	1222.69	2	+	+	142580000	275430000	0.949914
VAATVVVPRAEA	12	Pp3s50_100V3.1.p	Pp3s50_100V3.1.p	172.59	0.00069923	9	1181.68	2	+	+	714800000	634680000	-0.17151
NKLTGNKLAGAELS	14	PhpafMp30	PhpafMp30 YP_539029.1 atp1 ATP synthase F1 subunit alpha	224.49	5.3175e-48	8	1414.78	2;3	+	+	198150000	198080000	-0.000509748
AVDSLVPIGRGQRELIIG	18	PhpafMp30	PhpafMp30 YP_539029.1 atp1 ATP synthase F1 subunit alpha	108.63	0.00026604	8	1892.08	2;3	+	+	143666500	79897000	-0.84651
GRFNSLEQVDEFTRS	15	PhpapaCp020	PhpapaCp020 NP_904183.1 psbE photosystem II protein V	214.23	3.1333e-40	8	1783.85	2;3	+	+	45097000	126580000	1.48895
DLRIPPAYSKTFQGPPHGIQ	20	PhpapaCp031	PhpapaCp031 NP_904194.1 rbcL ribulose-1,5-bisphosphate carboxylase/oxygenase large subunit	144.92	1.6759e-17	8	2221.16	3;4	+	+	13220000	59325000	2.16592
EGRDLAREGNEIIRE	15	PhpapaCp031	PhpapaCp031 NP_904194.1 rbcL ribulose-1,5-bisphosphate carboxylase/oxygenase large subunit	197.49	8.6962e-53	8	1755.89	2;3;4	+	+	121574500	191570000	0.656031
HPWGNAPGAVANRVAL	16	PhpapaCp031	PhpapaCp031 NP_904194.1 rbcL ribulose-1,5-bisphosphate carboxylase/oxygenase large subunit	74.678	0.0033707	8	1628.85	2;3	+	+	150873500	65396000	-1.20607
SVRVYLGAETTR	12	PhpapaCp076	PhpapaCp076 NP_904239.1 psaC photosystem I subunit VII	133.05	0.00072615	8	1350.73	2;3	+	+	150208000	204622000	0.446
AQPLEAAADAPEPSPQ	16	Pp3c1_27160V3.1.p	Pp3c1_27160V3.1.p hypothetical protein PRUPE_ppa012118mg [Prunus persica].	115.57	7.0918e-05	8	1590.75	2;3	+	+	211290000	272320000	0.366078
GESFEEASKQETAK	14	Pp3c1_35660V3.1.p	Pp3c1_35660V3.1.p PREDICTED: transcription factor BTF3 homolog 4 [Prunus mume].	240.8	6.7464e-62	8	1539.71	2;3	+	+	74165000	59329500	-0.321989
TKSGNLPSILTT	12	Pp3c10_8450V3.1.p	Pp3c10_8450V3.1.p PREDICTED: phospholipase D alpha 1 [Cucumis melo].	169.41	0.00090348	8	1230.68	2	+	+	225530000	252540000	0.163193
IAEPIAKSTVRTIE	14	Pp3c12_10600V3.1.p	Pp3c12_10600V3.1.p predicted protein [Hordeum vulgare subsp. vulgare].	138.24	1.7159e-05	8	1526.87	2;3	+	+	51761000	129840000	1.3268
DGRRTDINISLPGG	14	Pp3c12_13250V3.1.p	Pp3c12_13250V3.1.p PREDICTED: putative DNA-binding protein ESCAROLA [Nelumbo nucifera].	111.63	0.00069777	8	1469.76	2;3	+	+	103200000	269080000	1.38259
LPPLSDDQIARQV	13	Pp3c13_16130V3.1.p	Pp3c13_16130V3.1.p RecName: Full=Ribulose bisphosphate carboxylase small chain 4, chloroplastic; Short=RuBisCO small subunit 4; Flags: Precursor.	163.64	1.3217e-06	8	1450.78	2;3	+	+	10368700	59336500	2.51668
LEDIKLAPPPPPFGGLPGTESADQAR	26	Pp3c13_6570V3.1.p	Pp3c13_6570V3.1.p PSBQ/PSBQ-1 [Arabidopsis lyrata subsp. lyrata].	127.73	2.5129e-12	8	2672.38	3;4	+	+	16287000	101439500	2.63883
ASLAATALAGNARA	14	Pp3c13_6570V3.1.p	Pp3c13_6570V3.1.p PSBQ/PSBQ-1 [Arabidopsis lyrata subsp. lyrata].	191.05	8.8328e-19	8	1256.68	2;3	+	+	203220000	59834000	-1.764
AGTVPVEGTGEKKHGFFG	18	Pp3c13_6860V3.1.p	Pp3c13_6860V3.1.p	108.63	2.255e-11	8	1816.91	2;3;4	+	+	134080000	96976500	-0.467387
TAEAGYSDPATTHHEEGKEKKGFLG	25	Pp3c13_6860V3.1.p	Pp3c13_6860V3.1.p	195.13	1.6554e-53	8	2659.25	3;4;5	+	+	200535000	133145000	-0.590856
MSNVEKIQLAFKQITTASDNLRKETQ	26	Pp3c14_22870V3.1.p	Pp3c14_22870V3.1.p hypothetical protein M408DRAFT_325389 [Serendipita vermifera MAFF 305830].	204.79	8.1418e-63	8	2992.57	3;4;5	+	+	8173000	71179500	3.12252
IINAPLQGFK	10	Pp3c14_22870V3.1.p	Pp3c14_22870V3.1.p hypothetical protein M408DRAFT_325389 [Serendipita vermifera MAFF 305830].	121.62	0.010282	8	1099.64	2	+	+	329240000	870300000	1.40237
MSNVEKIQLAFK	12	Pp3c14_22870V3.1.p	Pp3c14_22870V3.1.p hypothetical protein M408DRAFT_325389 [Serendipita vermifera MAFF 305830].	142.83	0.00070064	8	1406.76	2;3	+	+	263280000	557090000	1.08131
LINIINAPLQGFK	13	Pp3c14_22870V3.1.p	Pp3c14_22870V3.1.p hypothetical protein M408DRAFT_325389 [Serendipita vermifera MAFF 305830].	128.36	0.0033799	8	1439.85	2	+	+	217470000	459410000	1.07897
AIAEYTIKINEGGVK	15	Pp3c14_22870V3.1.p	Pp3c14_22870V3.1.p hypothetical protein M408DRAFT_325389 [Serendipita vermifera MAFF 305830].	108.66	4.5597e-07	8	1604.88	2;3	+	+	100910000	149870000	0.570642
IVLAFKQITTASDNLR	16	Pp3c14_22870V3.1.p	Pp3c14_22870V3.1.p hypothetical protein M408DRAFT_325389 [Serendipita vermifera MAFF 305830].	161.94	7.5727e-09	8	1789.01	2;3	+	+	87430000	117610000	0.42781
IAEGFAKIISAIAEYTIKINEGG	23	Pp3c14_22870V3.1.p	Pp3c14_22870V3.1.p hypothetical protein M408DRAFT_325389 [Serendipita vermifera MAFF 305830].	203.89	2.8359e-52	8	2407.3	2;3;4	+	+	403839000	71836400	-2.49099
NAAQSVADTVNPNKSD	16	Pp3c14_24010V3.1.p	Pp3c14_24010V3.1.p	170.66	1.0559e-11	8	1629.76	2;3	+	+	162620000	106100000	-0.61608
ADSADKMTVLVTGAGGRTGRLA	22	Pp3c14_3760V3.1.p	Pp3c14_3760V3.1.p uncharacterized protein LOC100194029 [Zea mays].	113.51	5.0253e-06	8	2146.12	3;4	+	+	54244000	91856000	0.75991
APYSGKYAEELQATAKYVATPGKGILA	27	Pp3c15_14720V3.1.p	Pp3c15_14720V3.1.p Fructose-bisphosphate aldolase, cytoplasmic isozyme 1 [Morus notabilis].	118.43	8.2254e-12	8	2796.47	3;4	+	+	31928000	198170000	2.63384
DVTPIPTDSTR	11	Pp3c15_22240V3.1.p	Pp3c15_22240V3.1.p PREDICTED: 40S ribosomal protein S14 isoform X1 [Vitis vinifera].	172.23	4.6975e-06	8	1200.6	2	+	+	1185800000	515250000	-1.20252
PPPPPPPPPPSN	12	Pp3c15_25050V3.1.p	Pp3c15_25050V3.1.p PREDICTED: magnesium-chelatase subunit ChlD, chloroplastic-like isoform X1 [Glycine max].	133.98	0.00073392	8	1189.61	2	+	+	29616000	29342500	-0.013385
VPEPVPDPKTPPKT	14	Pp3c16_15000V3.1.p	Pp3c16_15000V3.1.p PREDICTED: uncharacterized protein LOC18428275 [Amborella trichopoda].	82.55	0.0015582	8	1500.82	2;3	+	+	36841000	75029000	1.02614
VNNRSIGQNANPAELK	16	Pp3c16_23780V3.1.p	Pp3c16_23780V3.1.p PREDICTED: photosystem I reaction center subunit II, chloroplastic-like [Erythranthe guttata].	148.72	7.6978e-10	8	1723.9	2;3	+	+	287420000	157940000	-0.863784
ITADKIAALVK	11	Pp3c17_22190V3.1.p	Pp3c17_22190V3.1.p hypothetical protein PRUPE_ppa013661mg [Prunus persica].	96.342	0.019716	8	1141.71	2;3	+	+	248780000	180525000	-0.462672
AVPAGVKVEELNHED	15	Pp3c18_13090V3.1.p	Pp3c18_13090V3.1.p plastocyanin precursor [Pediastrum duplex].	103.83	0.0010772	8	1605.8	2;3	+	+	93102000	881380000	3.24288
APNEQFDIVFKTAGTYE	17	Pp3c18_13090V3.1.p	Pp3c18_13090V3.1.p plastocyanin precursor [Pediastrum duplex].	182.89	8.5222e-21	8	1928.92	2;3	+	+	47153000	203817500	2.11186
YLNAPNEQFDIVFK	14	Pp3c18_13090V3.1.p	Pp3c18_13090V3.1.p plastocyanin precursor [Pediastrum duplex].	149.33	3.2891e-05	8	1696.85	2;3	+	+	271523050	674265300	1.31224
DEDAVPAGVKVEE	13	Pp3c18_13090V3.1.p	Pp3c18_13090V3.1.p plastocyanin precursor [Pediastrum duplex].	147.24	0.00012451	8	1356.64	1;2	+	+	794971000	352380000	-1.17377
FITDRPSTKVHAAPGGGSSLGYLFG	25	Pp3c18_18370V3.1.p	Pp3c18_18370V3.1.p hypothetical protein SELMODRAFT_443554 [Selaginella moellendorffii].	109.05	1.2445e-06	8	2534.29	3;4	+	+	24952000	215214000	3.10854
VRGGSSGGGQSSLGYLFG	18	Pp3c18_18370V3.1.p	Pp3c18_18370V3.1.p hypothetical protein SELMODRAFT_443554 [Selaginella moellendorffii].	122.39	5.1009e-07	8	1684.82	2;3	+	+	271180000	355180000	0.3893
DRPSTKVHAAPGGGSSLGYLFGGN	24	Pp3c18_18370V3.1.p	Pp3c18_18370V3.1.p hypothetical protein SELMODRAFT_443554 [Selaginella moellendorffii].	139.28	9.6025e-23	8	2344.16	3;4	+	+	70851000	46827000	-0.597448
GQYDDELVKTANTIATKGKGILA	23	Pp3c18_18400V3.1.p	Pp3c18_18400V3.1.p PREDICTED: fructose-bisphosphate aldolase 1, chloroplastic [Nelumbo nucifera].	221.47	1.7408e-37	8	2405.28	2;3;4	+	+	87263000	520255000	2.57578
GQYDDELVKTANTIATKGKGIL	22	Pp3c18_18400V3.1.p	Pp3c18_18400V3.1.p PREDICTED: fructose-bisphosphate aldolase 1, chloroplastic [Nelumbo nucifera].	155.44	8.6274e-26	8	2334.24	3;4	+	+	322735000	739090000	1.1954
DDAETDAAAAAEPVP	15	Pp3c18_2090V3.1.p	Pp3c18_2090V3.1.p PREDICTED: 40S ribosomal protein S3a-like [Setaria italica].	160.59	4.0111e-08	8	1441.62	2;3	+	+	78508000	47307000	-0.730786
LPILPTTTIGSFPQTPELR	19	Pp3c18_21210V3.1.p	Pp3c18_21210V3.1.p PREDICTED: 5-methyltetrahydropteroyltriglutamate--homocysteine methyltransferase [Jatropha curcas].	131.82	2.5033e-11	8	2080.16	2;3	+	+	8747150	17151000	0.971408
LVDERLSTE	9	Pp3c18_6770V3.1.p	Pp3c18_6770V3.1.p hypothetical protein PHAVU_001G157100g [Phaseolus vulgaris].	190.73	4.7035e-16	8	1060.54	2	+	+	580650000	2332400000	2.00607
VPGPTNVPEPILR	13	Pp3c18_8240V3.1.p	Pp3c18_8240V3.1.p PREDICTED: serine--glyoxylate aminotransferase [Nelumbo nucifera].	167.12	1.4975e-05	8	1387.78	2	+	+	306870000	330590000	0.107415
LPEGGSAVTAKTRFG	15	Pp3c19_11600V3.1.p	Pp3c19_11600V3.1.p Glycine cleavage system H protein, mitochondrial [Triticum urartu].	138.89	1.7406e-07	8	1489.79	2;3	+	+	260880000	412399500	0.660656
VSEETTTGVKRLY	13	Pp3c19_14590V3.1.p	Pp3c19_14590V3.1.p S-adenosyl-L-homocysteine hydrolase [Populus tomentosa].	137.16	6.1824e-05	8	1481.77	2;3	+	+	51057000	92062500	0.850505
DDQASYINVPVGGPYKPAHYR	21	Pp3c19_14590V3.1.p	Pp3c19_14590V3.1.p S-adenosyl-L-homocysteine hydrolase [Populus tomentosa].	105.77	3.6328e-08	8	2346.14	3;4	+	+	24705000	32370000	0.389854
ATPTGSSGPAINTDDKVATK	20	Pp3c19_19100V3.1.p	Pp3c19_19100V3.1.p	317.17	8.8418e-132	8	1929.96	2;3	+	+	450240000	318410000	-0.499809
FVNNKGFPHNVVFDE	15	Pp3c19_21160V3.1.p	Pp3c19_21160V3.1.p predicted protein [Bathycoccus prasinos].	124.12	1.4663e-06	8	1761.85	2;3	+	+	119964500	93521500	-0.359238
ALNPTDLSTLNALASHWSGN	20	Pp3c2_17640V3.1.p	Pp3c2_17640V3.1.p hypothetical protein EUGRSUZ_A00884 [Eucalyptus grandis].	213.73	6.3442e-23	8	2081.02	2;3	+	+	405330000	56078000	-2.85359
AMEVDIGKIVPQADRVL	17	Pp3c2_19170V3.1.p	Pp3c2_19170V3.1.p PREDICTED: 10 kDa chaperonin, cyanelle-like [Brachypodium distachyon].	141.32	8.72e-07	8	1853.01	2;3	+	+	63531000	72815000	0.196775
AGGPYSGSSTLALVARIS	18	Pp3c2_20190V3.1.p	Pp3c2_20190V3.1.p PREDICTED: uncharacterized protein LOC104453392 [Eucalyptus grandis].	145.6	6.7817e-12	8	1705.9	2;3	+	+	119625700	132760000	0.150293
SASSPAPAPMAEEPKAEEVK	20	Pp3c2_22190V3.1.p	Pp3c2_22190V3.1.p	206.63	9.9924e-20	8	2024.97	2;3	+	+	139000000	139460000	0.0047665
AEAPEYTEVVK	11	Pp3c2_22190V3.1.p	Pp3c2_22190V3.1.p	93.111	0.01754	8	1234.61	2	+	+	1095200000	899690000	-0.283694
PPSPPTSEPSPSPSPSQ	17	Pp3c2_26700V3.1.p	Pp3c2_26700V3.1.p unnamed protein product [Triticum aestivum].	172.92	7.9672e-38	8	1674.77	2;3	+	+	53696500	67666000	0.333603
DDENEDPSQVVVR	13	Pp3c2_30970V3.1.p	Pp3c2_30970V3.1.p na	268.73	5.4344e-111	8	1500.67	2	+	+	143620000	40049000	-1.84242
DVYKIGGIGTVPVGRVETGIIRPG	24	Pp3c2_6770V3.1.p	Pp3c2_6770V3.1.p elongation factor-1A [Glycine max].	216.65	2.8722e-73	8	2452.38	2;3;4	+	+	81081000	285090000	1.81398
NGDAGFVKMIPTKPMTVETFAEYPPLGR	28	Pp3c2_6770V3.1.p	Pp3c2_6770V3.1.p elongation factor-1A [Glycine max].	228.46	1.4185e-190	8	3065.54	3;4	-	+		46231000
TQAPVQLGSLRAADGK	16	Pp3c2_7940V3.1.p	Pp3c2_7940V3.1.p GDP-mannose-3',5'-epimerase [Caragana korshinskii].	151.07	1.2561e-07	8	1610.87	2;3	+	+	80973000	100860000	0.316841
GVYERILANQNNAATLESAK	20	Pp3c21_14450V3.1.p	Pp3c21_14450V3.1.p PREDICTED: phosphoribulokinase, chloroplastic [Glycine max].	141.97	1.9965e-17	8	2161.11	2;3	+	+	121672000	55103000	-1.14279
RRVPPAVPGIM	11	Pp3c21_9980V3.1.p	Pp3c21_9980V3.1.p latex plastidic aldolase-like family protein [Populus trichocarpa].	139.31	0.0096599	8	1191.69	2;3	+	+	35969000	122740000	1.77078
RRVPPAVPGIMF	12	Pp3c21_9980V3.1.p	Pp3c21_9980V3.1.p latex plastidic aldolase-like family protein [Populus trichocarpa].	122.18	0.0013372	8	1338.76	2;3	+	+	31318000	94932000	1.5999
TWKGQPENVEAAQRALL	17	Pp3c21_9980V3.1.p	Pp3c21_9980V3.1.p latex plastidic aldolase-like family protein [Populus trichocarpa].	141.38	4.6533e-28	8	1910	2;3	+	+	43004300	80668000	0.907516
KYSAEGEAEEAKQGMFVKGYT	21	Pp3c21_9980V3.1.p	Pp3c21_9980V3.1.p latex plastidic aldolase-like family protein [Populus trichocarpa].	152.07	2.8563e-19	8	2322.08	3;4	+	+	249457000	300028500	0.266308
SIGLENTEANRQAYRQLL	18	Pp3c21_9980V3.1.p	Pp3c21_9980V3.1.p latex plastidic aldolase-like family protein [Populus trichocarpa].	177.81	3.1303e-28	8	2075.08	2;3	+	+	408538500	350340000	-0.221716
SLAQLGKYSAEGEAEEAKQGMFVKGYTY	28	Pp3c21_9980V3.1.p	Pp3c21_9980V3.1.p latex plastidic aldolase-like family protein [Populus trichocarpa].	229.7	4.8992e-99	8	3054.46	3;4	+	+	491910000	339200000	-0.536258
PPPLPPPPPPPPQPVD	16	Pp3c22_14720V3.1.p	Pp3c22_14720V3.1.p hypothetical protein POPTR_0010s05610g [Populus trichocarpa].	65.805	0.0030481	8	1637.88	3	+	+	53504000	28754500	-0.895859
AQNAPTENAAPATSPGGRAVPTN	23	Pp3c22_17930V3.1.p	Pp3c22_17930V3.1.p PREDICTED: uncharacterized protein LOC103992910 [Musa acuminata subsp. malaccensis].	262.73	8.7623e-44	8	2191.06	2;3	+	+	199740000	569195000	1.5108
KAQEFADTGIDHTAPPATAGTKDAGFGGL	29	Pp3c22_17930V3.1.p	Pp3c22_17930V3.1.p PREDICTED: uncharacterized protein LOC103992910 [Musa acuminata subsp. malaccensis].	128.71	7.2733e-19	8	2843.37	3;4	+	+	108634000	121300000	0.159104
EAAPTESAVAPAADTPDRVATSDEKA	26	Pp3c22_17930V3.1.p	Pp3c22_17930V3.1.p PREDICTED: uncharacterized protein LOC103992910 [Musa acuminata subsp. malaccensis].	227.46	2.7606e-86	8	2569.21	2;3	+	+	501055000	321660000	-0.639432
ATAVAPQFTTLKPLGDRIL	19	Pp3c22_7600V3.1.p	Pp3c22_7600V3.1.p PREDICTED: 20 kDa chaperonin, chloroplastic [Glycine max].	151.57	6.0427e-28	8	2011.15	2;3	+	+	65577000	99658500	0.603803
FITDRPTTKVHAAPGGGSSLGYLFGGN	27	Pp3c22_7610V3.1.p	Pp3c22_7610V3.1.p hypothetical protein SELMODRAFT_443554 [Selaginella moellendorffii].	154.86	8.7866e-33	8	2719.37	3;4	+	+	136887000	142490000	0.0578752
EDAAAAPTPAPPVEK	15	Pp3c23_22230V3.1.p	Pp3c23_22230V3.1.p PREDICTED: photosystem I reaction center subunit IV, chloroplastic-like, partial [Oryza brachyantha].	133.07	2.7056e-08	8	1462.73	2	+	+	111720000	149040000	0.415812
DTGKVVAVDQAPGVR	15	Pp3c23_22230V3.1.p	Pp3c23_22230V3.1.p PREDICTED: photosystem I reaction center subunit IV, chloroplastic-like, partial [Oryza brachyantha].	121.18	2.5158e-06	8	1510.81	2;3	+	+	159545000	177489000	0.153766
AVDQAPGVRYPVVVR	15	Pp3c23_22230V3.1.p	Pp3c23_22230V3.1.p PREDICTED: photosystem I reaction center subunit IV, chloroplastic-like, partial [Oryza brachyantha].	105.03	8.5325e-08	8	1624.9	2;3	+	+	245010000	164100000	-0.578265
FDKVNYAGVSTNNYSPD	17	Pp3c23_22230V3.1.p	Pp3c23_22230V3.1.p PREDICTED: photosystem I reaction center subunit IV, chloroplastic-like, partial [Oryza brachyantha].	123.28	4.4457e-07	8	1889.84	2;3	+	+	1041700000	551810000	-0.916696
SFHSTITPNPAPIALTGS	18	Pp3c24_16260V3.1.p	Pp3c24_16260V3.1.p hypothetical protein F775_07058 [Aegilops tauschii].	226.42	1.5292e-58	8	1809.93	2;3	+	+	18830000	50852000	1.43327
VSKLENGSANGHKL	14	Pp3c24_20800V3.1.p	Pp3c24_20800V3.1.p hypothetical protein SELMODRAFT_154400 [Selaginella moellendorffii].	256.31	7.3457e-48	8	1452.77	2;3;4	+	+	251625000	37772000	-2.73589
SEDQEAETLNSEETIDEPVK	20	Pp3c25_540V3.1.p	Pp3c25_540V3.1.p PREDICTED: translocon-associated protein subunit alpha [Brassica oleracea var. oleracea].	362.97	2.6396e-176	8	2262	2;3	+	+	14842500	38105000	1.36025
DPFGNNLLTVIQGTAERAPS	20	Pp3c26_12240V3.1.p	Pp3c26_12240V3.1.p unknown [Picea sitchensis].	250.31	8.8619e-96	8	2099.06	2;3	+	+	4722400	16640000	1.81706
AHLSDPFGNNLLTVIQGTAERAPS	24	Pp3c26_12240V3.1.p	Pp3c26_12240V3.1.p unknown [Picea sitchensis].	270.17	1.6492e-179	8	2507.28	2;3	+	+	23372000	33480000	0.518518
LAPSANRKSTAGLK	14	Pp3c3_10740V3.1.p	Pp3c3_10740V3.1.p hypothetical protein CARUB_v10010631mg [Capsella rubella].	128.57	4.4829e-06	8	1412.81	2;3;4	+	+	436510000	280600000	-0.6375
HVIGVGIVLG	10	Pp3c3_10740V3.1.p	Pp3c3_10740V3.1.p hypothetical protein CARUB_v10010631mg [Capsella rubella].	91.26	0.033755	8	962.591	2	+	+	249020000	144723000	-0.782967
LPPLTDDQIAKQ	12	Pp3c3_14510V3.1.p	Pp3c3_14510V3.1.p ribulose-1,5-bisphosphate carboxylase/oxygenase small subunit [Camellia oleifera].	163.16	0.00046691	8	1337.72	2	+	+	56690000	57243000	0.014005
LPPLTDDEIAKQVD	14	Pp3c3_18750V3.1.p	Pp3c3_18750V3.1.p ribulose-1,5-bisphosphate carboxylase/oxygenase small subunit [Camellia oleifera].	145.29	4.4743e-05	8	1552.8	2;3	+	+	24069000	182190000	2.9202
LEAIKLAPPPPPSGGLPG	18	Pp3c3_2620V3.1.p	Pp3c3_2620V3.1.p PREDICTED: oxygen-evolving enhancer protein 3, chloroplastic [Sesamum indicum].	98.942	0.00092087	8	1709.97	2;3	+	+	93794000	164353000	0.80923
AVSLAATALAGNARA	15	Pp3c3_2620V3.1.p	Pp3c3_2620V3.1.p PREDICTED: oxygen-evolving enhancer protein 3, chloroplastic [Sesamum indicum].	172.1	3.9957e-11	8	1355.75	2;3	+	+	161840000	119552500	-0.436924
VAEPIAKSSPRTIE	14	Pp3c4_13690V3.1.p	Pp3c4_13690V3.1.p hypothetical protein SELMODRAFT_426840 [Selaginella moellendorffii].	192.68	1.1122e-05	8	1496.82	2;3	+	+	686345000	1038775000	0.597877
AYVRQQEPQIMPGFNNYFSGAK	22	Pp3c4_20270V3.1.p	Pp3c4_20270V3.1.p unnamed protein product [Coffea canephora].	95.195	0.00078714	8	2544.22	3	+	+	99146500	50392000	-0.976367
SSQTPKRKVAVLGAAGGIGQPLG	23	Pp3c4_20940V3.1.p	Pp3c4_20940V3.1.p PREDICTED: malate dehydrogenase, mitochondrial [Cicer arietinum].	99.441	0.00043115	8	2191.24	3;4	+	+	311465000	256942000	-0.277627
EPEPEVEPEPEPEPEPEPEPEPVP	24	Pp3c4_28500V3.1.p	Pp3c4_28500V3.1.p PREDICTED: LOW QUALITY PROTEIN: eukaryotic translation initiation factor 5B-like [Cucumis melo].	98.175	3.5511e-23	8	2703.2	2;3	+	+	11768900	47399500	2.00989
TPAETLPEPSEPEK	14	Pp3c4_2950V3.1.p	Pp3c4_2950V3.1.p	248.98	5.7505e-37	8	1523.74	2	+	+	88761000	62175000	-0.513591
ATYKVTFLDGETGAENVVE	19	Pp3c4_8330V3.1.p	Pp3c4_8330V3.1.p ferredoxin, (2Fe-2S) [Rivularia sp. PCC 7116].	112.42	0.00013148	8	2041.98	2;3	+	+	357658500	401020000	0.165091
ATAPSTLAVQDRVLQ	15	Pp3c5_10150V3.1.p	Pp3c5_10150V3.1.p hypothetical protein SORBIDRAFT_03g042600 [Sorghum bicolor].	155.99	2.4969e-07	8	1568.85	2;3	+	+	73758000	64210000	-0.200002
MSESEADFASFVKRQQ	16	Pp3c5_12660V3.1.p	Pp3c5_12660V3.1.p PREDICTED: probable pectinesterase 53 [Cucumis melo].	157.38	3.5759e-08	8	1858.85	2;3	+	+	74729100	87939000	0.234833
VIGVAVAGVSTFDPVKR	17	Pp3c5_17290V3.1.p	Pp3c5_17290V3.1.p PREDICTED: uncharacterized protein LOC104600599 [Nelumbo nucifera].	138.75	1.527e-11	8	1713.98	2;3	+	+	119733000	176882500	0.56297
VTEGTPQKAGTGLQ	14	Pp3c5_690V3.1.p	Pp3c5_690V3.1.p	224.09	5.6191e-48	8	1385.72	2;3	+	+	1988830000	2333500000	0.230576
EVIDENRTSRPL	12	Pp3c7_11410V3.1.p	Pp3c7_11410V3.1.p hypothetical protein SELMODRAFT_171892 [Selaginella moellendorffii].	118.18	0.0017688	8	1427.74	2;3	+	+	62440000	76314000	0.289477
ALVAGVLAAGAKVGSAN	17	Pp3c7_12850V3.1.p	Pp3c7_12850V3.1.p oxygen-evolving enhancer protein 2 [Arabidopsis lyrata subsp. lyrata].	147.83	0.0018371	8	1467.84	2;3	+	+	124917400	58528000	-1.09378
SKFVVAVWKALESAAK	16	Pp3c7_19850V3.1.p	Pp3c7_19850V3.1.p hypothetical protein SELMODRAFT_102916 [Selaginella moellendorffii].	113.33	0.00013805	8	1732.99	2;3;4	+	+	115640000	389136500	1.75064
SIDGRPRPAHFPDAPTTEYGPEPVIYDN	28	Pp3c7_24260V3.1.p	Pp3c7_24260V3.1.p	162.71	5.587e-47	8	3110.47	3;4	+	+	97963500	138215000	0.496598
SSESISNKPLRSE	13	Pp3c8_16060V3.1.p	Pp3c8_16060V3.1.p PREDICTED: uncharacterized protein LOC106406943 [Brassica napus].	211.37	7.5751e-36	8	1432.72	2;3	+	+	39822000	36661500	-0.1193
GRANAIVDYEGNQLH	15	Pp3c8_20370V3.1.p	Pp3c8_20370V3.1.p PREDICTED: LOW QUALITY PROTEIN: vignain-like [Elaeis guineensis].	158.01	1.2044e-07	8	1655.8	2;3	+	+	113390000	38975500	-1.54065
AVREDPTLKPVLE	13	Pp3c8_5730V3.1.p	Pp3c8_5730V3.1.p unknown [Medicago truncatula].	84.892	0.0033636	8	1465.81	2;3	+	+	55226000	60265000	0.125973
AEGHLVPGMPSISSFEK	17	Pp3c8_870V3.1.p	Pp3c8_870V3.1.p Alpha-expansin 15 precursor, putative [Ricinus communis].	85.554	0.00059942	8	1784.88	2;3	+	+	39769000	26745000	-0.572375
SLEIDELANFAVSEHNNRQN	20	Pp3c9_24090V3.1.p	Pp3c9_24090V3.1.p Cys protease inhibitor.	368.65	0	8	2299.08	2;3	+	+	46811000	55702000	0.250882
RAFVIHEAEDDLGKGGHELS	20	Pp3c9_24840V3.1.p	Pp3c9_24840V3.1.p chloroplastic copper/zinc superoxide dismutase [Barbula unguiculata].	74.662	0.0013393	8	2179.07	3;4	+	+	86024000	228180000	1.40736
LSGGDHIHSGTVVGKLE	17	PhpapaCp031	PhpapaCp031 NP_904194.1 rbcL ribulose-1,5-bisphosphate carboxylase/oxygenase large subunit	245.15	6.269e-87	7	1704.88	2;3;4	+	+	207210000	352905000	0.768186
GGDHIHSGTVVG	12	PhpapaCp031	PhpapaCp031 NP_904194.1 rbcL ribulose-1,5-bisphosphate carboxylase/oxygenase large subunit	94.302	0.0093534	7	1134.54	2;3	+	+	81047500	91505000	0.175083
APPVDIDGIRE	11	PhpapaCp046	PhpapaCp046 NP_904209.1 psbA photosystem II protein D1	118.71	0.0045996	7	1180.61	2	+	+	163770000	177087000	0.112787
VYLGAETTRSMGLA	14	PhpapaCp076	PhpapaCp076 NP_904239.1 psaC photosystem I subunit VII	136.48	0.00051916	7	1467.74	2	+	+	382510000	1289850000	1.75363
VRVYLGAETTR	11	PhpapaCp076	PhpapaCp076 NP_904239.1 psaC photosystem I subunit VII	147.95	0.0025097	7	1263.69	2;3	+	+	494940000	1554800000	1.6514
VRVYLGAETTRSM	13	PhpapaCp076	PhpapaCp076 NP_904239.1 psaC photosystem I subunit VII	138.24	6.8434e-05	7	1481.77	2;3	+	+	103465500	143054000	0.46741
VEGSFQVWDFELNVSHSQK	19	Pp3c1_19190V3.1.p	Pp3c1_19190V3.1.p Carbonic anhydrase isoform 2 [Theobroma cacao].	228.8	6.5399e-66	7	2235.06	2;3	+	+	107388200	566100000	2.39822
VNPRVFFDVTIGGNPAGR	18	Pp3c1_32280V3.1.p	Pp3c1_32280V3.1.p RecName: Full=Peptidyl-prolyl cis-trans isomerase; Short=PPIase; AltName: Full=Cyclophilin; AltName: Full=Cyclosporin A-binding protein; AltName: Full=Rotamase.	136.26	2.8865e-21	7	1915.01	2;3	+	+	76979500	158660000	1.04339
DPNPDDPLNHE	11	Pp3c1_4140V3.1.p	Pp3c1_4140V3.1.p unnamed protein product [Coffea canephora].	157.66	0.0028133	7	1261.52	2	+	+	45909000	62904000	0.454375
APIDVVVPPGN	11	Pp3c1_8280V3.1.p	Pp3c1_8280V3.1.p PREDICTED: 60S acidic ribosomal protein P0-like [Oryza brachyantha].	113.5	0.0081897	7	1076.59	2	+	+	90236000	27945000	-1.69111
TASVETAQKTDNALVEKSVNTIRF	24	Pp3c10_10220V3.1.p	Pp3c10_10220V3.1.p PREDICTED: transketolase, chloroplastic [Malus domestica].	172.61	1.6192e-40	7	2621.37	3;4	+	+	12626000	23136000	0.873742
RFPNGKVRNFLG	12	Pp3c10_17760V3.1.p	Pp3c10_17760V3.1.p PREDICTED: uncharacterized protein LOC101776668 [Setaria italica].	115.57	0.0029617	7	1403.78	3	+	+	83411000	73600500	-0.180522
NPLLNRVVDGFIKVGGIGALH	21	Pp3c10_18330V3.1.p	Pp3c10_18330V3.1.p PREDICTED: outer envelope pore protein 16, chloroplastic [Prunus mume].	128.59	1.447e-12	7	2188.25	3	+	+	9419100	38842000	2.04396
APPPPPPPAPEP	12	Pp3c11_23810V3.1.p	Pp3c11_23810V3.1.p PREDICTED: basic salivary proline-rich protein 2-like [Camelina sativa].	138.33	2.7992e-07	7	1162.6	2	+	+	3445100	12564000	1.86668
APPPPPPPAPEPH	13	Pp3c11_23810V3.1.p	Pp3c11_23810V3.1.p PREDICTED: basic salivary proline-rich protein 2-like [Camelina sativa].	95.815	0.0035702	7	1299.66	2	+	+	27076000	6406450	-2.07942
LPDPSERPP	9	Pp3c11_8850V3.1.p	Pp3c11_8850V3.1.p clade XVII lectin receptor kinase [Nicotiana benthamiana].	138.9	0.0080821	7	1006.51	2	+	+	172930000	174210000	0.0106393
SSATPKRKVAVL	12	Pp3c12_8120V3.1.p	Pp3c12_8120V3.1.p mitochondrial malate dehydrogenase [Nicotiana tabacum].	120.99	0.0031057	7	1255.76	2;3	+	+	27635000	29707000	0.104306
STSKPNNVTNLR	12	Pp3c12_8140V3.1.p	Pp3c12_8140V3.1.p rab family GTPase [Selaginella moellendorffii].	135.08	0.00087045	7	1329.7	2;3	+	+	23320500	34078000	0.547242
ADDAANLKKTMLY	13	Pp3c12_9500V3.1.p	Pp3c12_9500V3.1.p aminomethyltransferase, mitochondrial [Solanum tuberosum].	161.22	5.1896e-05	7	1452.73	2;3	+	+	468345000	558960000	0.255173
TDISDDQQDIQRGKGLVD	18	Pp3c13_13170V3.1.p	Pp3c13_13170V3.1.p PREDICTED: ribulose bisphosphate carboxylase/oxygenase activase 1, chloroplastic-like [Citrus sinensis].	196.37	4.0759e-28	7	2001.96	2;3	+	+	119519000	225123000	0.913473
EAKAEEVVPVEEPVNYDYTR	20	Pp3c13_1540V3.1.p	Pp3c13_1540V3.1.p	163.85	1.7532e-19	7	2336.12	2;3	+	+	42870500	45669000	0.09123
SAMGEEQIAALKDIGGRNN	19	Pp3c13_15620V3.1.p	Pp3c13_15620V3.1.p PREDICTED: eukaryotic translation initiation factor 5A-2 [Nicotiana tomentosiformis].	302.35	3.6586e-232	7	1972.96	2;3	+	+	30818500	81636000	1.40541
LPPLSDDQIA	10	Pp3c13_16130V3.1.p	Pp3c13_16130V3.1.p RecName: Full=Ribulose bisphosphate carboxylase small chain 4, chloroplastic; Short=RuBisCO small subunit 4; Flags: Precursor.	110.61	0.014743	7	1067.55	1;2	+	+	65478000	203000000	1.6324
YLPPLSDDQIARQ	13	Pp3c13_16130V3.1.p	Pp3c13_16130V3.1.p RecName: Full=Ribulose bisphosphate carboxylase small chain 4, chloroplastic; Short=RuBisCO small subunit 4; Flags: Precursor.	139.39	0.00011048	7	1514.77	2	+	+	158050000	219631500	0.474704
ASGPGADGAERTARKADELLQ	21	Pp3c13_24110V3.1.p	Pp3c13_24110V3.1.p hypothetical protein SELMODRAFT_445928 [Selaginella moellendorffii].	147.1	5.5785e-19	7	2112.06	2;3	+	+	143495000	184515000	0.362738
LEDIKLAPPPPPFGGLPGTESADQARE	27	Pp3c13_6570V3.1.p	Pp3c13_6570V3.1.p PSBQ/PSBQ-1 [Arabidopsis lyrata subsp. lyrata].	151.41	1.5822e-32	7	2801.42	3;4	+	+	32618000	97041500	1.57293
GAGGDRPPRGPP	12	Pp3c14_1810V3.1.p	Pp3c14_1810V3.1.p unknown [Zea mays].	130.75	0.00070686	7	1132.57	2;3	+	+	130600000	34411450	-1.92419
GMSNVEKIQLAFKQITTASDNLRKET	26	Pp3c14_22870V3.1.p	Pp3c14_22870V3.1.p hypothetical protein M408DRAFT_325389 [Serendipita vermifera MAFF 305830].	195.63	7.8598e-54	7	2921.53	4;5	+	+	12714000	64005500	2.33178
AIAEYTIKINE	11	Pp3c14_22870V3.1.p	Pp3c14_22870V3.1.p hypothetical protein M408DRAFT_325389 [Serendipita vermifera MAFF 305830].	176.6	1.9683e-09	7	1263.67	1;2	+	+	605621000	2705143000	2.15922
IAEGFAKIISAIAEYTIK	18	Pp3c14_22870V3.1.p	Pp3c14_22870V3.1.p hypothetical protein M408DRAFT_325389 [Serendipita vermifera MAFF 305830].	185.67	2.9832e-21	7	1937.09	2;3	+	+	979015600	2991100000	1.61127
KIQLAFKQITTASDNLR	17	Pp3c14_22870V3.1.p	Pp3c14_22870V3.1.p hypothetical protein M408DRAFT_325389 [Serendipita vermifera MAFF 305830].	69.979	0.0018412	7	1946.09	2;3;4	+	+	41013500	115047500	1.48806
APLQGSKIAEGFAKIIS	17	Pp3c14_22870V3.1.p	Pp3c14_22870V3.1.p hypothetical protein M408DRAFT_325389 [Serendipita vermifera MAFF 305830].	130.2	5.2467e-11	7	1728.98	2;3	+	+	100232450	226251150	1.17458
MSNVEKIQLAFKQITTASDNLRKETQL	27	Pp3c14_22870V3.1.p	Pp3c14_22870V3.1.p hypothetical protein M408DRAFT_325389 [Serendipita vermifera MAFF 305830].	186.56	1.1488e-47	7	3105.65	4;5	+	+	61375500	105877500	0.786661
MSNVEKIQLAFKQIT	15	Pp3c14_22870V3.1.p	Pp3c14_22870V3.1.p hypothetical protein M408DRAFT_325389 [Serendipita vermifera MAFF 305830].	135.02	0.00023506	7	1748.95	2;3	+	+	150810000	220280500	0.54661
AFKQITTASDNLRKEVQ	17	Pp3c14_22870V3.1.p	Pp3c14_22870V3.1.p hypothetical protein M408DRAFT_325389 [Serendipita vermifera MAFF 305830].	129.32	5.7056e-11	7	1948.04	2;3;4	+	+	160908500	178419500	0.149033
TASDNLRKEVQLINIIN	17	Pp3c14_22870V3.1.p	Pp3c14_22870V3.1.p hypothetical protein M408DRAFT_325389 [Serendipita vermifera MAFF 305830].	77.894	0.0031968	7	1940.07	2;3	+	+	376813500	389615000	0.0481986
KEVQLINIIN	10	Pp3c14_22870V3.1.p	Pp3c14_22870V3.1.p hypothetical protein M408DRAFT_325389 [Serendipita vermifera MAFF 305830].	149.82	0.0041447	7	1182.7	2	+	+	398380000	351820000	-0.179308
TASDNLRKETQLINIIN	17	Pp3c14_22870V3.1.p	Pp3c14_22870V3.1.p hypothetical protein M408DRAFT_325389 [Serendipita vermifera MAFF 305830].	163.51	9.6211e-12	7	1942.05	2;3	+	+	289793500	237710000	-0.285823
TASDNLRKETQLINIINAPLQ	21	Pp3c14_22870V3.1.p	Pp3c14_22870V3.1.p hypothetical protein M408DRAFT_325389 [Serendipita vermifera MAFF 305830].	152.89	9.2984e-13	7	2351.28	2;3	+	+	75465500	46281000	-0.705397
APLQGFKIAEGFAKIISAIAEYTIKINEGG	30	Pp3c14_22870V3.1.p	Pp3c14_22870V3.1.p hypothetical protein M408DRAFT_325389 [Serendipita vermifera MAFF 305830].	161.2	1.9529e-47	7	3148.72	3;4	+	+	338100500	8472100	-5.31859
SKEDVSEKDQHPL	13	Pp3c15_13020V3.1.p	Pp3c15_13020V3.1.p PREDICTED: linoleate 13S-lipoxygenase 3-1, chloroplastic-like [Nelumbo nucifera].	186.17	1.8278e-12	7	1510.73	2;3	+	+	34803000	30962000	-0.168713
GGVPPPPPPPPPPRG	15	Pp3c15_19960V3.1.p	Pp3c15_19960V3.1.p PREDICTED: protein CHUP1, chloroplastic-like [Glycine max].	86.624	0.003089	7	1414.77	2;3	+	+	47530000	76638500	0.689231
TAAAKLPAHVA	11	Pp3c15_22760V3.1.p	Pp3c15_22760V3.1.p	118.5	0.0046463	7	1048.6	2	+	+	132490000	120940000	-0.131592
PDQGPPPPPPPPPPPSN	17	Pp3c15_25050V3.1.p	Pp3c15_25050V3.1.p PREDICTED: magnesium-chelatase subunit ChlD, chloroplastic-like isoform X1 [Glycine max].	151.3	1.9908e-11	7	1683.83	2;3	+	+	27232250	30824000	0.178738
SNNAEASPLPEKRVLVG	17	Pp3c16_16280V3.1.p	Pp3c16_16280V3.1.p Ketohexokinase [Gossypium arboreum].	116.19	1.8331e-13	7	1779.95	2;3	+	+	46777650	87295000	0.90008
VNNRSIGQNANPAELKFAHKQ	21	Pp3c16_23780V3.1.p	Pp3c16_23780V3.1.p PREDICTED: photosystem I reaction center subunit II, chloroplastic-like [Erythranthe guttata].	137.42	1.6129e-13	7	2335.21	3;4;5	+	+	46249000	86586000	0.904712
VNNRSIGQNANPAELKFAHKQAYD	24	Pp3c16_23780V3.1.p	Pp3c16_23780V3.1.p PREDICTED: photosystem I reaction center subunit II, chloroplastic-like [Erythranthe guttata].	129.22	4.0652e-16	7	2684.34	3;4;5	+	+	48451000	87273000	0.849009
VNNRSIGQNANPAELKFAHKQAYDL	25	Pp3c16_23780V3.1.p	Pp3c16_23780V3.1.p PREDICTED: photosystem I reaction center subunit II, chloroplastic-like [Erythranthe guttata].	165.47	2.6101e-37	7	2797.43	3;4;5	+	+	68205000	71274000	0.0634984
MPSPDNPSGRSDLPG	15	Pp3c17_22380V3.1.p	Pp3c17_22380V3.1.p cellulase synthase 3 family protein [Populus trichocarpa].	190.53	5.6515e-22	7	1525.68	2	+	+	115360000	139280000	0.271845
VRSRFSASVESPKVDVIVD	19	Pp3c17_23180V3.1.p	Pp3c17_23180V3.1.p hypothetical protein PRUPE_ppa012989mg [Prunus persica].	142.85	0.00010636	7	2089.12	2;3;4	+	+	44926000	138280000	1.62197
VVREYIKNR	9	Pp3c17_3630V3.1.p	Pp3c17_3630V3.1.p unknown [Picea sitchensis].	177.97	2.512e-10	7	1175.68	2;3	+	+	44648000	56049000	0.328093
AWPREAAGPVVMNPISRQNYHKA	23	Pp3c17_8370V3.1.p	Pp3c17_8370V3.1.p hypothetical protein CICLE_v10018398mg [Citrus clementina].	133.76	1.2328e-13	7	2591.32	3;4;5	+	+	129580000	152975000	0.239453
AGEAVTFVNNKAFPHNVV	18	Pp3c18_13090V3.1.p	Pp3c18_13090V3.1.p plastocyanin precursor [Pediastrum duplex].	119.45	7.6808e-07	7	1912.98	2;3	+	+	149440000	626425000	2.06758
AGEAVTFVNNKAFPHNVVF	19	Pp3c18_13090V3.1.p	Pp3c18_13090V3.1.p plastocyanin precursor [Pediastrum duplex].	141.13	4.172e-17	7	2060.05	2;3	+	+	260923850	253809300	-0.0398839
ELNHEDYLNAPN	12	Pp3c18_13090V3.1.p	Pp3c18_13090V3.1.p plastocyanin precursor [Pediastrum duplex].	177.3	6.3676e-07	7	1427.63	2	+	+	83274000	32861000	-1.34149
KAPAPEPQAPVEQRPAGLA	19	Pp3c18_18370V3.1.p	Pp3c18_18370V3.1.p hypothetical protein SELMODRAFT_443554 [Selaginella moellendorffii].	124.45	4.6018e-17	7	1926.03	2;3	+	+	38572000	52869500	0.454882
VRGGSSGGGQSSLGYLF	17	Pp3c18_18370V3.1.p	Pp3c18_18370V3.1.p hypothetical protein SELMODRAFT_443554 [Selaginella moellendorffii].	82.543	0.002377	7	1627.8	2	+	+	215330000	227640000	0.0802048
KAPAPEPQAPVEQRPAG	17	Pp3c18_18370V3.1.p	Pp3c18_18370V3.1.p hypothetical protein SELMODRAFT_443554 [Selaginella moellendorffii].	113.25	0.00012522	7	1741.91	2;3	+	+	48650000	24274500	-1.003
LPEGGSAVTAKTRFGLVE	18	Pp3c19_11600V3.1.p	Pp3c19_11600V3.1.p Glycine cleavage system H protein, mitochondrial [Triticum urartu].	96.591	0.00089336	7	1830.98	2;3	+	+	108620000	121698000	0.164016
AMNAIKNVFGLFGGKK	16	Pp3c19_15590V3.1.p	Pp3c19_15590V3.1.p PREDICTED: uncharacterized protein LOC103931436 [Pyrus x bretschneideri].	112.72	2.9998e-08	7	1693.93	2;3;4	+	+	357792000	155846000	-1.199
ATVKMGGDDGALGFYPKDISVA	22	Pp3c19_21160V3.1.p	Pp3c19_21160V3.1.p predicted protein [Bathycoccus prasinos].	150.91	5.5393e-13	7	2211.09	2;3	+	+	84352000	958820000	3.50677
ITFKTPGTY	9	Pp3c19_21160V3.1.p	Pp3c19_21160V3.1.p predicted protein [Bathycoccus prasinos].	161.11	0.00032138	7	1026.54	2	+	+	534895000	1456081000	1.44476
EDAVPAGVKTEDINHED	17	Pp3c19_21160V3.1.p	Pp3c19_21160V3.1.p predicted protein [Bathycoccus prasinos].	198.37	8.3465e-14	7	1837.83	2;3	+	+	527828500	640074000	0.278169
ATVKMGGDDGALGFYPKD	18	Pp3c19_21160V3.1.p	Pp3c19_21160V3.1.p predicted protein [Bathycoccus prasinos].	153.23	2.8757e-11	7	1840.87	2;3	+	+	879779000	449268600	-0.969563
ITFKTPGTYEFY	12	Pp3c19_21160V3.1.p	Pp3c19_21160V3.1.p predicted protein [Bathycoccus prasinos].	125.97	0.00092775	7	1465.71	2	+	+	399330000	193058000	-1.04855
DEDAVPAGVKT	11	Pp3c19_21160V3.1.p	Pp3c19_21160V3.1.p predicted protein [Bathycoccus prasinos].	97.565	0.012529	7	1100.54	2	+	+	180100000	84577000	-1.09046
AVPAGVKTEDINHED	15	Pp3c19_21160V3.1.p	Pp3c19_21160V3.1.p predicted protein [Bathycoccus prasinos].	119.39	2.9525e-08	7	1593.76	2;3	+	+	891300000	302712500	-1.55796
AAAVATKFTTLKPLG	15	Pp3c19_8070V3.1.p	Pp3c19_8070V3.1.p PREDICTED: 20 kDa chaperonin, chloroplastic-like [Nicotiana tomentosiformis].	167.18	8.0468e-08	7	1487.87	2;3	+	+	148480000	161360000	0.120014
GDDDNDKDVPIKKPPKV	17	Pp3c2_10220V3.1.p	Pp3c2_10220V3.1.p PREDICTED: protein KRI1 homolog [Malus domestica].	155.43	4.0437e-11	7	1878.97	2;3;4	+	+	57025000	51994000	-0.133249
EPPSEPPYVPRPVP	14	Pp3c2_13880V3.1.p	Pp3c2_13880V3.1.p PREDICTED: E3 ubiquitin-protein ligase RGLG2-like [Musa acuminata subsp. malaccensis].	134.68	1.1678e-05	7	1559.8	2	+	+	24646000	48667000	0.98159
PAPPSPPTSEPSPSPSPSQ	19	Pp3c2_26700V3.1.p	Pp3c2_26700V3.1.p unnamed protein product [Triticum aestivum].	176.99	1.5642e-07	7	1842.86	2;3	+	+	13224000	44198000	1.74082
MIPTKPMTVETFAEYPPLGRF	21	Pp3c2_6770V3.1.p	Pp3c2_6770V3.1.p elongation factor-1A [Glycine max].	88.176	0.0011503	7	2424.22	3	+	+	3749400	15691500	2.06525
RVETGIIRPGML	12	Pp3c2_6770V3.1.p	Pp3c2_6770V3.1.p elongation factor-1A [Glycine max].	102.66	0.0071261	7	1340.76	2;3	+	+	73401000	129660000	0.820862
NGDAGFVKMIPTKPMTVET	19	Pp3c2_6770V3.1.p	Pp3c2_6770V3.1.p elongation factor-1A [Glycine max].	156.6	6.7524e-18	7	2035.01	2;3	+	+	27156500	42686000	0.652465
DVYKIGGIGTVPVG	14	Pp3c2_6770V3.1.p	Pp3c2_6770V3.1.p elongation factor-1A [Glycine max].	120.06	3.675e-05	7	1373.76	2	+	+	396714000	378740000	-0.0668915
NGDAGFVKMIPTKPMTVE	18	Pp3c2_6770V3.1.p	Pp3c2_6770V3.1.p elongation factor-1A [Glycine max].	157.07	4.8815e-07	7	1933.96	2;3	+	+	79889000	62783000	-0.347623
DVYKIGGIGTVPVGRVETGIIRPGML	26	Pp3c2_6770V3.1.p	Pp3c2_6770V3.1.p elongation factor-1A [Glycine max].	128.97	1.4724e-16	7	2696.5	3;4	+	+	94523500	73756000	-0.357913
TQAPVQLGSLR	11	Pp3c2_7940V3.1.p	Pp3c2_7940V3.1.p GDP-mannose-3',5'-epimerase [Caragana korshinskii].	144.65	0.0058448	7	1168.66	2	+	+	278170000	371950000	0.419142
VLSPERLDLSPKETDTN	17	Pp3c20_17800V3.1.p	Pp3c20_17800V3.1.p PREDICTED: 4-alpha-glucanotransferase, chloroplastic/amyloplastic [Prunus mume].	200.19	7.8324e-29	7	1912.97	2;3	+	+	100390000	219305000	1.12732
DKDIVVLSGAHTLG	14	Pp3c20_2100V3.1.p	Pp3c20_2100V3.1.p hypothetical protein SELMODRAFT_144791 [Selaginella moellendorffii].	102.06	0.0018895	7	1423.77	2;3	+	+	24026000	19071000	-0.333216
TVEVPSGKSYIRLTPQPNVD	20	Pp3c20_21100V3.1.p	Pp3c20_21100V3.1.p PREDICTED: peroxiredoxin-6-like [Ciona intestinalis].	228.9	1.708e-35	7	2199.15	2;3	+	+	108150000	608880000	2.49312
DRRPAANVDPYVVAR	15	Pp3c20_22820V3.1.p	Pp3c20_22820V3.1.p na	111.07	0.00031463	7	1697.9	3;4	+	+	61710000	88342000	0.517595
MLIQTTLKN	9	Pp3c20_22820V3.1.p	Pp3c20_22820V3.1.p na	136.16	0.010865	7	1060.6	2	+	+	736790000	906030000	0.298305
SGVADRGASIRIPLG	15	Pp3c20_22820V3.1.p	Pp3c20_22820V3.1.p na	96.673	2.5735e-06	7	1467.82	2;3	+	+	99176000	117687000	0.246892
DIIDTESGSHIILRTG	16	Pp3c20_23120V3.1.p	Pp3c20_23120V3.1.p na	198.49	2.4854e-23	7	1725.89	2;3	+	+	13139000	47899500	1.86616
LADPGHNTIFALSNLVGK	18	Pp3c20_23270V3.1.p	Pp3c20_23270V3.1.p na	226.09	1.6302e-58	7	1866	2;3	+	+	61259000	162465500	1.40714
EGKSVEKPIYNHVTGLLD	18	Pp3c21_14450V3.1.p	Pp3c21_14450V3.1.p PREDICTED: phosphoribulokinase, chloroplastic [Glycine max].	179.5	7.6555e-18	7	1998.04	2;3;4	+	+	78699500	35952000	-1.13028
EVEAPKAEEAVVE	13	Pp3c21_4350V3.1.p	Pp3c21_4350V3.1.p na	163.38	1.1189e-05	7	1398.69	2	+	+	99191500	124020000	0.322284
AKANSLAQLGKYSAEGEAEEAKQGMFVKGYTY	32	Pp3c21_9980V3.1.p	Pp3c21_9980V3.1.p latex plastidic aldolase-like family protein [Populus trichocarpa].	237.16	1.7473e-127	7	3438.68	3;4;5	+	+	49044000	78415000	0.677053
LENTEANRQAYRQLL	15	Pp3c21_9980V3.1.p	Pp3c21_9980V3.1.p latex plastidic aldolase-like family protein [Populus trichocarpa].	89.356	0.00055779	7	1817.94	2;3	+	+	147230500	128220000	-0.199455
SIGLENTEANRQAYRQ	16	Pp3c21_9980V3.1.p	Pp3c21_9980V3.1.p latex plastidic aldolase-like family protein [Populus trichocarpa].	138.77	9.4538e-12	7	1848.91	2;3	+	+	182060000	92429000	-0.977997
PPLPPPPPPPPQPVD	15	Pp3c22_14720V3.1.p	Pp3c22_14720V3.1.p hypothetical protein POPTR_0010s05610g [Populus trichocarpa].	87.328	0.0029788	7	1540.83	2;3	+	+	29811000	58383000	0.969704
AAQGQKIENTKLAGAAGDILSGLAAYGKL	29	Pp3c22_17930V3.1.p	Pp3c22_17930V3.1.p PREDICTED: uncharacterized protein LOC103992910 [Musa acuminata subsp. malaccensis].	144.44	4.4413e-27	7	2828.54	3;4	+	+	11915000	25529500	1.09939
GAAGDILSGLAAYGKLD	17	Pp3c22_17930V3.1.p	Pp3c22_17930V3.1.p PREDICTED: uncharacterized protein LOC103992910 [Musa acuminata subsp. malaccensis].	148.89	2.568e-11	7	1590.83	2;3	+	+	83682000	143310000	0.77615
GLAAYGKLDEGQYSTYIK	18	Pp3c22_17930V3.1.p	Pp3c22_17930V3.1.p PREDICTED: uncharacterized protein LOC103992910 [Musa acuminata subsp. malaccensis].	161.14	1.8515e-28	7	1975.99	2;3	+	+	87243000	51334000	-0.765125
NAAPATSPGGRAVPTN	16	Pp3c22_17930V3.1.p	Pp3c22_17930V3.1.p PREDICTED: uncharacterized protein LOC103992910 [Musa acuminata subsp. malaccensis].	198.52	1.2137e-31	7	1479.74	2	+	+	119510000	52686000	-1.18164
AVAPAADTPDRVATSDEKA	19	Pp3c22_17930V3.1.p	Pp3c22_17930V3.1.p PREDICTED: uncharacterized protein LOC103992910 [Musa acuminata subsp. malaccensis].	162.1	5.1935e-42	7	1883.92	2;3	+	+	162907000	69603500	-1.22682
SSNENPYAPLVVPAEN	16	Pp3c22_5270V3.1.p	Pp3c22_5270V3.1.p	126.34	2.8278e-07	7	1699.81	2	+	+	55992000	56149000	0.00403962
LNEDALGKKAIGE	13	Pp3c23_11640V3.1.p	Pp3c23_11640V3.1.p hypothetical protein ARALYDRAFT_911301 [Arabidopsis lyrata subsp. lyrata].	150.09	0.00049282	7	1356.72	2;3	+	+	52999500	168692000	1.67034
DTGKVVAVDQAPGVRYPV	18	Pp3c23_22230V3.1.p	Pp3c23_22230V3.1.p PREDICTED: photosystem I reaction center subunit IV, chloroplastic-like, partial [Oryza brachyantha].	111.12	0.00019478	7	1869.99	2;3	+	+	19598000	119106500	2.60347
APTPAPPVEKEVKPVIGP	18	Pp3c23_22230V3.1.p	Pp3c23_22230V3.1.p PREDICTED: photosystem I reaction center subunit IV, chloroplastic-like, partial [Oryza brachyantha].	219.89	2.6939e-28	7	1825.03	2;3	+	+	48101000	141750000	1.55921
FDKVNYAGVSTNNYSPDELE	20	Pp3c23_22230V3.1.p	Pp3c23_22230V3.1.p PREDICTED: photosystem I reaction center subunit IV, chloroplastic-like, partial [Oryza brachyantha].	247.32	2.4152e-95	7	2261.01	2;3	+	+	27501000	68710500	1.32105
LTVIQGTAERAPSL	14	Pp3c26_12240V3.1.p	Pp3c26_12240V3.1.p unknown [Picea sitchensis].	210.35	8.9881e-09	7	1454.81	2	+	+	25624000	103720000	2.01713
LTVIQGTAERAPS	13	Pp3c26_12240V3.1.p	Pp3c26_12240V3.1.p unknown [Picea sitchensis].	196.76	1.3938e-18	7	1341.73	2	+	+	41384000	91301000	1.14156
TLSTEKKTLLH	11	Pp3c26_4790V3.1.p	Pp3c26_4790V3.1.p LOC100284080 [Zea mays].	203.97	1.438e-23	7	1269.73	2;3	+	+	67625500	85578500	0.339681
AVPRTESAQASSSGGLLSKLLG	22	Pp3c3_11990V3.1.p	Pp3c3_11990V3.1.p PREDICTED: mitochondrial-processing peptidase subunit alpha-like [Nelumbo nucifera].	110.4	8.5826e-06	7	2128.15	3	+	+	350241000	100970000	-1.79442
LPPLTDDQIAK	11	Pp3c3_14510V3.1.p	Pp3c3_14510V3.1.p ribulose-1,5-bisphosphate carboxylase/oxygenase small subunit [Camellia oleifera].	133.13	0.0024245	7	1209.66	2	+	+	54273000	166240000	1.61496
TEDYPNKPPTVR	12	Pp3c4_13490V3.1.p	Pp3c4_13490V3.1.p PREDICTED: ubiquitin-conjugating enzyme E2 2-like [Malus domestica].	98.105	0.0070209	7	1415.7	2;3	+	+	56325000	18868000	-1.57783
EGKVLPGVAALDNA	14	Pp3c4_20230V3.1.p	Pp3c4_20230V3.1.p phosphoglycerate kinase [cyanobacterium PCC 7702].	140.91	4.7236e-06	7	1352.73	2	+	+	231508500	167620000	-0.465871
SLSDYEQKGLEGLK	14	Pp3c4_20940V3.1.p	Pp3c4_20940V3.1.p PREDICTED: malate dehydrogenase, mitochondrial [Cicer arietinum].	124.3	0.0001332	7	1565.79	2;3	+	+	135130000	121290500	-0.155881
DVAFTAVLPAKNIDLHRSQSTF	22	Pp3c4_23120V3.1.p	Pp3c4_23120V3.1.p	113.17	5.4245e-06	7	2429.27	3;4	+	+	62387100	39146400	-0.672368
SSTTSSSPSPYAVTPAETLPEPSEPEKPKASE	32	Pp3c4_2950V3.1.p	Pp3c4_2950V3.1.p	138.16	9.8454e-24	7	3287.56	3;4	+	+	105710000	167820000	0.666803
SKLDNVNDPSAREGVSY	17	Pp3c4_31070V3.1.p	Pp3c4_31070V3.1.p hypothetical protein SELMODRAFT_437656 [Selaginella moellendorffii].	268.35	3.59e-123	7	1849.88	2;3	+	+	52240500	23831000	-1.13233
AAEAEAPAAQAVVPEKFK	18	Pp3c4_31840V3.1.p	Pp3c4_31840V3.1.p PREDICTED: ATP synthase subunit delta', mitochondrial-like [Brassica rapa].	160.44	6.87e-07	7	1825.96	2;3	+	+	156471000	72285500	-1.11412
DPLHTTIFDTFSK	13	Pp3c4_5690V3.1.p	Pp3c4_5690V3.1.p PREDICTED: chlorophyll a-b binding protein CP29.1, chloroplastic-like [Glycine max].	301.11	6.2532e-177	7	1520.75	2;3	+	+	10331450	21077000	1.02863
MGQKDAYVGDEAQSKRGIL	19	Pp3c4_6230V3.1.p	Pp3c4_6230V3.1.p PREDICTED: actin-101-like [Nelumbo nucifera].	178.72	3.4763e-53	7	2065.03	3;4	+	+	4749900	52190000	3.4578
VAVAGVSTFDPVKR	14	Pp3c5_17290V3.1.p	Pp3c5_17290V3.1.p PREDICTED: uncharacterized protein LOC104600599 [Nelumbo nucifera].	126.71	0.00088352	7	1444.8	2;3	+	+	28026000	179555000	2.67959
STVVNTLVSPSK	12	Pp3c6_23230V3.1.p	Pp3c6_23230V3.1.p	188.04	0.00068775	7	1230.68	2	+	+	166190000	223100000	0.424857
AGVLAAGAKVGSAN	14	Pp3c7_12850V3.1.p	Pp3c7_12850V3.1.p oxygen-evolving enhancer protein 2 [Arabidopsis lyrata subsp. lyrata].	99.973	0.002181	7	1184.65	2	+	+	85821500	72068500	-0.25197
VLAAGAKVGSANA	13	Pp3c7_12850V3.1.p	Pp3c7_12850V3.1.p oxygen-evolving enhancer protein 2 [Arabidopsis lyrata subsp. lyrata].	139.43	8.9885e-05	7	1127.63	2	+	+	82877000	38104000	-1.12103
HVDGLGATLPSGFE	14	Pp3c7_14450V3.1.p	Pp3c7_14450V3.1.p PREDICTED: beta carbonic anhydrase 5, chloroplastic-like isoform X2 [Populus euphratica].	167.67	2.5335e-22	7	1398.68	2	+	+	8681200	72967500	3.07129
HVDGLGATLPSG	12	Pp3c7_14450V3.1.p	Pp3c7_14450V3.1.p PREDICTED: beta carbonic anhydrase 5, chloroplastic-like isoform X2 [Populus euphratica].	136.8	0.00075756	7	1122.57	2	+	+	47810000	32020000	-0.578339
EKVVGIDLG	9	Pp3c7_15240V3.1.p	Pp3c7_15240V3.1.p Chloroplast heat shock protein 70 isoform 1 [Theobroma cacao].	133.12	0.014106	7	928.523	2	+	+	461750000	1058050000	1.19622
EKVVGIDLGTTN	12	Pp3c7_15240V3.1.p	Pp3c7_15240V3.1.p Chloroplast heat shock protein 70 isoform 1 [Theobroma cacao].	133.81	0.0007325	7	1244.66	2	+	+	186800000	288500000	0.627077
PPPDIDVAPVPVPKE	15	Pp3c7_3330V3.1.p	Pp3c7_3330V3.1.p hypothetical protein glysoja_017897 [Glycine soja].	141.13	2.9337e-07	7	1568.85	2;3	+	+	25040550	51698000	1.04584
SLFSSSDSDPVGRFKTFLR	19	Pp3c7_6440V3.1.p	Pp3c7_6440V3.1.p PREDICTED: aminoacylase-1 [Eucalyptus grandis].	86.8	0.00056807	7	2145.09	3;4	+	+	56418000	70861000	0.328836
DPNPDDPLVP	10	Pp3c8_1130V3.1.p	Pp3c8_1130V3.1.p ubiquitin conjugating enzyme E2 [Adiantum capillus-veneris].	147.04	0.0048492	7	1077.5	2	+	+	358490000	345370000	-0.0537901
LNKFSDLTHQEFR	13	Pp3c8_20370V3.1.p	Pp3c8_20370V3.1.p PREDICTED: LOW QUALITY PROTEIN: vignain-like [Elaeis guineensis].	137.95	1.0655e-21	7	1633.82	2;3;4	+	+	103798000	61211000	-0.761916
ASANGVPAPSGLPIDLR	17	Pp3c9_11740V3.1.p	Pp3c9_11740V3.1.p enoyl-ACP reductase 1-1 [Arachis hypogaea].	82.543	0.002377	7	1633.88	2	+	+	84083000	107070000	0.348668
APYSGKYAEELQATAKYIATPGKGILA	27	Pp3c9_18680V3.1.p	Pp3c9_18680V3.1.p PREDICTED: fructose-bisphosphate aldolase, cytoplasmic isozyme [Brassica oleracea var. oleracea].	219.34	4.9934e-75	7	2810.49	3;4	+	+	20035000	309570000	3.94967
SIKVENVEANRQALR	15	Pp3c9_18680V3.1.p	Pp3c9_18680V3.1.p PREDICTED: fructose-bisphosphate aldolase, cytoplasmic isozyme [Brassica oleracea var. oleracea].	123.29	1.7622e-06	7	1725.95	3;4	+	+	55155000	52660000	-0.0667842
TAASKLPAHVA	11	Pp3c9_23880V3.1.p	Pp3c9_23880V3.1.p	169.41	1.9961e-05	7	1064.6	2	+	+	60051000	148170000	1.30299
RAFVIHEAEDDLG	13	Pp3c9_24840V3.1.p	Pp3c9_24840V3.1.p chloroplastic copper/zinc superoxide dismutase [Barbula unguiculata].	84.268	0.0086341	7	1470.71	2;3	+	+	106397500	132320000	0.314567
NKEPFIGTVK	10	Pp3c9_25950V3.1.p	Pp3c9_25950V3.1.p hypothetical protein SORBIDRAFT_02g002900 [Sorghum bicolor].	89.08	0.018176	7	1131.63	2;3	+	+	115070000	52089000	-1.14346
VADKVSPDPEVVPP	14	Pp3c9_3440V3.1.p	Pp3c9_3440V3.1.p protein fucoxanthin chlorophyll a/c protein [Phaeodactylum tricornutum CCAP 1055/1].	143.5	0.0003347	7	1447.76	2	+	+	43646500	123307000	1.49832
VADKVSPDPEVVPPNVL	17	Pp3c9_3440V3.1.p	Pp3c9_3440V3.1.p protein fucoxanthin chlorophyll a/c protein [Phaeodactylum tricornutum CCAP 1055/1].	120.53	0.0011787	7	1773.95	2	+	+	74389000	140575000	0.918179
ADAIKQGTFYAGGQAPASQ	19	Pp3c9_5310V3.1.p	Pp3c9_5310V3.1.p ribulose-1,5-bisphosphate carboxylase/oxygenase activase small isoform [Pinus massoniana].	235.11	2.5477e-79	7	1879.91	2;3	+	+	49720000	268170000	2.43125
SAALGDANADAIKQGTFYAGGQAPASQ	27	Pp3c9_5310V3.1.p	Pp3c9_5310V3.1.p ribulose-1,5-bisphosphate carboxylase/oxygenase activase small isoform [Pinus massoniana].	287.38	1.206e-198	7	2579.23	2;3	+	+	32488000	79606500	1.29298
DANADAIKQGTFYAGGQAPA	20	Pp3c9_5310V3.1.p	Pp3c9_5310V3.1.p ribulose-1,5-bisphosphate carboxylase/oxygenase activase small isoform [Pinus massoniana].	222.55	1.1048e-65	7	1964.92	2;3	+	+	248880000	322088500	0.372007
EGEDEGTDDVGASGKDAPGDVGLR	24	Pp3s355_20V3.1.p	Pp3s355_20V3.1.p	162.65	6.6397e-37	7	2345.03	3	+	+	40037000	34657000	-0.208187
VAATVVVPRAE	11	Pp3s50_100V3.1.p	Pp3s50_100V3.1.p	153.05	0.0023578	7	1110.64	2	+	+	176990000	178620000	0.0132258
ATQIIDDTPKTKGKRSG	17	PhpapaCp009	PhpapaCp009 NP_904172.1 psbH photosystem II protein H	121.27	6.2543e-07	6	1814.98	3;4;5	+	+	26273000	114937950	2.1292
AISAMQFIQR	10	PhpapaCp021	PhpapaCp021 NP_904184.1 psbF photosystem II protein VI	154.31	0.008441	6	1163.61	2	+	+	46139550	108280000	1.23069
IYKSQGETGEIKG	13	PhpapaCp031	PhpapaCp031 NP_904194.1 rbcL ribulose-1,5-bisphosphate carboxylase/oxygenase large subunit	161.99	4.7056e-05	6	1408.72	2;3	+	+	9911050	26002000	1.39151
IPPAYSKTFQGPPHGIQ	17	PhpapaCp031	PhpapaCp031 NP_904194.1 rbcL ribulose-1,5-bisphosphate carboxylase/oxygenase large subunit	144.29	1.0501e-17	6	1836.95	2;3	+	+	76003000	94557000	0.315128
SPEPEVKIMVEKDPVK	16	PhpapaCp039	PhpapaCp039 NP_904202.1 psaA photosystem I P700 chlorophyll a apoprotein A1	242.79	4.6607e-81	6	1823.97	2;3;4	+	+	17220000	72153500	2.06698
FPEEVLPRGNAL	12	PhpapaCp044	PhpapaCp044 NP_904207.1 psbD photosystem II protein D2	128.36	0.00020058	6	1340.71	2	+	+	4403200	35454500	3.00934
IRETTENESANAGYK	15	PhpapaCp046	PhpapaCp046 NP_904209.1 psbA photosystem II protein D1	157.56	5.3325e-11	6	1681.79	2;3	+	+	21291000	57355000	1.42968
FLSNDPGRNPGRKE	14	PhpapaCp050	PhpapaCp050 NP_904213.2 psbI photosystem II protein I	87.184	0.0039685	6	1585.8	2;3;4	+	+	36871000	43219000	0.229179
LGAETTRSMGLAY	13	PhpapaCp076	PhpapaCp076 NP_904239.1 psaC photosystem I subunit VII	122.51	5.7938e-05	6	1368.67	2	+	+	277540000	850030000	1.61482
VRVYLGAETTRSMGLAY	17	PhpapaCp076	PhpapaCp076 NP_904239.1 psaC photosystem I subunit VII	108.34	1.8572e-11	6	1885.97	3	+	+	250615000	336770000	0.426291
LGAETTRSMGLA	12	PhpapaCp076	PhpapaCp076 NP_904239.1 psaC photosystem I subunit VII	111.06	0.0052251	6	1205.61	2	+	+	724270000	951330000	0.393418
GSFQVWDFELNVSHSQK	17	Pp3c1_19190V3.1.p	Pp3c1_19190V3.1.p Carbonic anhydrase isoform 2 [Theobroma cacao].	196.38	5.0116e-17	6	2006.95	2;3	+	+	95475500	209340000	1.13265
VWDFELNVSHSQK	13	Pp3c1_19190V3.1.p	Pp3c1_19190V3.1.p Carbonic anhydrase isoform 2 [Theobroma cacao].	89.629	0.0039251	6	1587.77	2;3	+	+	94143000	145595000	0.629035
ETIAALEKTYLSGESAEGPIGRLG	24	Pp3c1_19190V3.1.p	Pp3c1_19190V3.1.p Carbonic anhydrase isoform 2 [Theobroma cacao].	174.49	2.3094e-62	6	2461.27	2;3	+	+	55819750	45299000	-0.301296
IGRSVDETLRTLQ	13	Pp3c1_21230V3.1.p	Pp3c1_21230V3.1.p AT5g06290 [Arabidopsis thaliana].	142.38	6.7532e-05	6	1486.81	2;3	+	+	46286750	59447500	0.361017
DEHLAVFRYLQ	11	Pp3c1_27160V3.1.p	Pp3c1_27160V3.1.p hypothetical protein PRUPE_ppa012118mg [Prunus persica].	116.05	0.0071063	6	1389.7	2;3	+	+	18528150	91047000	2.29689
AAADAPEPSPQ	11	Pp3c1_27160V3.1.p	Pp3c1_27160V3.1.p hypothetical protein PRUPE_ppa012118mg [Prunus persica].	163.15	0.0010581	6	1052.48	2	+	+	215200000	365970000	0.766047
EAAADAPEPSP	11	Pp3c1_27160V3.1.p	Pp3c1_27160V3.1.p hypothetical protein PRUPE_ppa012118mg [Prunus persica].	137.88	0.0023017	6	1053.46	2	+	+	130203500	152318700	0.226325
AGYDEELIKTARTIA	15	Pp3c1_29650V3.1.p	Pp3c1_29650V3.1.p PREDICTED: fructose-bisphosphate aldolase 1, chloroplastic isoform X1 [Gossypium raimondii].	95.417	0.00086793	6	1649.86	2;3	+	+	36263000	33209000	-0.126924
AGYDEELIKTARTIASPGRGIL	22	Pp3c1_29650V3.1.p	Pp3c1_29650V3.1.p PREDICTED: fructose-bisphosphate aldolase 1, chloroplastic isoform X1 [Gossypium raimondii].	148.38	1.5188e-20	6	2330.26	3;4	-	+		118680000
AQPGISPSLKNLL	13	Pp3c1_32200V3.1.p	Pp3c1_32200V3.1.p photosystem II PsbX protein, chloroplast precursor [Micromonas pusilla CCMP1545].	123.96	7.4172e-05	6	1336.77	2	+	+	217185000	307260000	0.500535
VRSRLSASVEDPSLNVIVDLG	21	Pp3c1_40570V3.1.p	Pp3c1_40570V3.1.p outer envelope pore protein [Medicago truncatula].	95.666	0.00057206	6	2225.2	2;3	+	+	25209000	44936100	0.833936
TASVETAQKTDNALVEKSVNTIR	23	Pp3c10_10220V3.1.p	Pp3c10_10220V3.1.p PREDICTED: transketolase, chloroplastic [Malus domestica].	224.99	3.6186e-75	6	2474.3	3;4	+	+	21671050	56829500	1.39087
SVETAQKTDNALVEKSVNTIRF	22	Pp3c10_10220V3.1.p	Pp3c10_10220V3.1.p PREDICTED: transketolase, chloroplastic [Malus domestica].	130.71	4.3657e-13	6	2449.28	3;4	+	+	19129950	31398550	0.714865
SPNKANSYAVHGAALG	16	Pp3c10_10220V3.1.p	Pp3c10_10220V3.1.p PREDICTED: transketolase, chloroplastic [Malus domestica].	268.95	4.8895e-117	6	1555.77	2;3	+	+	84185000	85165000	0.0166975
GASFDFSGSDGLKKLD	16	Pp3c10_15140V3.1.p	Pp3c10_15140V3.1.p PREDICTED: elongation factor 1-delta-like [Gossypium raimondii].	90.793	0.0023234	6	1642.78	2;3	+	+	175982500	236035000	0.423569
GLAGIQFVSDGVK	13	Pp3c10_17760V3.1.p	Pp3c10_17760V3.1.p PREDICTED: uncharacterized protein LOC101776668 [Setaria italica].	130.98	2.3933e-05	6	1289.7	2	+	+	48311000	28769000	-0.747837
DIARPGSVNTDP	12	Pp3c10_25415V3.1.p	Pp3c10_25415V3.1.p PREDICTED: chlorophyll a-b binding protein, chloroplastic [Nicotiana tomentosiformis].	103.31	0.0071054	6	1240.6	2	+	+	94132000	35861000	-1.39227
VPPKLAELPPGETL	14	Pp3c11_22560V3.1.p	Pp3c11_22560V3.1.p PREDICTED: uncharacterized protein LOC100247161 isoform X1 [Vitis vinifera].	96.015	0.0027871	6	1459.83	2	+	+	2005500	15797700	2.97768
VGLPTTGGVVEEPKK	15	Pp3c11_9290V3.1.p	Pp3c11_9290V3.1.p PREDICTED: mitochondrial phosphate carrier protein 3, mitochondrial-like [Sesamum indicum].	87.001	0.0044003	6	1509.84	2;3	+	+	82560000	270180000	1.71041
AADASASDAYPEGSVK	16	Pp3c12_14510V3.1.p	Pp3c12_14510V3.1.p hypothetical protein SELMODRAFT_270155 [Selaginella moellendorffii].	196.27	5.3015e-23	6	1537.69	2	+	+	24233000	21233000	-0.190665
VRAHVSASVNTPHAD	15	Pp3c12_16880V3.1.p	Pp3c12_16880V3.1.p hypothetical protein SELMODRAFT_423634 [Selaginella moellendorffii].	156.96	7.5423e-23	6	1559.78	2;3;4	+	+	39014500	178690000	2.19538
VLQQTGNYVSDAFNRAKETVTPK	23	Pp3c12_22320V3.1.p	Pp3c12_22320V3.1.p	153.82	5.6416e-26	6	2565.32	3;4	+	+	18072000	93540000	2.37183
VLQQTGNYVSDAFNRAKETVTPKQ	24	Pp3c12_22320V3.1.p	Pp3c12_22320V3.1.p	149.32	4.541e-31	6	2693.38	3;4	+	+	68653000	96684500	0.493962
GQEGKEFLLYRNDD	14	Pp3c12_25160V3.1.p	Pp3c12_25160V3.1.p PREDICTED: 10 kDa chaperonin-like [Nelumbo nucifera].	99.283	0.0022774	6	1682.79	2;3	+	+	75157000	77295000	0.0404676
GFAGEEDLAKALK	13	Pp3c12_8120V3.1.p	Pp3c12_8120V3.1.p mitochondrial malate dehydrogenase [Nicotiana tabacum].	85.377	0.0032174	6	1347.7	2;3	+	+	24885000	49431500	0.990154
ATNPLNAEPGTIRGDLG	17	Pp3c13_12020V3.1.p	Pp3c13_12020V3.1.p nucleoside diphosphate kinase, putative [Ricinus communis].	166.6	2.9847e-13	6	1694.86	2	+	+	35820600	59666000	0.73612
EAESSKKVDRWAGLG	15	Pp3c13_13170V3.1.p	Pp3c13_13170V3.1.p PREDICTED: ribulose bisphosphate carboxylase/oxygenase activase 1, chloroplastic-like [Citrus sinensis].	232.42	1.2806e-40	6	1631.83	2;3	+	+	336438500	92348850	-1.86518
NPIGQPKFETFS	12	Pp3c13_16130V3.1.p	Pp3c13_16130V3.1.p RecName: Full=Ribulose bisphosphate carboxylase small chain 4, chloroplastic; Short=RuBisCO small subunit 4; Flags: Precursor.	106.2	0.0070138	6	1363.68	2	+	+	324894050	479220000	0.560719
NPIGQPKFET	10	Pp3c13_16130V3.1.p	Pp3c13_16130V3.1.p RecName: Full=Ribulose bisphosphate carboxylase small chain 4, chloroplastic; Short=RuBisCO small subunit 4; Flags: Precursor.	110.55	0.014779	6	1129.58	2	+	+	939725000	1032445000	0.135754
YLPPLSDDQIARQV	14	Pp3c13_16130V3.1.p	Pp3c13_16130V3.1.p RecName: Full=Ribulose bisphosphate carboxylase small chain 4, chloroplastic; Short=RuBisCO small subunit 4; Flags: Precursor.	171.85	2.4534e-08	6	1613.84	2;3	+	+	91430000	80671000	-0.180617
GKVLPGVAALDDVRIHA	17	Pp3c13_20590V3.1.p	Pp3c13_20590V3.1.p phosphoglycerate kinase [Micromonas sp. RCC299].	99.451	2.6374e-07	6	1729.98	3	+	+	55980000	67079000	0.26095
SIQPSDTDLGSKAPKEVK	18	Pp3c13_21050V3.1.p	Pp3c13_21050V3.1.p PREDICTED: oxygen-evolving enhancer protein 1, chloroplastic [Solanum lycopersicum].	105.38	0.00065142	6	1898.99	3;4	+	+	58763000	49507500	-0.247261
SFTVKAESQFKQGGE	15	Pp3c13_21050V3.1.p	Pp3c13_21050V3.1.p PREDICTED: oxygen-evolving enhancer protein 1, chloroplastic [Solanum lycopersicum].	179.67	4.7406e-16	6	1641.8	2;3	+	+	45649000	22340000	-1.03095
AADDFIKNDSPQRFGPERGLG	21	Pp3c13_24110V3.1.p	Pp3c13_24110V3.1.p hypothetical protein SELMODRAFT_445928 [Selaginella moellendorffii].	136.49	2.9714e-13	6	2289.11	3;4	+	+	29064500	34249500	0.236825
NDSPQRFGPERGLG	14	Pp3c13_24110V3.1.p	Pp3c13_24110V3.1.p hypothetical protein SELMODRAFT_445928 [Selaginella moellendorffii].	123.02	2.6226e-05	6	1528.74	3	+	+	153970000	174590000	0.181322
EDVKSEDGAQESTGADAAKI	20	Pp3c13_3880V3.1.p	Pp3c13_3880V3.1.p CS domain protein [Medicago truncatula].	252.82	1.8655e-112	6	2019.92	2;3	+	+	45010500	33200500	-0.439057
LEDIKLAPPPPPFGGLPGTESADQARELDLPLKER	35	Pp3c13_6570V3.1.p	Pp3c13_6570V3.1.p PSBQ/PSBQ-1 [Arabidopsis lyrata subsp. lyrata].	110.31	9.6341e-15	6	3765.99	4;5	+	+	9271800	36408500	1.97335
LEDIKLAPPPPPFGGLPGTESADQARELDLPLK	33	Pp3c13_6570V3.1.p	Pp3c13_6570V3.1.p PSBQ/PSBQ-1 [Arabidopsis lyrata subsp. lyrata].	112.65	3.3673e-17	6	3480.85	3;4	+	+	18281000	51298000	1.48856
AASLAATALAGNARA	15	Pp3c13_6570V3.1.p	Pp3c13_6570V3.1.p PSBQ/PSBQ-1 [Arabidopsis lyrata subsp. lyrata].	190.86	4.1562e-07	6	1327.72	2	+	+	122490000	51233000	-1.25752
TAEAGYSDPATTHHEEGKEKKGFL	24	Pp3c13_6860V3.1.p	Pp3c13_6860V3.1.p	158	5.3841e-32	6	2602.23	3;4	+	+	80730500	21370000	-1.91753
PEAAAAPSNGVTKPEAGVR	19	Pp3c14_11070V3.1.p	Pp3c14_11070V3.1.p PREDICTED: phospholipase D delta [Nelumbo nucifera].	188.6	1.7206e-53	6	1820.94	2;3	+	+	23022500	24539000	0.092032
IPPEEGQPVP	10	Pp3c14_15170V3.1.p	Pp3c14_15170V3.1.p hypothetical protein PHAVU_008G140700g [Phaseolus vulgaris].	137.9	0.0069591	6	1061.54	1;2	+	+	295850000	178246550	-0.730992
IAEGFAKIISAIAEYTIKINE	21	Pp3c14_22870V3.1.p	Pp3c14_22870V3.1.p hypothetical protein M408DRAFT_325389 [Serendipita vermifera MAFF 305830].	146.78	5.8468e-19	6	2293.26	2;3;4	+	+	9751400	246970000	4.66258
GFKIAEGFAKIISAIAEYTIKINEGG	26	Pp3c14_22870V3.1.p	Pp3c14_22870V3.1.p hypothetical protein M408DRAFT_325389 [Serendipita vermifera MAFF 305830].	184	1.5646e-46	6	2739.48	3;4	+	+	36452000	556646500	3.93269
APLQGSKIAEGFAKIISAIAEYTIK	25	Pp3c14_22870V3.1.p	Pp3c14_22870V3.1.p hypothetical protein M408DRAFT_325389 [Serendipita vermifera MAFF 305830].	114.74	4.4427e-07	6	2618.47	3;4	+	+	7793200	71859000	3.20488
GSKIAEGFAKIISAIAEYTIKINEGG	26	Pp3c14_22870V3.1.p	Pp3c14_22870V3.1.p hypothetical protein M408DRAFT_325389 [Serendipita vermifera MAFF 305830].	87.92	2.2589e-06	6	2679.45	3;4	+	+	7483600	52009450	2.79697
APLQGFKIAEGFAKIIS	17	Pp3c14_22870V3.1.p	Pp3c14_22870V3.1.p hypothetical protein M408DRAFT_325389 [Serendipita vermifera MAFF 305830].	132.47	6.3248e-07	6	1789.01	2;3	+	+	88806000	588840600	2.72915
GMSNVEKIQLAFKQIT	16	Pp3c14_22870V3.1.p	Pp3c14_22870V3.1.p hypothetical protein M408DRAFT_325389 [Serendipita vermifera MAFF 305830].	155.86	7.3027e-09	6	1805.97	2	+	+	55103000	137410000	1.31828
GFKIAEGFAKIISAIAE	17	Pp3c14_22870V3.1.p	Pp3c14_22870V3.1.p hypothetical protein M408DRAFT_325389 [Serendipita vermifera MAFF 305830].	89.301	0.0016311	6	1763.98	2;3	+	+	160030000	378095000	1.24041
AFKQITTASDNLR	13	Pp3c14_22870V3.1.p	Pp3c14_22870V3.1.p hypothetical protein M408DRAFT_325389 [Serendipita vermifera MAFF 305830].	147.74	0.00012344	6	1463.77	2;3	+	+	102490000	225400000	1.137
EGFAKIISAIAEYTIKINE	19	Pp3c14_22870V3.1.p	Pp3c14_22870V3.1.p hypothetical protein M408DRAFT_325389 [Serendipita vermifera MAFF 305830].	107.97	5.1352e-18	6	2109.14	2;3	+	+	412160000	825970000	1.00288
IAEYTIKINE	10	Pp3c14_22870V3.1.p	Pp3c14_22870V3.1.p hypothetical protein M408DRAFT_325389 [Serendipita vermifera MAFF 305830].	185.81	3.7706e-10	6	1192.63	2	+	+	272310000	541940000	0.992883
KEVQLINIINAP	12	Pp3c14_22870V3.1.p	Pp3c14_22870V3.1.p hypothetical protein M408DRAFT_325389 [Serendipita vermifera MAFF 305830].	190.88	0.00055287	6	1350.79	2	+	+	101825800	183750000	0.851641
QITTASDNLRKEVQ	14	Pp3c14_22870V3.1.p	Pp3c14_22870V3.1.p hypothetical protein M408DRAFT_325389 [Serendipita vermifera MAFF 305830].	181.66	9.7133e-13	6	1601.84	2;3	+	+	87501300	147327500	0.75165
NLRKEVQLIN	10	Pp3c14_22870V3.1.p	Pp3c14_22870V3.1.p hypothetical protein M408DRAFT_325389 [Serendipita vermifera MAFF 305830].	112.84	0.013378	6	1225.71	2;3	+	+	47612000	71505500	0.586729
GFAKIISAIAEYTIK	15	Pp3c14_22870V3.1.p	Pp3c14_22870V3.1.p hypothetical protein M408DRAFT_325389 [Serendipita vermifera MAFF 305830].	134.08	8.9262e-08	6	1623.92	2;3	+	+	80315000	116754000	0.539731
GSKIAEGFAKIISAIAE	17	Pp3c14_22870V3.1.p	Pp3c14_22870V3.1.p hypothetical protein M408DRAFT_325389 [Serendipita vermifera MAFF 305830].	120.63	1.7116e-11	6	1703.95	2;3	+	+	276545000	156290000	-0.823289
APLQGSKIAEGFAKIISAIAEYTIKINE	28	Pp3c14_22870V3.1.p	Pp3c14_22870V3.1.p hypothetical protein M408DRAFT_325389 [Serendipita vermifera MAFF 305830].	151.02	3.4449e-36	6	2974.64	3;4	+	+	257756900	8041300	-5.00244
AGDAIGNAAQSVADTVNPNKSD	22	Pp3c14_24010V3.1.p	Pp3c14_24010V3.1.p	224.06	4.9338e-90	6	2113.99	2;3	+	+	9617200	14816000	0.623467
DASGAAAPKSGSSTFKVAVLG	21	Pp3c14_9020V3.1.p	Pp3c14_9020V3.1.p PREDICTED: malate dehydrogenase, chloroplastic [Camelina sativa].	125.22	1.091e-08	6	1920	2;3	+	+	122372000	158355000	0.371889
IQDDEPVIIPTHLR	14	Pp3c15_10620V3.1.p	Pp3c15_10620V3.1.p hypothetical protein MIMGU_mgv1a001362mg [Erythranthe guttata].	101.72	2.7655e-05	6	1644.88	3	+	+	33618000	49927000	0.570586
SFVDSVPAGSQNVIGAVGNQRLIG	24	Pp3c15_10620V3.1.p	Pp3c15_10620V3.1.p hypothetical protein MIMGU_mgv1a001362mg [Erythranthe guttata].	152.16	3.2297e-31	6	2384.24	2;3	+	+	21674950	14251500	-0.604915
LRPFSTPGVTGRGIPN	16	Pp3c15_13020V3.1.p	Pp3c15_13020V3.1.p PREDICTED: linoleate 13S-lipoxygenase 3-1, chloroplastic-like [Nelumbo nucifera].	107.82	0.00030271	6	1667.91	2;3	+	+	22154000	208965500	3.23763
SAEGAGWLKSASSK	14	Pp3c15_13020V3.1.p	Pp3c15_13020V3.1.p PREDICTED: linoleate 13S-lipoxygenase 3-1, chloroplastic-like [Nelumbo nucifera].	184.87	6.0304e-13	6	1377.69	2;3	+	+	29798550	17837950	-0.740292
SKEDVSEKDQHPLL	14	Pp3c15_13020V3.1.p	Pp3c15_13020V3.1.p PREDICTED: linoleate 13S-lipoxygenase 3-1, chloroplastic-like [Nelumbo nucifera].	240.65	7.8146e-62	6	1623.81	2;3	+	+	150495000	75271000	-0.99955
APYSGKYAEELQATAKYVATPGKGIL	26	Pp3c15_14720V3.1.p	Pp3c15_14720V3.1.p Fructose-bisphosphate aldolase, cytoplasmic isozyme 1 [Morus notabilis].	72.302	0.00068067	6	2725.43	3;4	+	+	9553900	107412500	3.49093
AIKNGPKQAPIMGPRGRK	18	Pp3c15_19390V3.1.p	Pp3c15_19390V3.1.p PREDICTED: photosystem I reaction center subunit VI-1, chloroplastic-like [Eucalyptus grandis].	123.76	1.6569e-13	6	1918.1	3;4;5	+	+	98433000	48310500	-1.02681
ELANFAVAEHLKSQN	15	Pp3c15_24180V3.1.p	Pp3c15_24180V3.1.p PREDICTED: cysteine proteinase inhibitor 6-like isoform X2 [Malus domestica].	195.77	2.6652e-22	6	1669.84	2;3	+	+	38598450	85888000	1.15391
DVLVLLPASQEENPSLAVRREN	22	Pp3c15_6240V3.1.p	Pp3c15_6240V3.1.p PREDICTED: LOW QUALITY PROTEIN: CTL-like protein 2 [Malus domestica].	86.727	0.0014647	6	2448.3	3	+	+	2283300	12008000	2.3948
GLDDGTSRKDDIESDRIEEPL	21	Pp3c15_6240V3.1.p	Pp3c15_6240V3.1.p PREDICTED: LOW QUALITY PROTEIN: CTL-like protein 2 [Malus domestica].	98.543	0.00039588	6	2359.11	3;4	+	+	36246000	38257000	0.077902
MPTGGAAIMR	10	Pp3c16_23780V3.1.p	Pp3c16_23780V3.1.p PREDICTED: photosystem I reaction center subunit II, chloroplastic-like [Erythranthe guttata].	155.75	0.0022972	6	1003.49	2	+	+	163320000	613970000	1.91047
ANPAELKFAHKQ	12	Pp3c16_23780V3.1.p	Pp3c16_23780V3.1.p PREDICTED: photosystem I reaction center subunit II, chloroplastic-like [Erythranthe guttata].	152.54	0.00070142	6	1352.72	2;3	+	+	80968000	64726000	-0.323006
VAQPLGPSGDFKNKKGVDAGGRVLK	25	Pp3c16_5650V3.1.p	Pp3c16_5650V3.1.p PREDICTED: photosystem II 10 kDa polypeptide, chloroplastic [Fragaria vesca subsp. vesca].	116.45	2.0349e-07	6	2537.41	3;4;5	+	+	25109000	53939000	1.10312
AAAAGADAAENDVIVVGGGPGGYVAAIKAAQLGFK	35	Pp3c17_14660V3.1.p	Pp3c17_14660V3.1.p PREDICTED: dihydrolipoyl dehydrogenase 1, mitochondrial [Jatropha curcas].	135.84	8.2543e-25	6	3198.67	3;4	+	+	7504400	35771500	2.253
DVIVVGGGPGGYVAAIKAAQLGFK	24	Pp3c17_14660V3.1.p	Pp3c17_14660V3.1.p PREDICTED: dihydrolipoyl dehydrogenase 1, mitochondrial [Jatropha curcas].	139.3	9.8455e-20	6	2286.27	2;3	+	+	30784000	37126000	0.270249
GATSGESTQPLVGGEQQSYGTVEHHGYPVVR	31	Pp3c17_22090V3.1.p	Pp3c17_22090V3.1.p unknown [Picea sitchensis].	197.1	1.951e-79	6	3226.53	3;4	+	+	27487000	54962500	0.999698
DEDAVPAGVKVEELN	15	Pp3c18_13090V3.1.p	Pp3c18_13090V3.1.p plastocyanin precursor [Pediastrum duplex].	101.39	0.0014708	6	1583.77	2	+	+	10070000	91049600	3.17659
TAGTYEYYCEPHQGAGMKGSITVS	24	Pp3c18_13090V3.1.p	Pp3c18_13090V3.1.p plastocyanin precursor [Pediastrum duplex].	47.392	0.0065501	6	2549.12	2;3	+	+	188930000	432470000	1.19475
DEDAVPAGVKV	11	Pp3c18_13090V3.1.p	Pp3c18_13090V3.1.p plastocyanin precursor [Pediastrum duplex].	111.17	0.010001	6	1098.56	2	+	+	351230000	568995000	0.696
VEELNHEDYLNAPNEQFDIVFK	22	Pp3c18_13090V3.1.p	Pp3c18_13090V3.1.p plastocyanin precursor [Pediastrum duplex].	113.36	5.2032e-06	6	2662.26	3	+	+	127851850	196380900	0.619182
VTVKMGADDGGLGFYPSNVT	20	Pp3c18_13090V3.1.p	Pp3c18_13090V3.1.p plastocyanin precursor [Pediastrum duplex].	112.62	6.7203e-05	6	2026.97	2;3	+	+	366511000	400702500	0.128675
EEIAPRPTPIHAN	13	Pp3c18_17380V3.1.p	Pp3c18_17380V3.1.p unknown [Picea sitchensis].	202.31	4.3435e-26	6	1443.75	2;3	+	+	15604000	57915500	1.89203
DRPSTKVHAAPGGGSSLG	18	Pp3c18_18370V3.1.p	Pp3c18_18370V3.1.p hypothetical protein SELMODRAFT_443554 [Selaginella moellendorffii].	115.78	6.1412e-05	6	1692.85	2;3	+	+	55168450	98846000	0.841339
FITDRPSTKVHAAPGGGSSLG	21	Pp3c18_18370V3.1.p	Pp3c18_18370V3.1.p hypothetical protein SELMODRAFT_443554 [Selaginella moellendorffii].	207.85	4.6465e-45	6	2054.05	2;3	+	+	261915000	299700000	0.19442
APAPEPQAPVEQR	13	Pp3c18_18370V3.1.p	Pp3c18_18370V3.1.p hypothetical protein SELMODRAFT_443554 [Selaginella moellendorffii].	147.37	0.00022637	6	1388.7	2	+	+	28830000	26631000	-0.114464
VRGGSSGGGQSSLGYL	16	Pp3c18_18370V3.1.p	Pp3c18_18370V3.1.p hypothetical protein SELMODRAFT_443554 [Selaginella moellendorffii].	127.56	9.9409e-08	6	1480.73	2	+	+	382730000	338631500	-0.176611
VRGGSSGGGQSSLGY	15	Pp3c18_18370V3.1.p	Pp3c18_18370V3.1.p hypothetical protein SELMODRAFT_443554 [Selaginella moellendorffii].	111.63	0.00042829	6	1367.64	2	+	+	106730000	76775000	-0.475257
TANTIATKGKGIL	13	Pp3c18_18400V3.1.p	Pp3c18_18400V3.1.p PREDICTED: fructose-bisphosphate aldolase 1, chloroplastic [Nelumbo nucifera].	122.69	9.4173e-05	6	1286.76	2;3	+	+	71951000	190740000	1.40652
EVVPALTNMVNAAKQLR	17	Pp3c18_21210V3.1.p	Pp3c18_21210V3.1.p PREDICTED: 5-methyltetrahydropteroyltriglutamate--homocysteine methyltransferase [Jatropha curcas].	140.24	9.0063e-07	6	1853.02	2;3	+	+	3908100	37066500	3.24558
ETHEWVKVDGDIG	13	Pp3c19_11600V3.1.p	Pp3c19_11600V3.1.p Glycine cleavage system H protein, mitochondrial [Triticum urartu].	110.38	0.0020358	6	1483.69	2;3	+	+	19035950	90190500	2.24425
IELPEGGSAVTAKTRF	16	Pp3c19_11600V3.1.p	Pp3c19_11600V3.1.p Glycine cleavage system H protein, mitochondrial [Triticum urartu].	102.38	0.00012852	6	1674.89	2;3	+	+	39939000	118043000	1.56344
DEVRDGLHYAETHEWVK	17	Pp3c19_11600V3.1.p	Pp3c19_11600V3.1.p Glycine cleavage system H protein, mitochondrial [Triticum urartu].	137.69	7.4467e-12	6	2082.98	3;4	+	+	68245000	105644000	0.630416
AIKNVFGLFGGKK	13	Pp3c19_15590V3.1.p	Pp3c19_15590V3.1.p PREDICTED: uncharacterized protein LOC103931436 [Pyrus x bretschneideri].	93.111	0.0034223	6	1377.81	2;3	+	+	51265000	178701000	1.8015
NIEPFLDESKPAPAAAPSIVNAKALGLPTGDGSKSR	36	Pp3c19_20080V3.1.p	Pp3c19_20080V3.1.p PREDICTED: glycerate dehydrogenase HPR, peroxisomal-like [Solanum tuberosum].	183.55	1.4524e-86	6	3617.91	4;5	+	+	43411000	192585000	2.14936
NIEPFLDESKPAPAAAPSIVNAKALGLPTGDGSKSRL	37	Pp3c19_20080V3.1.p	Pp3c19_20080V3.1.p PREDICTED: glycerate dehydrogenase HPR, peroxisomal-like [Solanum tuberosum].	185.67	7.1574e-87	6	3730.99	3;4;5	+	+	151700000	189460000	0.320672
VQVYNAGGHLR	11	Pp3c19_20080V3.1.p	Pp3c19_20080V3.1.p PREDICTED: glycerate dehydrogenase HPR, peroxisomal-like [Solanum tuberosum].	86.882	0.025033	6	1212.64	2;3	+	+	57364500	36807000	-0.640178
ATVKMGGDDGALGFYPKDISVAAGESVTFVNNKGFPHNVV	40	Pp3c19_21160V3.1.p	Pp3c19_21160V3.1.p predicted protein [Bathycoccus prasinos].	116.14	2.192e-23	6	4108.04	4;5	+	+	23712000	477351500	4.33136
FVNNKGFPHNVVFDEDAVPAGVK	23	Pp3c19_21160V3.1.p	Pp3c19_21160V3.1.p predicted protein [Bathycoccus prasinos].	100.59	0.00037125	6	2499.25	3;4	+	+	38549300	212090000	2.4599
FYPKDISVAAGESVTFVNNKGFPHNVVF	28	Pp3c19_21160V3.1.p	Pp3c19_21160V3.1.p predicted protein [Bathycoccus prasinos].	74.287	0.00014807	6	3082.56	3;4	+	+	46091000	218885500	2.24762
DEDAVPAGVKTED	13	Pp3c19_21160V3.1.p	Pp3c19_21160V3.1.p predicted protein [Bathycoccus prasinos].	82.417	0.009441	6	1344.6	2	+	+	950236000	1066456500	0.166467
DASDVINEAK	10	Pp3c19_5170V3.1.p	Pp3c19_5170V3.1.p 22-kDa protein of chloroplasts in green spores [Osmunda japonica].	128	0.010276	6	1060.5	2	+	+	83569000	68436000	-0.288212
DASDVINEAKSNT	13	Pp3c19_5170V3.1.p	Pp3c19_5170V3.1.p 22-kDa protein of chloroplasts in green spores [Osmunda japonica].	111.06	0.001868	6	1362.63	2;3	+	+	31684250	20859000	-0.603096
SKADDAVSDANTNLPNGSLPDVSLPEKKAGQKF	33	Pp3c19_5170V3.1.p	Pp3c19_5170V3.1.p 22-kDa protein of chloroplasts in green spores [Osmunda japonica].	283.28	2.0894e-227	6	3412.71	3;4;5	+	+	114750000	43965000	-1.38407
DASDVINEAKSNTTNVVDDAKSAL	24	Pp3c19_5170V3.1.p	Pp3c19_5170V3.1.p 22-kDa protein of chloroplasts in green spores [Osmunda japonica].	151.01	3.7602e-31	6	2476.19	2;3	+	+		67500000
SAVGAAVAAATAAATGATTAPKNKIEQK	28	Pp3c2_12269V3.1.p	Pp3c2_12269V3.1.p	222.47	2.5666e-98	6	2568.39	3;4	+	+	105040000	176720000	0.750527
AAHANQQIYTRATNT	15	Pp3c2_14800V3.1.p	Pp3c2_14800V3.1.p unknown [Glycine max].	222.21	7.6557e-52	6	1658.81	2;3	+	+	23713000	65324000	1.46193
AHANQQIYTRATNT	14	Pp3c2_14800V3.1.p	Pp3c2_14800V3.1.p unknown [Glycine max].	214.44	5.9448e-19	6	1587.78	2;3	+	+	58847000	68738000	0.224139
VAAHANQQIYTRATNT	16	Pp3c2_14800V3.1.p	Pp3c2_14800V3.1.p unknown [Glycine max].	217.09	4.9752e-19	6	1757.88	2;3	+	+	125526000	30717000	-2.03088
AMEVDIGKIVPQADRVLIRLD	21	Pp3c2_19170V3.1.p	Pp3c2_19170V3.1.p PREDICTED: 10 kDa chaperonin, cyanelle-like [Brachypodium distachyon].	126.88	4.8376e-09	6	2350.3	3;4	+	+	37339000	67722450	0.858951
AMEVDIGKIVPQADRV	16	Pp3c2_19170V3.1.p	Pp3c2_19170V3.1.p PREDICTED: 10 kDa chaperonin, cyanelle-like [Brachypodium distachyon].	92.977	0.0022904	6	1739.92	2;3	+	+	53454000	81587000	0.610041
AGGPYSGSSTLALVAR	16	Pp3c2_20190V3.1.p	Pp3c2_20190V3.1.p PREDICTED: uncharacterized protein LOC104453392 [Eucalyptus grandis].	168.3	1.2006e-09	6	1505.78	2	+	+	46847000	55541000	0.245596
DVEEGEEEEGGFR	13	Pp3c2_20840V3.1.p	Pp3c2_20840V3.1.p PREDICTED: metacaspase-4-like [Cucumis melo].	182.71	3.4241e-12	6	1480.6	2	+	+	30752000	38735000	0.332957
VPPTVEPKA	9	Pp3c2_22190V3.1.p	Pp3c2_22190V3.1.p	132.08	0.015206	6	936.528	2	+	+	28858000	57602000	0.997148
NKFVVGVWK	9	Pp3c2_27350V3.1.p	Pp3c2_27350V3.1.p pathogenesis-related protein 10-3.3-like, partial [Picea mariana].	157.34	0.00055102	6	1075.62	2	+	+	648125000	539595000	-0.264395
VLHFGPAIPQAGAAKER	17	Pp3c2_27350V3.1.p	Pp3c2_27350V3.1.p pathogenesis-related protein 10-3.3-like, partial [Picea mariana].	78.069	0.0017918	6	1760.97	3;4	+	+	86901500	53414000	-0.702163
FGPAIPQAGAAKER	14	Pp3c2_27350V3.1.p	Pp3c2_27350V3.1.p pathogenesis-related protein 10-3.3-like, partial [Picea mariana].	90.689	0.0037601	6	1411.76	2;3	+	+	240525000	147390000	-0.706548
FGPAIPQAGAAKERL	15	Pp3c2_27350V3.1.p	Pp3c2_27350V3.1.p pathogenesis-related protein 10-3.3-like, partial [Picea mariana].	91.076	0.0026614	6	1524.84	2;3	+	+	199010000	36447500	-2.44895
ALGRGDDEQAAPESGRN	17	Pp3c2_2980V3.1.p	Pp3c2_2980V3.1.p Spermidine synthase 1 [Theobroma cacao].	162.67	4.7197e-07	6	1741.8	2;3	+	+	110350000	63476000	-0.797804
NGDAGFVKMIPTKPMTVETFAEYPPLGRFAVR	32	Pp3c2_6770V3.1.p	Pp3c2_6770V3.1.p elongation factor-1A [Glycine max].	196.01	1.9189e-79	6	3538.81	4;5	+	+	11388000	21014500	0.883871
RVETGIIRPGM	11	Pp3c2_6770V3.1.p	Pp3c2_6770V3.1.p elongation factor-1A [Glycine max].	111.06	0.010087	6	1227.68	2;3	+	+	94172500	124017000	0.39716
RFAVRDMRQTVAVG	14	Pp3c2_6770V3.1.p	Pp3c2_6770V3.1.p elongation factor-1A [Glycine max].	68.277	0.0040373	6	1604.86	2;3;4	+	+	179313500	158240000	-0.18037
VVGTQAPVQLGSLRAADGKE	20	Pp3c2_7940V3.1.p	Pp3c2_7940V3.1.p GDP-mannose-3',5'-epimerase [Caragana korshinskii].	243.83	4.2011e-95	6	1995.07	2;3	+	+	179710000	822535000	2.19441
ADLPTPPQFQQTATEAVQAQAK	22	Pp3c20_15780V3.1.p	Pp3c20_15780V3.1.p ATP-dependent zinc metalloprotease FTSH [Morus notabilis].	179.79	4.6155e-60	6	2339.18	2;3	+	+	9556800	54664000	2.51599
APTKAVCVLT	10	Pp3c20_17920V3.1.p	Pp3c20_17920V3.1.p superoxide dismutase [Cu-Zn] protein [Medicago truncatula].	110.41	0.014868	6	1001.56	2	+	+	303785000	420425000	0.468798
VSLEGKGYLEDRRPAANVDPYVVAR	25	Pp3c20_22820V3.1.p	Pp3c20_22820V3.1.p na	148.28	3.8351e-24	6	2773.45	3;4;5	+	+	30461500	184660000	2.59981
EEAAAPGAPVAPVKEE	16	Pp3c20_640V3.1.p	Pp3c20_640V3.1.p unknown [Picea sitchensis].	138.24	4.5391e-09	6	1563.78	2	+	+	10503000	52771000	2.32894
AEEAAAPGAPVAPVK	15	Pp3c20_640V3.1.p	Pp3c20_640V3.1.p unknown [Picea sitchensis].	120.06	2.9165e-06	6	1376.73	2	+	+	68495000	44438000	-0.624205
EPTPEVPQKPQPFIP	15	Pp3c20_8630V3.1.p	Pp3c20_8630V3.1.p hypothetical protein OsI_34361 [Oryza sativa Indica Group].	120.45	2.7768e-06	6	1702.89	2	+	+	15424000	120310000	2.96351
QQISVRTSNIDPADQGVAPM	20	Pp3c20_9190V3.1.p	Pp3c20_9190V3.1.p	174.72	6.3194e-23	6	2126.04	2;3	+	+	43741000	144776000	1.72676
QQISVRTSNIDPADQGVAP	19	Pp3c20_9190V3.1.p	Pp3c20_9190V3.1.p	199.41	4.0014e-104	6	1995	2;3	+	+	66879500	180580000	1.433
SVFGGAASPPKGGNPDSN	18	Pp3c21_14450V3.1.p	Pp3c21_14450V3.1.p PREDICTED: phosphoribulokinase, chloroplastic [Glycine max].	179.98	3.0902e-07	6	1657.77	2	+	+	240610000	140130000	-0.779931
TSGLSGSYIERRGL	14	Pp3c21_1560V3.1.p	Pp3c21_1560V3.1.p na	80.102	0.004915	6	1494.78	2;3	+	+	63856000	74478000	0.221992
GIELKQQGSKLQ	12	Pp3c21_16140V3.1.p	Pp3c21_16140V3.1.p PREDICTED: pyrophosphate--fructose 6-phosphate 1-phosphotransferase subunit alpha-like [Phoenix dactylifera].	197.94	6.4083e-17	6	1327.75	2;3	+	+	22203000	32041500	0.529187
AGGGHGAHNITHGGLS	16	Pp3c21_21340V3.1.p	Pp3c21_21340V3.1.p PREDICTED: NADH dehydrogenase [ubiquinone] 1 beta subcomplex subunit 2 [Erythranthe guttata].	160.52	2.5568e-08	6	1441.68	2;3	+	+	134410000	30332000	-2.14773
ASLAGSEHRRATPVS	15	Pp3c21_3730V3.1.p	Pp3c21_3730V3.1.p na	130.44	6.3367e-05	6	1537.8	2;3	+	+	104411000	98280500	-0.0872966
FYPNAISVAAGESITFVNNKGFPHNVV	27	Pp3c21_4230V3.1.p	Pp3c21_4230V3.1.p na	124.14	3.4222e-12	6	2891.46	3;4	+	+	114582000	713026500	2.63758
EINHEEYANALNESFSINLK	20	Pp3c21_4230V3.1.p	Pp3c21_4230V3.1.p na	165.3	1.3009e-19	6	2334.11	3	+	+	110970000	78600000	-0.497568
EDAVPAGVKVEEINHEE	17	Pp3c21_4230V3.1.p	Pp3c21_4230V3.1.p na	90.697	0.00016049	6	1863.88	2;3	+	+	80635000	41731000	-0.950287
VTVKMGADDGTL	12	Pp3c21_4230V3.1.p	Pp3c21_4230V3.1.p na	136.02	0.00070883	6	1205.6	2	+	+	1438231500	108310000	-3.73106
EEAAPAPVAEVEAPKAEE	18	Pp3c21_4350V3.1.p	Pp3c21_4350V3.1.p na	141.73	4.6995e-12	6	1835.88	2	+	+	38924000	25311000	-0.620895
SGKLVEKSGNITVSPR	16	Pp3c21_8800V3.1.p	Pp3c21_8800V3.1.p na	284.67	4.511e-81	6	1670.93	2;3;4	+	+	67428000	159880000	1.24557
TANSIASKGKGIL	13	Pp3c21_9980V3.1.p	Pp3c21_9980V3.1.p latex plastidic aldolase-like family protein [Populus trichocarpa].	125.72	0.0035011	6	1258.72	2;3	+	+	53657000	94923500	0.822999
GLDGLASRTAAYYK	14	Pp3c21_9980V3.1.p	Pp3c21_9980V3.1.p latex plastidic aldolase-like family protein [Populus trichocarpa].	123.95	2.0047e-05	6	1484.76	2;3	+	+	172180000	268290000	0.639876
NTEANRQAYRQLL	13	Pp3c21_9980V3.1.p	Pp3c21_9980V3.1.p latex plastidic aldolase-like family protein [Populus trichocarpa].	148.28	8.9829e-05	6	1575.81	2;3	+	+	241251500	303500000	0.331159
SIGLENTEANRQAYRQLLV	19	Pp3c21_9980V3.1.p	Pp3c21_9980V3.1.p latex plastidic aldolase-like family protein [Populus trichocarpa].	122.39	4.0437e-07	6	2174.14	2;3	+	+	138210000	167880000	0.280568
TANSIASKGKGILA	14	Pp3c21_9980V3.1.p	Pp3c21_9980V3.1.p latex plastidic aldolase-like family protein [Populus trichocarpa].	151.1	3.8741e-06	6	1329.76	2;3	+	+	166030000	185754000	0.161949
SENKGVGGSGPRVTKVGGN	19	Pp3c22_10010V3.1.p	Pp3c22_10010V3.1.p unknown [Arabidopsis thaliana].	198.16	9.4291e-35	6	1798.93	2;3;4	+	+	83414000	74760000	-0.158023
SENKGVGGSGPRVTKVG	17	Pp3c22_10010V3.1.p	Pp3c22_10010V3.1.p unknown [Arabidopsis thaliana].	259.1	1.7539e-71	6	1627.86	2;3;4	+	+	120390000	73911000	-0.703855
SENKGVGGSGPRVTKVGGNVIS	22	Pp3c22_10010V3.1.p	Pp3c22_10010V3.1.p unknown [Arabidopsis thaliana].	231.62	5.1585e-36	6	2098.11	2;3;4	+	+	271525000	76590500	-1.82585
SGKLVEKSSNITVSPR	16	Pp3c22_10850V3.1.p	Pp3c22_10850V3.1.p PREDICTED: photosystem I reaction center subunit III, chloroplastic [Eucalyptus grandis].	228.9	4.6432e-53	6	1700.94	2;3;4	+	+	44230000	123060000	1.47626
RNDPDFTWEVVKPLKWEKTEA	21	Pp3c22_12800V3.1.p	Pp3c22_12800V3.1.p	94.201	0.00068518	6	2587.31	3;4;5	+	+	14548000	89033000	2.61352
GEITTKAVVDYEKIVR	16	Pp3c22_12800V3.1.p	Pp3c22_12800V3.1.p	90.453	0.0023286	6	1820	3;4	+	+	28018500	36340000	0.375179
SADSGSESKNILMMGGTRFIG	21	Pp3c22_14530V3.1.p	Pp3c22_14530V3.1.p Os12g0420200 [Oryza sativa Japonica Group].	90.22	0.00095154	6	2157.02	3	+	+	58565000	47482000	-0.302658
AAQGQKIENTKLAGAAGDILSGLAAYGK	28	Pp3c22_17930V3.1.p	Pp3c22_17930V3.1.p PREDICTED: uncharacterized protein LOC103992910 [Musa acuminata subsp. malaccensis].	161.72	6.4055e-47	6	2715.46	3;4	+	+	11773000	78259500	2.73278
EVSEAAPTESAVAPAADTPDRVA	23	Pp3c22_17930V3.1.p	Pp3c22_17930V3.1.p PREDICTED: uncharacterized protein LOC103992910 [Musa acuminata subsp. malaccensis].	249.6	2.5856e-43	6	2253.08	2;3	+	+	20519000	76422000	1.89703
NTKLAGAAGDILSGLAAYGKL	21	Pp3c22_17930V3.1.p	Pp3c22_17930V3.1.p PREDICTED: uncharacterized protein LOC103992910 [Musa acuminata subsp. malaccensis].	94.632	0.00065186	6	2003.11	3	+	+	9579600	14976000	0.644615
KAQEFADTGIDHTAPPATAGTKDAGFG	27	Pp3c22_17930V3.1.p	Pp3c22_17930V3.1.p PREDICTED: uncharacterized protein LOC103992910 [Musa acuminata subsp. malaccensis].	161.49	3.4332e-38	6	2673.27	3;4	+	+	47858500	69059000	0.529054
DTGIDHTAPPATAGTKDAGFGGL	23	Pp3c22_17930V3.1.p	Pp3c22_17930V3.1.p PREDICTED: uncharacterized protein LOC103992910 [Musa acuminata subsp. malaccensis].	114.02	7.9619e-26	6	2169.03	3	+	+	117240000	155532000	0.407747
EKEVSEVPAAVK	12	Pp3c22_17930V3.1.p	Pp3c22_17930V3.1.p PREDICTED: uncharacterized protein LOC103992910 [Musa acuminata subsp. malaccensis].	138.22	0.00094405	6	1284.69	2;3	+	+	99057000	116960000	0.239684
DTGIDHTAPPATAGTKDAGFG	21	Pp3c22_17930V3.1.p	Pp3c22_17930V3.1.p PREDICTED: uncharacterized protein LOC103992910 [Musa acuminata subsp. malaccensis].	90.707	0.00060305	6	1998.93	2;3	+	+	95861100	74744000	-0.358988
AVAPAADTPDRVA	13	Pp3c22_17930V3.1.p	Pp3c22_17930V3.1.p PREDICTED: uncharacterized protein LOC103992910 [Musa acuminata subsp. malaccensis].	135.43	5.1212e-05	6	1252.64	2	+	+	236860000	166810000	-0.505829
AVAPAADTPDRVATSDEK	18	Pp3c22_17930V3.1.p	Pp3c22_17930V3.1.p PREDICTED: uncharacterized protein LOC103992910 [Musa acuminata subsp. malaccensis].	206.66	8.4464e-17	6	1812.89	2;3	+	+	182530000	71654000	-1.34901
AAQGQKIENTKLAGAAGDIL	20	Pp3c22_17930V3.1.p	Pp3c22_17930V3.1.p PREDICTED: uncharacterized protein LOC103992910 [Musa acuminata subsp. malaccensis].	179.56	2.3163e-32	6	1968.06	2;3	+	+	143110000	36341000	-1.97745
GPAPNHPINPTTGGDAPYPPTTNPT	25	Pp3c22_5280V3.1.p	Pp3c22_5280V3.1.p unknown [Picea sitchensis].	162.79	6.0732e-68	6	2483.17	2;3	+	+	5797300	92576000	3.99719
AAAAEAAPTEVFVK	14	Pp3c22_5470V3.1.p	Pp3c22_5470V3.1.p dehydroascorbate reductase [Picea abies].	135.8	1.3401e-05	6	1373.72	2	+	+	99201000	106920000	0.108105
ATAVAPQFTTLKPLGDRILVK	21	Pp3c22_7600V3.1.p	Pp3c22_7600V3.1.p PREDICTED: 20 kDa chaperonin, chloroplastic [Glycine max].	136.68	3.1254e-29	6	2238.31	3;4	+	+	64289000	79106000	0.299215
YGTPAYGAPRPYQTPGADFHFGAR	24	Pp3c23_11420V3.1.p	Pp3c23_11420V3.1.p PREDICTED: MHC class II regulatory factor RFX1-like [Jatropha curcas].	117.64	5.3356e-08	6	2596.22	3;4	+	+	39619000	115005500	1.53744
YGPKSPADPAHDATTGATGTHTETN	25	Pp3c23_13700V3.1.p	Pp3c23_13700V3.1.p	255.58	1.6772e-133	6	2496.12	3;4	+	+	97351000	69477500	-0.48665
VDQAPGVRYPVVVR	14	Pp3c23_22230V3.1.p	Pp3c23_22230V3.1.p PREDICTED: photosystem I reaction center subunit IV, chloroplastic-like, partial [Oryza brachyantha].	99.531	0.0022428	6	1553.87	2;3	+	+	393265000	677675000	0.785092
AEDEGDVDETGVEPK	15	Pp3c23_6860V3.1.p	Pp3c23_6860V3.1.p hypothetical protein PHAVU_001G117000g [Phaseolus vulgaris].	153.74	3.9346e-07	6	1588.67	2	+	+	78879000	24153100	-1.70743
TGPASKDDSTMQAPAAPE	18	Pp3c23_8670V3.1.p	Pp3c23_8670V3.1.p PREDICTED: protein WAVE-DAMPENED 2-like, partial [Oryza brachyantha].	169.62	2.5523e-16	6	1772.79	2;3	+	+	117759000	214285500	0.863697
ALRPLPAANGSADPTPTPA	19	Pp3c24_11660V3.1.p	Pp3c24_11660V3.1.p hypothetical protein SELMODRAFT_67117, partial [Selaginella moellendorffii].	177.42	5.9812e-23	6	1815.95	2;3	+	+	35809500	107213500	1.58207
VAPEPEDGAGPKPDE	15	Pp3c24_4490V3.1.p	Pp3c24_4490V3.1.p PREDICTED: oxalate--CoA ligase [Camelina sativa].	161.94	3.4005e-08	6	1506.68	2	+	+	161500000	44905000	-1.84659
EAAETTTASSAPINPSIR	18	Pp3c24_720V3.1.p	Pp3c24_720V3.1.p conserved hypothetical protein [Ricinus communis].	181.98	3.1721e-21	6	1814.9	2	+	+	98787500	60981000	-0.695969
DDETIVEIAPMEIR	14	Pp3c25_15030V3.1.p	Pp3c25_15030V3.1.p PREDICTED: alpha-mannosidase [Vitis vinifera].	143.96	5.9905e-06	6	1629.79	2;3	+	+	82363000	111143000	0.432349
AETGSFEDWIGQITAKVNERESAP	24	Pp3c25_3840V3.1.p	Pp3c25_3840V3.1.p Os01g0743200 [Oryza sativa Japonica Group].	155.76	1.5715e-31	6	2634.26	3	+	+	14263450	5843750	-1.28736
SEETIDEPVK	10	Pp3c25_540V3.1.p	Pp3c25_540V3.1.p PREDICTED: translocon-associated protein subunit alpha [Brassica oleracea var. oleracea].	128.36	0.010225	6	1145.55	2	+	+	25809000	16966000	-0.605228
EAAVVHQPVPEPAA	14	Pp3c26_10520V3.1.p	Pp3c26_10520V3.1.p PREDICTED: ras GTPase-activating protein-binding protein 2 isoform X2 [Amborella trichopoda].	94.692	0.0099543	6	1413.73	2	+	+	932070000	1423700000	0.611135
AVADVEKLDRLVS	13	Pp3c26_10990V3.1.p	Pp3c26_10990V3.1.p hypothetical protein CARUB_v10018063mg [Capsella rubella].	92.866	0.0057662	6	1413.78	2;3	+	+	28465000	76223500	1.42105
VIQGTAERAPSL	12	Pp3c26_12240V3.1.p	Pp3c26_12240V3.1.p unknown [Picea sitchensis].	113.44	0.0040285	6	1240.68	2	+	+	80213000	99882000	0.316389
NLLTVIQGTAERAPSL	16	Pp3c26_12240V3.1.p	Pp3c26_12240V3.1.p unknown [Picea sitchensis].	230.14	2.339e-53	6	1681.94	2;3	+	+	36681500	39593500	0.110211
VTLGPKGRNVVLE	13	Pp3c27_5110V3.1.p	Pp3c27_5110V3.1.p PREDICTED: chaperonin 60 subunit beta 2, chloroplastic-like [Brassica napus].	115.91	0.0065321	6	1380.81	2	+	+	40075000	58063000	0.534917
LVDRDSGLQ	9	Pp3c3_10740V3.1.p	Pp3c3_10740V3.1.p hypothetical protein CARUB_v10010631mg [Capsella rubella].	167.23	8.8591e-05	6	1001.51	2	+	+	215730000	431680000	1.00074
FAGRFGLAPSANRKSTAGLK	20	Pp3c3_10740V3.1.p	Pp3c3_10740V3.1.p hypothetical protein CARUB_v10010631mg [Capsella rubella].	115.91	3.4646e-07	6	2048.13	3;4;5	+	+	64281000	69871500	0.120312
AVPRTESAQASSSGGLLS	18	Pp3c3_11990V3.1.p	Pp3c3_11990V3.1.p PREDICTED: mitochondrial-processing peptidase subunit alpha-like [Nelumbo nucifera].	88.092	0.00084036	6	1716.86	2	+	+	79685000	112370000	0.495877
DPWHNTIAHVLIPRSVL	17	Pp3c3_12510V3.1.p	Pp3c3_12510V3.1.p hypothetical protein CARUB_v10017942mg [Capsella rubella].	168.5	1.0318e-13	6	1967.07	2;3	+	+	5353700	35982500	2.74869
THLADPWHNTIAHVLIPRSVL	21	Pp3c3_12510V3.1.p	Pp3c3_12510V3.1.p hypothetical protein CARUB_v10017942mg [Capsella rubella].	138.3	3.4102e-14	6	2389.3	3	+	+	5818600	10506000	0.85247
AVLGGSLNVPFRLG	14	Pp3c3_12870V3.1.p	Pp3c3_12870V3.1.p unnamed protein product [Coffea canephora].	198.25	1.5602e-05	6	1398.8	2	+	+	72633000	78907000	0.119528
TDDEIAKQVDY	11	Pp3c3_18750V3.1.p	Pp3c3_18750V3.1.p ribulose-1,5-bisphosphate carboxylase/oxygenase small subunit [Camellia oleifera].	169.37	2.526e-05	6	1295.59	2	+	+	37493500	78869500	1.07283
GDDDAAPSGAGPKIEE	16	Pp3c3_26590V3.1.p	Pp3c3_26590V3.1.p PREDICTED: heat shock cognate 70 kDa protein 2-like [Musa acuminata subsp. malaccensis].	122.34	8.8655e-07	6	1527.67	2	+	+	402310000	129399000	-1.63648
QQASEVVSDVKSTVTQ	16	Pp3c3_32790V3.1.p	Pp3c3_32790V3.1.p unknown [Picea sitchensis].	248.91	3.0315e-17	6	1704.85	2;3	+	+	25825000	85127000	1.72085
VIEERGNDSQTLNVDLERQLASER	24	Pp3c3_35650V3.1.p	Pp3c3_35650V3.1.p hypothetical protein SORBIDRAFT_06g020170 [Sorghum bicolor].	172.42	1.6633e-40	6	2770.38	3;4	+	+	33214000	63867000	0.943279
LSRMPGRSDPYEDVSSAISRS	21	Pp3c3_5450V3.1.p	Pp3c3_5450V3.1.p PREDICTED: uncharacterized protein LOC104701297 [Camelina sativa].	86.546	0.00098969	6	2309.11	3;4	+	+	39272000	42083000	0.0997365
QAREGNGAPGEDSEASYLKSSE	22	Pp3c3_5580V3.1.p	Pp3c3_5580V3.1.p PREDICTED: GRF1-interacting factor 1 [Amborella trichopoda].	263.62	2.4915e-62	6	2281.01	2;3	+	+	87325000	152749500	0.806701
QAREGNGAPGEDSEASYLK	19	Pp3c3_5580V3.1.p	Pp3c3_5580V3.1.p PREDICTED: GRF1-interacting factor 1 [Amborella trichopoda].	87.323	2.2307e-16	6	1977.9	3	+	+	78933500	29279000	-1.43077
VTYDVPRWTVPA	12	Pp3c4_11030V3.1.p	Pp3c4_11030V3.1.p PREDICTED: mavicyanin [Amborella trichopoda].	117.02	0.0022359	6	1402.72	2	+	+	187525000	148500000	-0.33662
SPYTAAASALTGFVTDPR	18	Pp3c4_11270V3.1.p	Pp3c4_11270V3.1.p hypothetical protein SELMODRAFT_268577 [Selaginella moellendorffii].	119.45	7.6808e-07	6	1823.91	2;3	+	+	23417000	16864000	-0.473609
QPEPEFRPP	9	Pp3c4_12460V3.1.p	Pp3c4_12460V3.1.p PREDICTED: protein STRUBBELIG-RECEPTOR FAMILY 8 isoform X3 [Eucalyptus grandis].	131.06	0.016296	6	1095.53	2	+	+	124190000	102279000	-0.280039
ADDAAAGELKKTML	14	Pp3c4_15010V3.1.p	Pp3c4_15010V3.1.p PREDICTED: aminomethyltransferase, mitochondrial [Nelumbo nucifera].	132.17	7.8209e-06	6	1432.72	2;3	+	+	25056950	33377450	0.413663
APPPPPPPPPPFGGRP	16	Pp3c4_16430V3.1.p	Pp3c4_16430V3.1.p hypothetical protein OsI_32580 [Oryza sativa Indica Group].	71.548	0.0073782	6	1573.84	3	+	+	17006200	17720000	0.0593178
APAPPPPPPPPFGGR	15	Pp3c4_16430V3.1.p	Pp3c4_16430V3.1.p hypothetical protein OsI_32580 [Oryza sativa Indica Group].	99.815	0.0017253	6	1450.77	2;3	+	+	52076000	29700000	-0.810156
DAGAQTAQVETVEKKASIKDVPESEFQGKVVF	32	Pp3c4_20230V3.1.p	Pp3c4_20230V3.1.p phosphoglycerate kinase [cyanobacterium PCC 7702].	113.33	3.5984e-20	6	3434.76	3;5	+	+	16620000	79948000	2.26614
DAGAQTAQVETVEKKASIKDVPESEFQGKVVFVR	34	Pp3c4_20230V3.1.p	Pp3c4_20230V3.1.p phosphoglycerate kinase [cyanobacterium PCC 7702].	207.23	2.0506e-89	6	3689.93	4;5	+	+	90308000	227780000	1.33472
LEGKVLPGVAALDNA	15	Pp3c4_20230V3.1.p	Pp3c4_20230V3.1.p phosphoglycerate kinase [cyanobacterium PCC 7702].	146.67	3.8099e-07	6	1465.81	2	+	+	91923000	158769500	0.788436
GKVLPGVAALDNA	13	Pp3c4_20230V3.1.p	Pp3c4_20230V3.1.p phosphoglycerate kinase [cyanobacterium PCC 7702].	112.95	0.0013988	6	1223.69	2	+	+	332410000	517910000	0.639738
DDVGDDQGKGDDMRPEE	17	Pp3c4_20750V3.1.p	Pp3c4_20750V3.1.p PREDICTED: 14-3-3-like protein GF14 iota isoform X2 [Phoenix dactylifera].	157.86	4.1881e-12	6	1876.74	2;3	+	+	84028000	10036850	-3.06556
SSIEKGVNFVNVKA	14	Pp3c4_20940V3.1.p	Pp3c4_20940V3.1.p PREDICTED: malate dehydrogenase, mitochondrial [Cicer arietinum].	179.72	2.6009e-10	6	1490.81	2;3	+	+	55642000	175531000	1.65748
SPGHVQELFVYEINERDR	18	Pp3c4_22490V3.1.p	Pp3c4_22490V3.1.p allene oxide cyclase [Medicago truncatula].	109.04	0.00025439	6	2187.07	3;4	+	+	142133500	68608500	-1.05079
LLTVIQGTAERTPS	14	Pp3c4_28410V3.1.p	Pp3c4_28410V3.1.p unknown [Picea sitchensis].	204.69	7.7458e-27	6	1484.82	2;3	+	+	17500000	48025000	1.45643
NLLTVIQGTAERTPS	15	Pp3c4_28410V3.1.p	Pp3c4_28410V3.1.p unknown [Picea sitchensis].	160.52	1.4843e-08	6	1598.86	2;3	+	+	17895600	15527000	-0.204826
AGFAGDDAPRAVFPSIVG	18	Pp3c4_6230V3.1.p	Pp3c4_6230V3.1.p PREDICTED: actin-101-like [Nelumbo nucifera].	115.12	8.0339e-05	6	1745.87	2	+	+	100508500	326730000	1.70078
VLQQTGDAVANVFNRAKETVTPKQ	24	Pp3c4_880V3.1.p	Pp3c4_880V3.1.p late embryogenesis abundant protein 3 [Eremopyrum triticeum].	151.42	3.5736e-31	6	2613.39	3;4	+	+	62755000	157506500	1.32761
AEFRTLSGQGSDSDSSWDKWLESVRVEYEKKQQQSVL	37	Pp3c5_12820V3.1.p	Pp3c5_12820V3.1.p PREDICTED: probable pectinesterase 53 [Nelumbo nucifera].	233.11	1.7605e-143	6	4302.08	4;5	+	+	43531000	109750000	1.33411
FRPADGNETSGAYKVAVQNRTRPSTLA	27	Pp3c5_1370V3.1.p	Pp3c5_1370V3.1.p PREDICTED: transketolase, chloroplastic [Malus domestica].	182.53	2.4505e-47	6	2905.48	4;5	+	+	17408000	52425000	1.5905
NIDDSAAQSGETDVPSLGATPTTPLK	26	Pp3c5_15580V3.1.p	Pp3c5_15580V3.1.p PREDICTED: plastidic ATP/ADP-transporter-like, partial [Oryza brachyantha].	299.23	4.2939e-86	6	2584.25	2;3	+	+	13339000	99881500	2.90457
AQPGVSPSLKN	11	Pp3c5_17290V3.1.p	Pp3c5_17290V3.1.p PREDICTED: uncharacterized protein LOC104600599 [Nelumbo nucifera].	119.07	0.0045228	6	1096.59	2	+	+	385060000	384680000	-0.00142444
GDQVHPGSPSIPPP	14	Pp3c5_2020V3.1.p	Pp3c5_2020V3.1.p PREDICTED: protein YLS9 [Elaeis guineensis].	82.417	0.0057869	6	1383.68	2	+	+	38004050	34319000	-0.147146
LGTGSTAAFAVAKIGELLK	19	Pp3c5_21490V3.1.p	Pp3c5_21490V3.1.p PREDICTED: probable ribose-5-phosphate isomerase 3, chloroplastic [Amborella trichopoda].	85.457	0.00061223	6	1846.06	2;3	+	+	30549000	59524000	0.962346
DARSVKLEPPPPLSGGLPG	19	Pp3c5_4110V3.1.p	Pp3c5_4110V3.1.p hypothetical protein EUTSA_v10028939mg [Eutrema salsugineum].	103.76	0.00059646	6	1886.03	2;3	+	+	26182650	30508000	0.220576
ATIVGTAVVNEAR	13	Pp3c5_4110V3.1.p	Pp3c5_4110V3.1.p hypothetical protein EUTSA_v10028939mg [Eutrema salsugineum].	197.21	1.2252e-18	6	1299.71	2	+	+	225700000	149891000	-0.590493
VNNRSIGKNANPAELKFAQKQ	21	Pp3c6_1620V3.1.p	Pp3c6_1620V3.1.p photosystem I subunit PsaD [Glycine max].	192.98	5.0304e-36	6	2326.25	3;4	+	+	54878000	115080000	1.06834
AAAAPDAAAEAPKGFTPPTLN	21	Pp3c6_1620V3.1.p	Pp3c6_1620V3.1.p photosystem I subunit PsaD [Glycine max].	222.56	3.6307e-67	6	1980	2;3	+	+	28676500	57482500	1.00325
ANPAELKFAQKQ	12	Pp3c6_1620V3.1.p	Pp3c6_1620V3.1.p photosystem I subunit PsaD [Glycine max].	173.28	1.661e-06	6	1343.72	2;3	+	+	88655500	123239000	0.475177
VNNRSIGKNANPAELKFAQKQAYD	24	Pp3c6_1620V3.1.p	Pp3c6_1620V3.1.p photosystem I subunit PsaD [Glycine max].	215.42	3.6743e-73	6	2675.38	3;4	+	+	48725500	55909000	0.198404
AGAVAGAGVVGVLVASTVVNTLVSPSK	27	Pp3c6_23230V3.1.p	Pp3c6_23230V3.1.p	151.62	1.121e-20	6	2422.38	2;3	+	+	12622300	6955200	-0.859811
DENRDATTLPR	11	Pp3c6_25270V3.1.p	Pp3c6_25270V3.1.p FAD/FMN-containing dehydrogenase [Chlamydomonas reinhardtii].	140.24	0.0033224	6	1286.62	2;3	+	+	21759500	8299150	-1.39061
GYSSKKASGYGDDAEGEYKAS	21	Pp3c6_2530V3.1.p	Pp3c6_2530V3.1.p	311.92	1.4804e-114	6	2168.95	2;3;4	+	+	225960000	95330000	-1.24507
SSNGDGSAAQSGETDVPSSETAPLK	25	Pp3c6_9170V3.1.p	Pp3c6_9170V3.1.p PREDICTED: ADP,ATP carrier protein 1, chloroplastic [Glycine max].	273.32	2.6205e-174	6	2391.07	2;3	+	+	85456000	127530000	0.577583
AHDGEALVTEDYDQAPR	17	Pp3c7_11410V3.1.p	Pp3c7_11410V3.1.p hypothetical protein SELMODRAFT_171892 [Selaginella moellendorffii].	147.24	2.3169e-11	6	1885.84	2;3	+	+	36562300	70025500	0.937524
EVIDENRTSRPLG	13	Pp3c7_11410V3.1.p	Pp3c7_11410V3.1.p hypothetical protein SELMODRAFT_171892 [Selaginella moellendorffii].	160.88	5.4012e-05	6	1484.76	2;3	+	+	198500000	72099000	-1.46109
GVLAAGAKVGSAN	13	Pp3c7_12850V3.1.p	Pp3c7_12850V3.1.p oxygen-evolving enhancer protein 2 [Arabidopsis lyrata subsp. lyrata].	119.68	6.6195e-11	6	1113.61	2	+	+	39882500	20060000	-0.991434
KIKVAINGFGRIGRNF	16	Pp3c7_14300V3.1.p	Pp3c7_14300V3.1.p PREDICTED: glyceraldehyde-3-phosphate dehydrogenase GAPA2, chloroplastic isoform X1 [Camelina sativa].	117.7	7.2241e-06	6	1789.05	3;4	+	+	138555500	301890000	1.12356
AVWKALESAAKA	12	Pp3c7_19850V3.1.p	Pp3c7_19850V3.1.p hypothetical protein SELMODRAFT_102916 [Selaginella moellendorffii].	122.69	0.0012816	6	1243.69	2;3	+	+	163643550	656890000	2.0051
GVLDSKFVVAVWK	13	Pp3c7_19850V3.1.p	Pp3c7_19850V3.1.p hypothetical protein SELMODRAFT_102916 [Selaginella moellendorffii].	109.79	0.0034651	6	1446.82	2;3	+	+	73592000	66993000	-0.135539
SKFVVAVWKALESAAKA	17	Pp3c7_19850V3.1.p	Pp3c7_19850V3.1.p hypothetical protein SELMODRAFT_102916 [Selaginella moellendorffii].	86.573	0.0016662	6	1804.02	3;4	+	+	692790000	376590000	-0.879423
SIDGRPRPAHFPDAPTTEYGPEPVIYDNTIS	31	Pp3c7_24260V3.1.p	Pp3c7_24260V3.1.p	89.024	2.1415e-07	6	3411.64	3;4	+	+	29462000	38529000	0.387089
GSRGPAGGSASAPKIEDQSQFPTLGGK	27	Pp3c7_26560V3.1.p	Pp3c7_26560V3.1.p PREDICTED: plasminogen activator inhibitor 1 RNA-binding protein-like [Setaria italica].	139.15	4.324e-24	6	2599.3	3;4	+	+	79974500	109954500	0.459295
AVVGFGKKRGPNSSEK	16	Pp3c7_26650V3.1.p	Pp3c7_26650V3.1.p 40S ribosomal protein S30-like [Cucumis sativus].	168.31	3.1452e-08	6	1659.91	2;3;4	+	+	75756000	159280000	1.07213
GHGLGPEIPED	11	Pp3c7_26720V3.1.p	Pp3c7_26720V3.1.p PREDICTED: 40S ribosomal protein S13 [Elaeis guineensis].	131.04	0.0024787	6	1119.52	2	+	+	168980000	59397000	-1.50839
SLFSSSDSDPVGRFK	15	Pp3c7_6440V3.1.p	Pp3c7_6440V3.1.p PREDICTED: aminoacylase-1 [Eucalyptus grandis].	134.13	9.0061e-08	6	1627.78	2;3	+	+	5896500	71283000	3.59563
AVAAEIKEAGANVDTSSDPLLLR	23	Pp3c8_16580V3.1.p	Pp3c8_16580V3.1.p PREDICTED: uroporphyrinogen decarboxylase isoform X2 [Malus domestica].	122.3	4.5853e-09	6	2339.23	3	+	+	8893400	28769000	1.69371
PGPPPPPPPP	10	Pp3c8_18850V3.1.p	Pp3c8_18850V3.1.p PREDICTED: formin-like protein 11 [Phoenix dactylifera].	140.79	8.975e-14	6	948.507	2	+	+		18088500
DVGYDMSKVSKPAGDE	16	Pp3c8_25000V3.1.p	Pp3c8_25000V3.1.p	157.52	3.3888e-08	6	1696.76	2;3	+	+	158400000	67220000	-1.23661
ASSGEGHLVPGMPTISVDESGARF	24	Pp3c8_870V3.1.p	Pp3c8_870V3.1.p Alpha-expansin 15 precursor, putative [Ricinus communis].	141.97	1.9216e-06	6	2400.14	2;3	+	+	42736000	69643000	0.704526
AEGHLVPGMPTISVTDPSGDPNAKSF	26	Pp3c8_870V3.1.p	Pp3c8_870V3.1.p Alpha-expansin 15 precursor, putative [Ricinus communis].	170.09	1.211e-11	6	2623.26	2;3	+	+	73045000	98231500	0.4274
NKGDDKEKVAEHPKVV	16	Pp3c9_12890V3.1.p	Pp3c9_12890V3.1.p	205.72	7.1848e-12	6	1791.95	2;3;4	+	+	76228000	48131000	-0.663355
AASSLAPKIGPLG	13	Pp3c9_15380V3.1.p	Pp3c9_15380V3.1.p 60S ribosomal protein L12 [Aegilops tauschii].	113.62	0.0012309	6	1180.68	2	+	+	77463000	78491000	0.0190199
ATAKYIATPGKGILA	15	Pp3c9_18680V3.1.p	Pp3c9_18680V3.1.p PREDICTED: fructose-bisphosphate aldolase, cytoplasmic isozyme [Brassica oleracea var. oleracea].	178.1	8.8468e-12	6	1473.86	2;3	+	+	71529900	111440000	0.639649
IKNGPKQVPVMGPRGRK	17	Pp3c9_19520V3.1.p	Pp3c9_19520V3.1.p PREDICTED: photosystem I reaction center subunit VI, chloroplastic-like [Musa acuminata subsp. malaccensis].	111.74	0.00016573	6	1861.08	3;4;5	+	+	114660000	85906000	-0.416531
ALTEQASKVALTADLEGEPEPPMHLFKNKEPFIG	34	Pp3c9_25950V3.1.p	Pp3c9_25950V3.1.p hypothetical protein SORBIDRAFT_02g002900 [Sorghum bicolor].	93.776	2.5001e-08	6	3706.89	4;5	+	+	31208000	78903000	1.33816
ALTEQASKVALTADLEGEPEPPMHLFK	27	Pp3c9_25950V3.1.p	Pp3c9_25950V3.1.p hypothetical protein SORBIDRAFT_02g002900 [Sorghum bicolor].	122.84	4.5169e-12	6	2921.48	3;4	+	+	56696500	93449000	0.72092
VADKVSPDPEVVPPNVLEYAKGMPG	25	Pp3c9_3440V3.1.p	Pp3c9_3440V3.1.p protein fucoxanthin chlorophyll a/c protein [Phaeodactylum tricornutum CCAP 1055/1].	165.8	1.7595e-44	6	2607.33	2;3	+	+	99100000	123149000	0.313448
LEAETVGEAGVGTQK	15	Pp3c9_3710V3.1.p	Pp3c9_3710V3.1.p	132.47	6.5689e-08	6	1487.75	2;3	+	+	210660000	373300000	0.825419
DANADAIKQGTFYAGGQAPAS	21	Pp3c9_5310V3.1.p	Pp3c9_5310V3.1.p ribulose-1,5-bisphosphate carboxylase/oxygenase activase small isoform [Pinus massoniana].	191.63	5.941e-36	6	2051.95	2;3	+	+	7752000	75559500	3.28497
EAEGEKKKKVDRWAGLGN	18	Pp3c9_5310V3.1.p	Pp3c9_5310V3.1.p ribulose-1,5-bisphosphate carboxylase/oxygenase activase small isoform [Pinus massoniana].	263.56	2.9491e-58	6	2014.06	2;3	+	+	183010000	220455000	0.268562
NDISDDQQDIQRG	13	Pp3c9_5310V3.1.p	Pp3c9_5310V3.1.p ribulose-1,5-bisphosphate carboxylase/oxygenase activase small isoform [Pinus massoniana].	254.24	2.1829e-92	6	1502.66	2	+	+	131740000	129640000	-0.0231825
NDISDDQQDIQRGKGM	16	Pp3c9_5310V3.1.p	Pp3c9_5310V3.1.p ribulose-1,5-bisphosphate carboxylase/oxygenase activase small isoform [Pinus massoniana].	142.91	6.072e-09	6	1818.82	2;3	+	+	33579500	26747000	-0.328204
SAGELESGNAGEPAKLIRQ	19	Pp3c9_5310V3.1.p	Pp3c9_5310V3.1.p ribulose-1,5-bisphosphate carboxylase/oxygenase activase small isoform [Pinus massoniana].	281.48	7.6932e-153	6	1925.98	2;3	+	+	71679500	11200550	-2.67799
DPSDPILDP	9	PhpapaCp012	PhpapaCp012 NP_904175.1 psbB photosystem II 47 kDa protein	110.61	0.021589	5	967.45	2	+	+	212304000	259675000	0.290576
GRFNSLEQVDEFTRSF	16	PhpapaCp020	PhpapaCp020 NP_904183.1 psbE photosystem II protein V	148.72	1.5567e-07	5	1930.92	2;3	+	+	26060050	15899000	-0.712904
EGRDLAREGNEIIREA	16	PhpapaCp031	PhpapaCp031 NP_904194.1 rbcL ribulose-1,5-bisphosphate carboxylase/oxygenase large subunit	114.4	1.0261e-07	5	1826.92	2;3;4	+	+	18618000	147211500	2.98312
VERDKLNKYGRPL	13	PhpapaCp031	PhpapaCp031 NP_904194.1 rbcL ribulose-1,5-bisphosphate carboxylase/oxygenase large subunit	126.76	3.4956e-05	5	1586.89	2;3;4	+	+	38377000	65759500	0.776957
AGVKDYRLTYYTPDYQTKDTDILA	24	PhpapaCp031	PhpapaCp031 NP_904194.1 rbcL ribulose-1,5-bisphosphate carboxylase/oxygenase large subunit	108.77	1.8935e-06	5	2809.38	3;4	+	+	17485000	17797500	0.0255568
YYTPDYQTKDTDILAAFR	18	PhpapaCp031	PhpapaCp031 NP_904194.1 rbcL ribulose-1,5-bisphosphate carboxylase/oxygenase large subunit	136.34	1.3584e-11	5	2180.04	2;3	+	+	70897800	23533900	-1.591
GASTVLTKTQNIGRISQIIGPV	22	PhpapaCp032	PhpapaCp032 NP_904195.1 atpB ATP synthase CF1 beta subunit	152.81	1.442e-25	5	2252.29	2;3	+	+	10126000	227150000	4.48751
TEMGTLQERIT	11	PhpapaCp032	PhpapaCp032 NP_904195.1 atpB ATP synthase CF1 beta subunit	125.48	0.0031407	5	1277.63	2	+	+	21163000	49354000	1.22162
DPAPATTFAHLD	12	PhpapaCp032	PhpapaCp032 NP_904195.1 atpB ATP synthase CF1 beta subunit	98.033	0.007273	5	1254.59	2	+	+	30776150	68232000	1.14864
VPVGEATLGRIFNVLG	16	PhpapaCp032	PhpapaCp032 NP_904195.1 atpB ATP synthase CF1 beta subunit	104.82	0.00082078	5	1640.92	2;3	+	+	35529250	41106450	0.210358
NNKVRAVAMSATDGLMR	17	PhpapaCp032	PhpapaCp032 NP_904195.1 atpB ATP synthase CF1 beta subunit	90.754	0.0019122	5	1832.93	3	+	+	67676000	42344000	-0.676487
VPVGEATLGRIFNVL	15	PhpapaCp032	PhpapaCp032 NP_904195.1 atpB ATP synthase CF1 beta subunit	77.379	0.0053705	5	1583.9	2	+	+	29111500	13920650	-1.06436
VPVGEATLGRIF	12	PhpapaCp032	PhpapaCp032 NP_904195.1 atpB ATP synthase CF1 beta subunit	99.653	0.0072216	5	1257.71	2	+	+	81339000	32586000	-1.31969
KTQNIGRISQIIGPVL	16	PhpapaCp032	PhpapaCp032 NP_904195.1 atpB ATP synthase CF1 beta subunit	70.488	0.007903	5	1736.03	2;3	+	+	361370000	28997500	-3.63948
KTQNIGRISQIIGPV	15	PhpapaCp032	PhpapaCp032 NP_904195.1 atpB ATP synthase CF1 beta subunit	92.19	0.0029518	5	1622.95	2;3	-	+		260402500
LVFPEEVLPRGN	12	PhpapaCp044	PhpapaCp044 NP_904207.1 psbD photosystem II protein D2	124.23	0.0011154	5	1368.74	2	+	+	8415750	23901000	1.50591
VVDSQGRVINT	11	PhpapaCp046	PhpapaCp046 NP_904209.1 psbA photosystem II protein D1	163.38	0.0010197	5	1186.63	2	+	+	120065000	28797600	-2.0598
IALLAARKGNL	11	PhpapaCp052	PhpapaCp052 NP_904215.1 ycf12 hypothetical protein	172.14	0.0024886	5	1138.72	2	+	+	55477500	54168000	-0.034462
SRLLERAAKLS	11	PhpapaCp053	PhpapaCp053 NP_904216.1 atpA ATP synthase CF1 alpha subunit	115.33	0.00677	5	1242.74	2;3	+	+	55985500	50189500	-0.157668
AHSVKIYDT	9	PhpapaCp076	PhpapaCp076 NP_904239.1 psaC photosystem I subunit VII	160.56	0.00034234	5	1032.52	2	+	+	58320350	328690000	2.49466
AHSVKIYDTCIG	12	PhpapaCp076	PhpapaCp076 NP_904239.1 psaC photosystem I subunit VII	107.57	0.0069701	5	1305.64	2;3	+	+	131535000	614455000	2.22386
RVYLGAETTRSMGLA	15	PhpapaCp076	PhpapaCp076 NP_904239.1 psaC photosystem I subunit VII	88.507	0.00039835	5	1623.84	3	+	+	38886000	159629000	2.0374
VYLGAETTRSMGL	13	PhpapaCp076	PhpapaCp076 NP_904239.1 psaC photosystem I subunit VII	138.08	6.7477e-05	5	1396.7	2	+	+	564035000	1171965000	1.05507
VYLGAETTRSMGLAY	15	PhpapaCp076	PhpapaCp076 NP_904239.1 psaC photosystem I subunit VII	124.1	0.0016081	5	1630.8	2	+	+	420070000	838035000	0.996381
AETTRSMGLAY	11	PhpapaCp076	PhpapaCp076 NP_904239.1 psaC photosystem I subunit VII	83.869	0.025992	5	1198.57	2	+	+	1567000000	14456000	-6.76019
SDAGAIGDGTISKGPVA	17	Pp3c1_17870V3.1.p	Pp3c1_17870V3.1.p hypothetical protein PHAVU_010G108700g [Phaseolus vulgaris].	117.2	1.95e-05	5	1514.76	2	+	+	35517000	68970000	0.957459
IHGGFYDFVEGSFQVWDFELNVSHSQK	27	Pp3c1_19190V3.1.p	Pp3c1_19190V3.1.p Carbonic anhydrase isoform 2 [Theobroma cacao].	91.722	0.00019744	5	3171.47	3;4	+	+	9445100	40338800	2.09453
NVANMVPAWEPKGGYPSVS	19	Pp3c1_19190V3.1.p	Pp3c1_19190V3.1.p Carbonic anhydrase isoform 2 [Theobroma cacao].	103.88	0.00072735	5	2001.96	2	+	+	50187000	49444000	-0.0215182
KESVNVSLTNLLSYPWVK	18	Pp3c1_19190V3.1.p	Pp3c1_19190V3.1.p Carbonic anhydrase isoform 2 [Theobroma cacao].	121.27	6.0875e-07	5	2076.13	2;3	+	+	45188500	39611000	-0.190055
AGGGPYSGSSTLALVARIS	19	Pp3c1_20190V3.1.p	Pp3c1_20190V3.1.p conserved hypothetical protein [Ricinus communis].	125.61	1.8071e-07	5	1762.92	2	+	+	34565550	35647000	0.0444458
AGGGPYSGSSTLALVAR	17	Pp3c1_20190V3.1.p	Pp3c1_20190V3.1.p conserved hypothetical protein [Ricinus communis].	93.959	0.0019606	5	1562.81	2	+	+	17127000	17156000	0.00244075
LSSGTGVPQMMSHV	14	Pp3c1_21000V3.1.p	Pp3c1_21000V3.1.p unknown [Picea sitchensis].	113.69	0.00048377	5	1429.67	2	+	+	39380950	93035950	1.24029
SSKGAGSDVIGIDLGTTN	18	Pp3c1_23220V3.1.p	Pp3c1_23220V3.1.p hypothetical protein AMTR_s00046p00228720 [Amborella trichopoda].	220.21	2.7311e-47	5	1690.84	2	+	+	150000500	156120000	0.0576881
SSKGAGSDVIGIDLG	15	Pp3c1_23220V3.1.p	Pp3c1_23220V3.1.p hypothetical protein AMTR_s00046p00228720 [Amborella trichopoda].	111.52	0.00029402	5	1374.7	2	+	+	233078000	109675000	-1.08758
PTAPPTTPVSEK	12	Pp3c1_23930V3.1.p	Pp3c1_23930V3.1.p PREDICTED: histone deacetylase HDT2 [Elaeis guineensis].	114.45	0.0035224	5	1223.64	2	+	+	31076000	16746000	-0.891984
LQQTSTKSVRWVL	13	Pp3c1_27160V3.1.p	Pp3c1_27160V3.1.p hypothetical protein PRUPE_ppa012118mg [Prunus persica].	124.1	7.1853e-05	5	1544.87	2;3	+	+	65349000	307370000	2.23374
AAADAPEPSP	10	Pp3c1_27160V3.1.p	Pp3c1_27160V3.1.p hypothetical protein PRUPE_ppa012118mg [Prunus persica].	155.38	0.0024144	5	924.419	1;2	+	+	58500000	7935800	-2.88199
AAAEGLEQVTTAVGNLFH	18	Pp3c1_29300V3.1.p	Pp3c1_29300V3.1.p hypothetical protein SELMODRAFT_439024 [Selaginella moellendorffii].	86.378	0.00020799	5	1826.92	2;3	+	+	38871000	17042500	-1.18956
AQPGISPSLKN	11	Pp3c1_32200V3.1.p	Pp3c1_32200V3.1.p photosystem II PsbX protein, chloroplast precursor [Micromonas pusilla CCMP1545].	120.31	0.0042559	5	1110.6	2	+	+	143968000	259360000	0.849208
VTIGGNPAGRIE	12	Pp3c1_32280V3.1.p	Pp3c1_32280V3.1.p RecName: Full=Peptidyl-prolyl cis-trans isomerase; Short=PPIase; AltName: Full=Cyclophilin; AltName: Full=Cyclosporin A-binding protein; AltName: Full=Rotamase.	107.79	0.0068632	5	1182.64	2	+	+	242607050	86855000	-1.48194
VRSRLSASVEDPSLNVIVD	19	Pp3c1_40570V3.1.p	Pp3c1_40570V3.1.p outer envelope pore protein [Medicago truncatula].	88.021	0.00067119	5	2055.1	2;3	+	+	51529000	62549500	0.279614
AIDGAIAHLDSIIVG	15	Pp3c1_5820V3.1.p	Pp3c1_5820V3.1.p PREDICTED: probable methionine--tRNA ligase isoform X1 [Malus domestica].	84.17	0.0036947	5	1463.8	2	+	+	13523000	37979500	1.48981
DGDAGGTIGFSTLGR	15	Pp3c1_690V3.1.p	Pp3c1_690V3.1.p hypothetical protein CARUB_v10011878mg [Capsella rubella].	171.67	4.2196e-11	5	1422.67	2	+	+	45195500	230101500	2.34802
DGDAGGTIGFSTLGRLS	17	Pp3c1_690V3.1.p	Pp3c1_690V3.1.p hypothetical protein CARUB_v10011878mg [Capsella rubella].	122.46	5.1805e-07	5	1622.79	2	+	+	104158500	129510000	0.314283
DGDAGGTIGFSTLGRL	16	Pp3c1_690V3.1.p	Pp3c1_690V3.1.p hypothetical protein CARUB_v10011878mg [Capsella rubella].	184.55	1.607e-16	5	1535.76	2	+	+	81426000	81736000	0.00548211
DFQETRVTLG	10	Pp3c1_690V3.1.p	Pp3c1_690V3.1.p hypothetical protein CARUB_v10011878mg [Capsella rubella].	116.3	0.00012348	5	1164.58	2	+	+	216995000	110886000	-0.968585
KGAIGDRISIIVQN	14	Pp3c1_7215V3.1.p	Pp3c1_7215V3.1.p MDR-like ABC transporter [Ginkgo biloba].	100.48	0.0021107	5	1482.85	2	+	+	76095500	288880000	1.92459
SVETAQKTDNALVEKSVNTIR	21	Pp3c10_10220V3.1.p	Pp3c10_10220V3.1.p PREDICTED: transketolase, chloroplastic [Malus domestica].	205.68	8.1101e-45	5	2302.21	3;4	+	+	3801300	64170500	4.07735
EDGPTHQPIEHL	12	Pp3c10_10220V3.1.p	Pp3c10_10220V3.1.p PREDICTED: transketolase, chloroplastic [Malus domestica].	143.5	0.0024856	5	1371.64	2;3	+	+	18506100	50676500	1.45332
EDGPTHQPIEHLA	13	Pp3c10_10220V3.1.p	Pp3c10_10220V3.1.p PREDICTED: transketolase, chloroplastic [Malus domestica].	116.3	0.00056459	5	1442.68	2	+	+	64733500	135350000	1.06411
LRPADGNETSGAYKVAVLNRKRPSTLA	27	Pp3c10_10220V3.1.p	Pp3c10_10220V3.1.p PREDICTED: transketolase, chloroplastic [Malus domestica].	162.03	3.2023e-38	5	2883.57	4;5	+	+	23049000	36247000	0.653157
LSRQKLPNLPGTSIDNVQLG	20	Pp3c10_10220V3.1.p	Pp3c10_10220V3.1.p PREDICTED: transketolase, chloroplastic [Malus domestica].	92.993	0.00096682	5	2149.19	3	+	+	117385000	77814000	-0.593146
VNYDDFVKRTSVA	13	Pp3c10_10490V3.1.p	Pp3c10_10490V3.1.p PREDICTED: rhodanese-like domain-containing protein 4, chloroplastic [Camelina sativa].	103.35	0.0032614	5	1512.76	2;3	+	+	54303000	27130000	-1.00114
TAAVEIAQKTDDALVEKSVNTIR	23	Pp3c10_10680V3.1.p	Pp3c10_10680V3.1.p putative transketolase [Oryza sativa Japonica Group].	179.47	2.1693e-32	5	2471.32	3;4	+	+	2723100	36279500	3.73583
AYQAASNTATTDLAPTHPIRLG	22	Pp3c10_14250V3.1.p	Pp3c10_14250V3.1.p PREDICTED: 14-3-3-like protein GF14 iota isoform X1 [Phoenix dactylifera].	115.83	2.3716e-06	5	2268.15	3	+	+	15108000	25670000	0.764771
NVGELSDIIDTDSGSHIILRTG	22	Pp3c10_25090V3.1.p	Pp3c10_25090V3.1.p PREDICTED: peptidyl-prolyl cis-trans isomerase Pin1 [Cucumis melo].	256.26	1.9071e-108	5	2311.17	2;3	+	+	8569300	27273500	1.67025
PATPSPPTPATPAPTS	16	Pp3c10_8490V3.1.p	Pp3c10_8490V3.1.p PREDICTED: ubiquitin receptor RAD23d-like isoform X2 [Camelina sativa].	188.99	3.2841e-17	5	1488.75	2	+	+	6219100	21645000	1.79926
SGIPESAEMRPVG	13	Pp3c10_8490V3.1.p	Pp3c10_8490V3.1.p PREDICTED: ubiquitin receptor RAD23d-like isoform X2 [Camelina sativa].	73.067	0.01673	5	1328.64	2	+	+	36634000	41811500	0.190717
GLGEDGPVVGGEVTDR	16	Pp3c10_9270V3.1.p	Pp3c10_9270V3.1.p	147.24	1.381e-07	5	1555.75	2	+	+	34848150	78711000	1.17548
AYGESANVFGAPKKQTGFTPFIGN	24	Pp3c11_12080V3.1.p	Pp3c11_12080V3.1.p hypothetical protein CARUB_v10011102mg [Capsella rubella].	281.68	2.2674e-179	5	2500.24	2;3	+	+	57271000	121480000	1.08484
SGDTVLLPEYGGTPVK	16	Pp3c12_25160V3.1.p	Pp3c12_25160V3.1.p PREDICTED: 10 kDa chaperonin-like [Nelumbo nucifera].	107.85	0.00030206	5	1631.84	2	+	+	114758500	89688000	-0.355614
STYNQGPMYQR	11	Pp3c12_26180V3.1.p	Pp3c12_26180V3.1.p hypothetical protein SORBIDRAFT_04g028260 [Sorghum bicolor].	136.8	0.0023298	5	1343.59	2	+	+	122480000	163755500	0.418997
PPPPPPPPPAEK	12	Pp3c12_4050V3.1.p	Pp3c12_4050V3.1.p PREDICTED: NADH dehydrogenase [ubiquinone] flavoprotein 1, mitochondrial [Camelina sativa].	139.38	0.0054355	5	1219.66	2	+	+	49961000	26221000	-0.93008
SELMSSIEKGVNFVNVKT	18	Pp3c12_8120V3.1.p	Pp3c12_8120V3.1.p mitochondrial malate dehydrogenase [Nicotiana tabacum].	98.531	0.0014247	5	1981.02	2;3	+	+	26114300	18902000	-0.466301
ADDAANLKKTML	12	Pp3c12_9500V3.1.p	Pp3c12_9500V3.1.p aminomethyltransferase, mitochondrial [Solanum tuberosum].	158.47	0.0010012	5	1289.66	2;3	+	+	109424500	116005000	0.0842512
DAQKDPSPLEF	11	Pp3c13_1540V3.1.p	Pp3c13_1540V3.1.p	156.16	0.0024663	5	1245.59	2	+	+	62174000	50087500	-0.311861
TDSSQVLREIQE	12	Pp3c13_16130V3.1.p	Pp3c13_16130V3.1.p RecName: Full=Ribulose bisphosphate carboxylase small chain 4, chloroplastic; Short=RuBisCO small subunit 4; Flags: Precursor.	205.53	1.3449e-87	5	1403.69	2	+	+	38771000	52980000	0.45047
VSTIETAHEAMKEQD	15	Pp3c13_20520V3.1.p	Pp3c13_20520V3.1.p PREDICTED: proton pump-interactor 1-like [Nicotiana tomentosiformis].	211.38	4.4399e-40	5	1687.77	2;3	+	+	34840000	102836500	1.56154
GKVLPGVAALDDVRIH	16	Pp3c13_20590V3.1.p	Pp3c13_20590V3.1.p phosphoglycerate kinase [Micromonas sp. RCC299].	83.106	0.0033045	5	1658.95	3;4	+	+	57556000	51292000	-0.166233
SIQPSDTDLGSKAPKEVKIE	20	Pp3c13_21050V3.1.p	Pp3c13_21050V3.1.p PREDICTED: oxygen-evolving enhancer protein 1, chloroplastic [Solanum lycopersicum].	84.499	0.00091507	5	2141.12	3;4	+	+	46170000	107270000	1.21622
SIQPSDTDLGSKAPKEVKIEG	21	Pp3c13_21050V3.1.p	Pp3c13_21050V3.1.p PREDICTED: oxygen-evolving enhancer protein 1, chloroplastic [Solanum lycopersicum].	88.755	0.0010453	5	2198.14	3;4	+	+	46889000	104790000	1.16018
EGVPQRLTFDE	11	Pp3c13_21050V3.1.p	Pp3c13_21050V3.1.p PREDICTED: oxygen-evolving enhancer protein 1, chloroplastic [Solanum lycopersicum].	166.61	0.00048328	5	1289.63	2	+	+	37989050	78663500	1.05011
EGVPQRLTFDEINAQ	15	Pp3c13_21050V3.1.p	Pp3c13_21050V3.1.p PREDICTED: oxygen-evolving enhancer protein 1, chloroplastic [Solanum lycopersicum].	212.89	3.7473e-40	5	1715.85	2	+	+	53326500	34837000	-0.614232
EGSTSDVAKIHLSTH	15	Pp3c13_22390V3.1.p	Pp3c13_22390V3.1.p M6 family metalloprotease domain-containing protein [Fibrella aestuarina].	80.3	0.0023459	5	1580.78	3;4	+	+	69653000	45792000	-0.60509
LILPGELAKHAVSEGTKAVTKFTSA	25	Pp3c13_23540V3.1.p	Pp3c13_23540V3.1.p histone H2A 6 [Medicago truncatula].	91.128	0.0014771	5	2567.43	3;4	+	+	5780300	36006000	2.63902
ASGPGADGAERTARKADELL	20	Pp3c13_24110V3.1.p	Pp3c13_24110V3.1.p hypothetical protein SELMODRAFT_445928 [Selaginella moellendorffii].	112.02	0.00091689	5	1984	2;3	+	+	130710000	157810000	0.271819
DVKSEDGAQESTGADAAKI	19	Pp3c13_3880V3.1.p	Pp3c13_3880V3.1.p CS domain protein [Medicago truncatula].	284.74	2.7944e-79	5	1890.88	2;3	+	+	31263000	22023850	-0.50539
SQESKPAVASEPTKVAEDVKSEDGAQESTGADAAKI	36	Pp3c13_3880V3.1.p	Pp3c13_3880V3.1.p CS domain protein [Medicago truncatula].	299.13	3.7839e-270	5	3629.75	4;5	+	+	38984000	23745000	-0.715258
LEDIKLAPPPPPFGGLPGT	19	Pp3c13_6570V3.1.p	Pp3c13_6570V3.1.p PSBQ/PSBQ-1 [Arabidopsis lyrata subsp. lyrata].	122.64	3.8726e-07	5	1915.05	2	+	+	1905500	21181500	3.47456
LEDIKLAPPPPPFGGLPG	18	Pp3c13_6570V3.1.p	Pp3c13_6570V3.1.p PSBQ/PSBQ-1 [Arabidopsis lyrata subsp. lyrata].	121.04	0.0016935	5	1814	2	+	+	10270400	48522500	2.24016
AASLAATALAGNAR	14	Pp3c13_6570V3.1.p	Pp3c13_6570V3.1.p PSBQ/PSBQ-1 [Arabidopsis lyrata subsp. lyrata].	173.24	2.0271e-08	5	1256.68	2	+	+	38564000	22167000	-0.798841
ASLAATALAGNAR	13	Pp3c13_6570V3.1.p	Pp3c13_6570V3.1.p PSBQ/PSBQ-1 [Arabidopsis lyrata subsp. lyrata].	171.85	9.866e-08	5	1185.65	2	+	+	76647500	39686000	-0.949609
TAEAGYSDPATTHHEEGKEKKGF	23	Pp3c13_6860V3.1.p	Pp3c13_6860V3.1.p	181.26	2.4957e-36	5	2489.15	3;4	+	+	72656000	35502000	-1.03318
NVGTAEAGYSDPATTHHEEGKEKKGFLG	28	Pp3c13_6860V3.1.p	Pp3c13_6860V3.1.p	149.44	4.1142e-36	5	2929.38	3;4;5	+	+	57690000	14521000	-1.99018
AVGNALNAAKNAVTPNQ	17	Pp3c13_7370V3.1.p	Pp3c13_7370V3.1.p	253.97	6.5034e-104	5	1651.86	2;3	+	+	57766500	134850000	1.22305
SLVTTPAAVGGASDVARV	18	Pp3c13_8000V3.1.p	Pp3c13_8000V3.1.p PREDICTED: molybdopterin synthase catalytic subunit isoform X1 [Populus euphratica].	123.64	4.0081e-07	5	1669.9	2	+	+	20347000	32563000	0.678418
DQHVSILDTVLGFGSDYLKVH	21	Pp3c14_17710V3.1.p	Pp3c14_17710V3.1.p PREDICTED: subtilisin-like protease isoform X1 [Brassica rapa].	93.269	1.1578e-05	5	2342.19	3;4	+	+	19546850	11319000	-0.78819
IAEGFAKIISAIAEYT	16	Pp3c14_22870V3.1.p	Pp3c14_22870V3.1.p hypothetical protein M408DRAFT_325389 [Serendipita vermifera MAFF 305830].	103.91	0.00099055	5	1695.91	2;3	+	+	4744700	152075000	5.00232
EGFAKIISAIAEYTIKINEGG	21	Pp3c14_22870V3.1.p	Pp3c14_22870V3.1.p hypothetical protein M408DRAFT_325389 [Serendipita vermifera MAFF 305830].	142.74	9.233e-19	5	2223.18	2;3	+	+	9970600	180100500	4.17498
TASDNLRKEVQLINIINAPL	20	Pp3c14_22870V3.1.p	Pp3c14_22870V3.1.p hypothetical protein M408DRAFT_325389 [Serendipita vermifera MAFF 305830].	112.42	6.9753e-05	5	2221.24	2;3	+	+	14667000	82413500	2.49031
KIISAIAEYTIK	12	Pp3c14_22870V3.1.p	Pp3c14_22870V3.1.p hypothetical protein M408DRAFT_325389 [Serendipita vermifera MAFF 305830].	140.91	0.0016136	5	1348.8	2	+	+	95857500	371970000	1.95622
KETQLINIINAPLQ	14	Pp3c14_22870V3.1.p	Pp3c14_22870V3.1.p hypothetical protein M408DRAFT_325389 [Serendipita vermifera MAFF 305830].	187.16	3.4084e-13	5	1593.91	2	+	+	112075000	389035000	1.79544
GSKIAEGFAKIISAIAEYTIK	21	Pp3c14_22870V3.1.p	Pp3c14_22870V3.1.p hypothetical protein M408DRAFT_325389 [Serendipita vermifera MAFF 305830].	122.3	2.1541e-08	5	2209.24	3;4	+	+	102120000	205820000	1.01112
FKQITTASDNLR	12	Pp3c14_22870V3.1.p	Pp3c14_22870V3.1.p hypothetical protein M408DRAFT_325389 [Serendipita vermifera MAFF 305830].	183.67	0.0027757	5	1392.74	2;3	+	+	171100000	299245000	0.806487
EGFAKIISAIAE	12	Pp3c14_22870V3.1.p	Pp3c14_22870V3.1.p hypothetical protein M408DRAFT_325389 [Serendipita vermifera MAFF 305830].	119.68	0.0072265	5	1247.68	2	+	+	93786000	125222500	0.417049
FKQITTASDNLRKETQL	17	Pp3c14_22870V3.1.p	Pp3c14_22870V3.1.p hypothetical protein M408DRAFT_325389 [Serendipita vermifera MAFF 305830].	131.51	6.7477e-12	5	1992.06	3;4	+	+	47161000	60884000	0.368469
IAEGFAKIISAIAE	14	Pp3c14_22870V3.1.p	Pp3c14_22870V3.1.p hypothetical protein M408DRAFT_325389 [Serendipita vermifera MAFF 305830].	121.83	0.0023154	5	1431.8	2	+	+	795735000	959440000	0.269905
TFVQVHQALLN	11	Pp3c14_22870V3.1.p	Pp3c14_22870V3.1.p hypothetical protein M408DRAFT_325389 [Serendipita vermifera MAFF 305830].	99.815	0.012568	5	1268.69	2	+	+	31073000	37429000	0.268495
TASDNLRKEVQLINIINAPLQ	21	Pp3c14_22870V3.1.p	Pp3c14_22870V3.1.p hypothetical protein M408DRAFT_325389 [Serendipita vermifera MAFF 305830].	102.98	0.00021167	5	2349.3	2;3	+	+	62575650	67632000	0.112105
FKQITTASDNLRKE	14	Pp3c14_22870V3.1.p	Pp3c14_22870V3.1.p hypothetical protein M408DRAFT_325389 [Serendipita vermifera MAFF 305830].	106.42	6.2831e-06	5	1649.87	2;3	+	+	53227000	14852350	-1.84147
QAGDAIGNAAQSVADTVNPNKSD	23	Pp3c14_24010V3.1.p	Pp3c14_24010V3.1.p	333.07	8.4756e-123	5	2242.05	2;3	+	+	84398000	73104000	-0.207258
AVPAGSTTDSEVVKRES	17	Pp3c14_3360V3.1.p	Pp3c14_3360V3.1.p PREDICTED: endoplasmin homolog [Cucumis sativus].	108.17	0.0003884	5	1731.86	2;3	+	+	19857000	13181000	-0.591188
FLSSGTGAPQGTSHV	15	Pp3c14_3580V3.1.p	Pp3c14_3580V3.1.p PREDICTED: PRA1 family protein F3-like [Elaeis guineensis].	104.79	0.00092229	5	1444.69	2	+	+	15884000	25319150	0.672655
LSSGTGAPQGTSHV	14	Pp3c14_3580V3.1.p	Pp3c14_3580V3.1.p PREDICTED: PRA1 family protein F3-like [Elaeis guineensis].	138.22	1.034e-05	5	1297.63	2	+	+	118514000	70204000	-0.755432
DASGAAAPKSGSSTFK	16	Pp3c14_9020V3.1.p	Pp3c14_9020V3.1.p PREDICTED: malate dehydrogenase, chloroplastic [Camelina sativa].	212.83	8.4058e-41	5	1480.72	2;3	+	+	16527000	43283000	1.38898
VADKVSPDPAVVPP	14	Pp3c15_11070V3.1.p	Pp3c15_11070V3.1.p LhcSR [Ulva prolifera].	119.22	4.0351e-05	5	1389.75	2	+	+	4876600	33017500	2.75928
DLGTPDVDPKNVRPTLG	17	Pp3c15_13020V3.1.p	Pp3c15_13020V3.1.p PREDICTED: linoleate 13S-lipoxygenase 3-1, chloroplastic-like [Nelumbo nucifera].	134.08	2.7483e-11	5	1792.93	2;3	+	+	10690000	46625500	2.12486
RPFSTPGVTGRGIPN	15	Pp3c15_13020V3.1.p	Pp3c15_13020V3.1.p PREDICTED: linoleate 13S-lipoxygenase 3-1, chloroplastic-like [Nelumbo nucifera].	106.14	0.00014831	5	1554.83	2;3	+	+	33176750	23073000	-0.523967
RKESWSSMEEIKNLYSAPGEEVG	23	Pp3c15_13020V3.1.p	Pp3c15_13020V3.1.p PREDICTED: linoleate 13S-lipoxygenase 3-1, chloroplastic-like [Nelumbo nucifera].	102.48	0.00027251	5	2625.24	3;4	+	+	9257700	4311300	-1.10253
LRPFSTPGVTGRGIPNSIT	19	Pp3c15_13020V3.1.p	Pp3c15_13020V3.1.p PREDICTED: linoleate 13S-lipoxygenase 3-1, chloroplastic-like [Nelumbo nucifera].	75.682	0.00056432	5	1969.07	3	+	+	68102500	28287000	-1.26757
IKNGPKQAPIMGPRGRK	17	Pp3c15_19390V3.1.p	Pp3c15_19390V3.1.p PREDICTED: photosystem I reaction center subunit VI-1, chloroplastic-like [Eucalyptus grandis].	102.5	0.001187	5	1847.07	3;4;5	+	+	140940000	83538000	-0.754577
GGGVPPPPPPPPPPRG	16	Pp3c15_19960V3.1.p	Pp3c15_19960V3.1.p PREDICTED: protein CHUP1, chloroplastic-like [Glycine max].	85.536	1.4349e-06	5	1471.79	2;3	+	+	67550000	39927000	-0.758591
AGSSEQEVRGGESVGRPEMLT	21	Pp3c15_20550V3.1.p	Pp3c15_20550V3.1.p hypothetical protein CISIN_1g019410mg [Citrus sinensis].	161.04	8.6383e-21	5	2175.02	2;3	+	+	12065000	37098500	1.62053
DVTPIPTDS	9	Pp3c15_22240V3.1.p	Pp3c15_22240V3.1.p PREDICTED: 40S ribosomal protein S14 isoform X1 [Vitis vinifera].	138.24	0.0086389	5	943.45	1;2	+	+	178437500	108984000	-0.711302
DVTPIPTDSTRRK	13	Pp3c15_22240V3.1.p	Pp3c15_22240V3.1.p PREDICTED: 40S ribosomal protein S14 isoform X1 [Vitis vinifera].	120.63	0.0034806	5	1484.79	2;3	+	+	65569000	6023000	-3.44446
GPPPPPPPPPPPS	13	Pp3c15_25050V3.1.p	Pp3c15_25050V3.1.p PREDICTED: magnesium-chelatase subunit ChlD, chloroplastic-like isoform X1 [Glycine max].	141.39	2.709e-21	5	1229.64	2	+	+	17760000	21210000	0.256113
PVSSGAKAATKVGGALT	17	Pp3c15_3710V3.1.p	Pp3c15_3710V3.1.p hypothetical protein EUTSA_v10008891mg [Eutrema salsugineum].	180.95	1.0412e-11	5	1513.85	2;3	+	+	49632000	75523500	0.605655
ANEGFKLSKGSSSPVSTGAFFK	22	Pp3c15_3960V3.1.p	Pp3c15_3960V3.1.p PREDICTED: NADH dehydrogenase [ubiquinone] 1 beta subcomplex subunit 3-B [Cucumis sativus].	185.5	3.5883e-90	5	2245.14	3;4	+	+	26931000	114550000	2.08864
VLLPASQEENPSLAVRREN	19	Pp3c15_6240V3.1.p	Pp3c15_6240V3.1.p PREDICTED: LOW QUALITY PROTEIN: CTL-like protein 2 [Malus domestica].	146.78	1.2443e-22	5	2121.12	3	+	+	48310200	43481000	-0.151943
PASQEENPSLAVRREN	16	Pp3c15_6240V3.1.p	Pp3c15_6240V3.1.p PREDICTED: LOW QUALITY PROTEIN: CTL-like protein 2 [Malus domestica].	133.14	9.5768e-09	5	1795.88	2;3	+	+	84396000	50838000	-0.731267
SSAAGGESKKILG	13	Pp3c16_11630V3.1.p	Pp3c16_11630V3.1.p uncharacterized protein LOC100794313 [Glycine max].	155.26	6.0587e-05	5	1203.65	2;3	+	+	46842500	33403500	-0.487819
DFGARDPTAGELG	13	Pp3c16_21440V3.1.p	Pp3c16_21440V3.1.p PREDICTED: uncharacterized protein LOC104609854 [Nelumbo nucifera].	92.611	0.0055751	5	1304.6	2	+	+	26670100	34538000	0.372961
QNANPAELKFAHKQ	14	Pp3c16_23780V3.1.p	Pp3c16_23780V3.1.p PREDICTED: photosystem I reaction center subunit II, chloroplastic-like [Erythranthe guttata].	156.48	1.3499e-05	5	1594.82	2;3;4	+	+	17920000	39713000	1.14804
ISVEALKPSDTFQRRHNSATLE	22	Pp3c16_4550V3.1.p	Pp3c16_4550V3.1.p PREDICTED: glycine dehydrogenase (decarboxylating), mitochondrial [Solanum lycopersicum].	119.38	1.466e-08	5	2498.29	3;4	+	+	19114500	49523000	1.37343
STKKLKVAQPLGPSGDFK	18	Pp3c16_5650V3.1.p	Pp3c16_5650V3.1.p PREDICTED: photosystem II 10 kDa polypeptide, chloroplastic [Fragaria vesca subsp. vesca].	247.9	4.569e-195	5	1900.08	2;3;4	+	+	37488000	114650000	1.61274
GAEKYQVIEPLNG	13	Pp3c16_5670V3.1.p	Pp3c16_5670V3.1.p PREDICTED: photosystem I reaction center subunit XI, chloroplastic-like [Malus domestica].	145.25	2.3933e-05	5	1416.72	2	+	+	109247500	132880000	0.282524
ANKGAAAPAPAPKKSGFNLFGKK	23	Pp3c17_1110V3.1.p	Pp3c17_1110V3.1.p	107.47	1.2227e-05	5	2269.27	3;4;5	+	+	31048000	39535000	0.34863
EAAMATYDKPIHF	13	Pp3c17_14660V3.1.p	Pp3c17_14660V3.1.p PREDICTED: dihydrolipoyl dehydrogenase 1, mitochondrial [Jatropha curcas].	103.55	0.0032366	5	1492.7	2;3	+	+	64349000	109470000	0.766546
TVAKGTSGTGTPIAAQGAAPMLGK	24	Pp3c17_15690V3.1.p	Pp3c17_15690V3.1.p PREDICTED: serine/threonine protein phosphatase 2A 59 kDa regulatory subunit B' gamma isoform-like [Gossypium raimondii].	76.693	0.00013744	5	2184.16	3	+	+	12719000	26731500	1.07156
VRSRFSASVESPKVDVIVDLGHPLLN	26	Pp3c17_23180V3.1.p	Pp3c17_23180V3.1.p hypothetical protein PRUPE_ppa012989mg [Prunus persica].	144.76	1.4394e-23	5	2833.55	3;4	+	+	21330000	78768000	1.88473
VRSRFSASVESPKVD	15	Pp3c17_23180V3.1.p	Pp3c17_23180V3.1.p hypothetical protein PRUPE_ppa012989mg [Prunus persica].	132.5	2.7056e-08	5	1662.87	2;3;4	+	+	58658000	175660000	1.58239
SGSNHKYATGDPVPLY	16	Pp3c17_2590V3.1.p	Pp3c17_2590V3.1.p PREDICTED: transmembrane 9 superfamily member 3-like [Fragaria vesca subsp. vesca].	110.86	0.00021203	5	1704.81	2;3	+	+	40851150	24261500	-0.751708
TDGSHVVQSPIAITVE	16	Pp3c18_10040V3.1.p	Pp3c18_10040V3.1.p PREDICTED: subtilisin-like protease [Nicotiana sylvestris].	108.37	0.00028634	5	1651.84	2	+	+	58288000	78841000	0.435747
ASETKFAFLV	10	Pp3c18_10040V3.1.p	Pp3c18_10040V3.1.p PREDICTED: subtilisin-like protease [Nicotiana sylvestris].	98.458	0.022403	5	1111.59	2	+	+	84107000	89202500	0.0848583
TTHTPEFLGLS	11	Pp3c18_10040V3.1.p	Pp3c18_10040V3.1.p PREDICTED: subtilisin-like protease [Nicotiana sylvestris].	86.011	0.02531	5	1201.6	2	+	+	72186000	65549000	-0.139145
TDGSHVVQSPIAIT	14	Pp3c18_10040V3.1.p	Pp3c18_10040V3.1.p PREDICTED: subtilisin-like protease [Nicotiana sylvestris].	91.095	0.0036858	5	1423.73	2	+	+	61129000	44422000	-0.460583
VTVKMGADDGGLGFYPSNVTVAAGEAVTFVNNKAFPHNVV	40	Pp3c18_13090V3.1.p	Pp3c18_13090V3.1.p plastocyanin precursor [Pediastrum duplex].	99.663	9.6854e-20	5	4092.04	4;5	+	+	7148600	312692000	5.45094
DEDAVPAGVKVE	12	Pp3c18_13090V3.1.p	Pp3c18_13090V3.1.p plastocyanin precursor [Pediastrum duplex].	80.24	0.017164	5	1227.6	1;2	+	+	726440000	2104900000	1.53484
NKAFPHNVVF	10	Pp3c18_13090V3.1.p	Pp3c18_13090V3.1.p plastocyanin precursor [Pediastrum duplex].	127.12	0.018751	5	1171.61	2;3	+	+	269100000	385250000	0.517653
FYPSNVTVAAGEAVTFVNNKAFPHNVV	27	Pp3c18_13090V3.1.p	Pp3c18_13090V3.1.p plastocyanin precursor [Pediastrum duplex].	84.318	0.00025232	5	2891.46	3	+	+	37004000	47969000	0.374421
APNEQFDIVFKT	12	Pp3c18_13090V3.1.p	Pp3c18_13090V3.1.p plastocyanin precursor [Pediastrum duplex].	145.23	0.00072447	5	1407.7	2	+	+	418560000	437380000	0.0634528
FYPSNVTVAAGEAVTFVNNKAFPHNV	26	Pp3c18_13090V3.1.p	Pp3c18_13090V3.1.p plastocyanin precursor [Pediastrum duplex].	95.153	0.00042811	5	2792.39	3	+	+	124420000	118756450	-0.0672125
AKDPAEVIATLRQGVDAAQTSSIFFK	26	Pp3c18_13640V3.1.p	Pp3c18_13640V3.1.p PREDICTED: ribulose-phosphate 3-epimerase, cytoplasmic isoform-like [Beta vulgaris subsp. vulgaris].	77.19	0.00060945	5	2762.46	3;4	+	+	2730800	8075600	1.56425
LILHMAKQGNTQ	12	Pp3c18_15450V3.1.p	Pp3c18_15450V3.1.p Glyceraldehyde-3-phosphate dehydrogenase (phosphorylating) [Zostera marina].	179.81	0.00071247	5	1352.72	2;3	+	+	73933500	151620000	1.03616
HEEIAPRPTPIHAN	14	Pp3c18_17380V3.1.p	Pp3c18_17380V3.1.p unknown [Picea sitchensis].	181.31	3.8865e-13	5	1580.81	2;3	+	+	41363000	18300000	-1.1765
ITDRPSTKVHAAPGGGSSLGYLFGGN	26	Pp3c18_18370V3.1.p	Pp3c18_18370V3.1.p hypothetical protein SELMODRAFT_443554 [Selaginella moellendorffii].	88.573	0.00070739	5	2558.29	3;4	+	+	7840200	45860500	2.54829
TGNFITDRPSTKVHAAPGGGSSLGYLFGGN	30	Pp3c18_18370V3.1.p	Pp3c18_18370V3.1.p hypothetical protein SELMODRAFT_443554 [Selaginella moellendorffii].	173.96	6.2454e-53	5	2977.47	3;4	+	+	108540000	178770000	0.719878
VRGGSSGGGQSSLGYLFGSDAGPPK	25	Pp3c18_18370V3.1.p	Pp3c18_18370V3.1.p hypothetical protein SELMODRAFT_443554 [Selaginella moellendorffii].	112.74	2.3527e-17	5	2337.13	3	+	+	27892500	21579000	-0.370249
APAPEPQAPVEQRPAG	16	Pp3c18_18370V3.1.p	Pp3c18_18370V3.1.p hypothetical protein SELMODRAFT_443554 [Selaginella moellendorffii].	166.04	3.4675e-09	5	1613.82	2	+	+	22757000	11012650	-1.04715
KAPAPEPQAPVE	12	Pp3c18_18370V3.1.p	Pp3c18_18370V3.1.p hypothetical protein SELMODRAFT_443554 [Selaginella moellendorffii].	106.2	0.0070138	5	1232.64	2	+	+	109530000	31049000	-1.81871
TWKGQPENVEAAQKALLVR	19	Pp3c18_18400V3.1.p	Pp3c18_18400V3.1.p PREDICTED: fructose-bisphosphate aldolase 1, chloroplastic [Nelumbo nucifera].	138.07	1.7141e-12	5	2137.16	3;4	+	+	20500250	86497500	2.07702
AGLAGSEHRRATPVS	15	Pp3c18_21210V3.1.p	Pp3c18_21210V3.1.p PREDICTED: 5-methyltetrahydropteroyltriglutamate--homocysteine methyltransferase [Jatropha curcas].	104.09	5.4046e-07	5	1507.79	2;3	+	+	50751500	134820000	1.40951
AAKQLRAELAK	11	Pp3c18_21210V3.1.p	Pp3c18_21210V3.1.p PREDICTED: 5-methyltetrahydropteroyltriglutamate--homocysteine methyltransferase [Jatropha curcas].	148.9	0.0024799	5	1197.72	2;3	+	+	38589000	56159000	0.541328
LVDERLSTEGTG	12	Pp3c18_6770V3.1.p	Pp3c18_6770V3.1.p hypothetical protein PHAVU_001G157100g [Phaseolus vulgaris].	206.73	2.5397e-24	5	1275.63	2	+	+	211968500	132395000	-0.679001
KAADGQTVVIGLA	13	Pp3c18_7120V3.1.p	Pp3c18_7120V3.1.p Phosphoribulokinase, chloroplastic [Glycine soja].	113.22	0.0013309	5	1241.7	2	+	+	86105000	92500000	0.103356
IELPEGGSAVTAKTRFGLVE	20	Pp3c19_11600V3.1.p	Pp3c19_11600V3.1.p Glycine cleavage system H protein, mitochondrial [Triticum urartu].	89.668	0.00091934	5	2073.11	2;3	+	+	136097500	304920000	1.16379
ISDHAQKALGDLVF	14	Pp3c19_11600V3.1.p	Pp3c19_11600V3.1.p Glycine cleavage system H protein, mitochondrial [Triticum urartu].	94.297	0.003101	5	1512.79	2;3	+	+	119570000	262320000	1.13347
SVFGGAATPPKGGNPDSN	18	Pp3c19_14070V3.1.p	Pp3c19_14070V3.1.p PREDICTED: phosphoribulokinase, chloroplastic [Cicer arietinum].	167.71	6.09e-14	5	1671.79	2	+	+	102778700	66791000	-0.621816
KDGTLPDPES	10	Pp3c19_14590V3.1.p	Pp3c19_14590V3.1.p S-adenosyl-L-homocysteine hydrolase [Populus tomentosa].	109.02	0.015717	5	1057.49	2	+	+	182010000	107220000	-0.763444
AKDGTLPDPES	11	Pp3c19_14590V3.1.p	Pp3c19_14590V3.1.p S-adenosyl-L-homocysteine hydrolase [Populus tomentosa].	110.38	0.0003146	5	1128.53	2	+	+	218015000	44996500	-2.27654
KPAPAPKPVP	10	Pp3c19_17550V3.1.p	Pp3c19_17550V3.1.p PREDICTED: probable elongation factor 1-gamma 1 isoform X2 [Camelina sativa].	130.27	0.0095709	5	1000.61	2	+	+	37432500	42250000	0.17466
KEKPAPAPKPVP	12	Pp3c19_17550V3.1.p	Pp3c19_17550V3.1.p PREDICTED: probable elongation factor 1-gamma 1 isoform X2 [Camelina sativa].	141.1	0.00075869	5	1257.74	2;3	+	+	110150000	36369500	-1.59867
EKPAPAPKPVP	11	Pp3c19_17550V3.1.p	Pp3c19_17550V3.1.p PREDICTED: probable elongation factor 1-gamma 1 isoform X2 [Camelina sativa].	120.31	0.0042559	5	1129.65	2;3	+	+	55824000	17476650	-1.67546
IEDMNYPSFSAVFKPR	16	Pp3c19_18770V3.1.p	Pp3c19_18770V3.1.p hypothetical protein SELMODRAFT_233912 [Selaginella moellendorffii].	78.932	0.0043098	5	1899.92	2;3	+	+	42361700	93351000	1.1399
ATPTGSSGPAINTDDKVATKI	21	Pp3c19_19100V3.1.p	Pp3c19_19100V3.1.p	230.96	3.1919e-107	5	2043.05	2;3	+	+	62633000	419660000	2.74423
TDDKVATKIE	10	Pp3c19_19100V3.1.p	Pp3c19_19100V3.1.p	161.17	0.00099606	5	1118.58	2	+	+	22526000	39625000	0.81482
LPTGDGSKSRL	11	Pp3c19_20080V3.1.p	Pp3c19_20080V3.1.p PREDICTED: glycerate dehydrogenase HPR, peroxisomal-like [Solanum tuberosum].	134.51	0.0023889	5	1129.61	2;3	+	+	67648000	37431500	-0.853794
GPNESFSITFKTPGTYEF	18	Pp3c19_21160V3.1.p	Pp3c19_21160V3.1.p predicted protein [Bathycoccus prasinos].	212.1	2.8e-46	5	2020.94	2	+	+	89489500	151570000	0.760194
FYPKDISVAAGESVTFVNNKGFPHNV	26	Pp3c19_21160V3.1.p	Pp3c19_21160V3.1.p predicted protein [Bathycoccus prasinos].	63.573	0.0013415	5	2836.42	3;4	+	+	67621000	75121850	0.151761
GPNESFSITFKTPGTY	16	Pp3c19_21160V3.1.p	Pp3c19_21160V3.1.p predicted protein [Bathycoccus prasinos].	219.33	1.7859e-41	5	1744.83	2	+	+	909220000	718639400	-0.339361
MGGDDGALGFYPKDIS	16	Pp3c19_21160V3.1.p	Pp3c19_21160V3.1.p predicted protein [Bathycoccus prasinos].	112.84	0.00015256	5	1641.73	2	+	+	508597650	388531000	-0.388495
DEDAVPAGVKTEDIN	15	Pp3c19_21160V3.1.p	Pp3c19_21160V3.1.p predicted protein [Bathycoccus prasinos].	107.11	0.0005484	5	1571.73	2	+	+	192170000	119009000	-0.691312
DEDAVPAGVKTEDINHE	17	Pp3c19_21160V3.1.p	Pp3c19_21160V3.1.p predicted protein [Bathycoccus prasinos].	102.36	0.0012129	5	1837.83	3	+	+	88108000	15311000	-2.5247
DKKLEPAVKTGAQIVY	16	Pp3c19_4270V3.1.p	Pp3c19_4270V3.1.p PREDICTED: 20 kDa chaperonin, chloroplastic-like [Pyrus x bretschneideri].	70.488	0.0023445	5	1758.99	2;3	+	+	88977000	18784850	-2.24386
VAAVAPKFATLKPLGDRIL	19	Pp3c19_4270V3.1.p	Pp3c19_4270V3.1.p PREDICTED: 20 kDa chaperonin, chloroplastic-like [Pyrus x bretschneideri].	110.77	0.00017101	5	1979.19	3;4	-	+		197008500
DASDVINEAKSNTTNVVDDAKSALSGL	27	Pp3c19_5170V3.1.p	Pp3c19_5170V3.1.p 22-kDa protein of chloroplasts in green spores [Osmunda japonica].	156.78	4.8746e-33	5	2733.33	3	+	+	8413200	28412000	1.75577
DANTNLPNGSLPDVSLPEKKAGQKF	25	Pp3c19_5170V3.1.p	Pp3c19_5170V3.1.p 22-kDa protein of chloroplasts in green spores [Osmunda japonica].	137.45	3.1612e-17	5	2639.36	3;4	+	+	73013000	136693500	0.904719
GSNNPGNVAANVK	13	Pp3c19_5170V3.1.p	Pp3c19_5170V3.1.p 22-kDa protein of chloroplasts in green spores [Osmunda japonica].	118.21	0.00016497	5	1240.62	2	+	+	46290000	52101000	0.170611
AVSDANTNLPNGSLPDVSLPEKKAGQKF	28	Pp3c19_5170V3.1.p	Pp3c19_5170V3.1.p 22-kDa protein of chloroplasts in green spores [Osmunda japonica].	138.02	5.8935e-20	5	2896.49	3;4	+	+	37800000	37970450	0.00649086
EAKSNTTNVVDDAKSALSGLG	21	Pp3c19_5170V3.1.p	Pp3c19_5170V3.1.p 22-kDa protein of chloroplasts in green spores [Osmunda japonica].	254.2	6.6453e-127	5	2076.03	2;3	+	+	45046000	44130000	-0.0296393
DASDVINEAKSNTTNVVDDAKS	22	Pp3c19_5170V3.1.p	Pp3c19_5170V3.1.p 22-kDa protein of chloroplasts in green spores [Osmunda japonica].	195.39	4.0327e-74	5	2292.07	2;3	+	+	98994500	93433000	-0.0834162
ELRSLPSGNGSAPKPLMASSNATSDGSRE	29	Pp3c19_7430V3.1.p	Pp3c19_7430V3.1.p PREDICTED: acetyl-coenzyme A carboxylase carboxyl transferase subunit alpha, chloroplastic-like [Malus domestica].	141.17	7.7247e-27	5	2915.4	3;4	+	+	37410000	79192000	1.08193
AVGAAVAAATAAATGATTAPKNKIEQK	27	Pp3c2_12269V3.1.p	Pp3c2_12269V3.1.p	191.42	1.8598e-54	5	2481.36	3;4	+	+	26084000	51643000	0.985408
LTSGNGVPQVMSHV	14	Pp3c2_16380V3.1.p	Pp3c2_16380V3.1.p hypothetical protein L484_009490 [Morus notabilis].	131.82	3.095e-16	5	1424.71	2	+	+	66599500	231080000	1.79481
AMEVDIGKIVPQADR	15	Pp3c2_19170V3.1.p	Pp3c2_19170V3.1.p PREDICTED: 10 kDa chaperonin, cyanelle-like [Brachypodium distachyon].	128.9	4.1636e-07	5	1640.86	2;3	+	+	10541000	23101000	1.13194
APITVGDKIPDVT	13	Pp3c2_19280V3.1.p	Pp3c2_19280V3.1.p PREDICTED: peroxiredoxin-2B [Erythranthe guttata].	180.66	4.3714e-12	5	1324.72	2	+	+	63951000	81140000	0.343446
LAYLKAKEPAPAKH	14	Pp3c2_20190V3.1.p	Pp3c2_20190V3.1.p PREDICTED: uncharacterized protein LOC104453392 [Eucalyptus grandis].	140.78	3.829e-05	5	1535.88	2;3	+	+	57980000	72335000	0.319139
ATNPAASEPGTIR	13	Pp3c2_20330V3.1.p	Pp3c2_20330V3.1.p RecName: Full=Nucleoside diphosphate kinase 1; AltName: Full=Nucleoside diphosphate kinase I; Short=NDK I; Short=NDP kinase I; Short=NDPK I.	172.56	8.9901e-08	5	1283.65	2	+	+	141620000	35088500	-2.01295
APATAPAVETSAAPAEEPK	19	Pp3c2_22190V3.1.p	Pp3c2_22190V3.1.p	102.87	8.0461e-06	5	1806.9	2;3	+	+	30117000	53715000	0.834747
TEEPAAPAAVE	11	Pp3c2_22190V3.1.p	Pp3c2_22190V3.1.p	109.48	0.011314	5	1083.51	1;2	+	+	21893500	28014500	0.355671
TSAAPAEEPKVE	12	Pp3c2_22190V3.1.p	Pp3c2_22190V3.1.p	140.49	0.0014458	5	1227.6	2	+	+	92207000	55384000	-0.735407
GIEEGDDDVPELVEGETFEEASKQETSK	28	Pp3c2_2370V3.1.p	Pp3c2_2370V3.1.p PREDICTED: transcription factor BTF3 homolog 4 [Musa acuminata subsp. malaccensis].	153.84	2.256e-36	5	3066.37	3	+	+	6863200	10262400	0.580415
GETFEEASKQETSK	14	Pp3c2_2370V3.1.p	Pp3c2_2370V3.1.p PREDICTED: transcription factor BTF3 homolog 4 [Musa acuminata subsp. malaccensis].	231.17	6.1604e-48	5	1569.72	2;3	+	+	53514000	46142000	-0.213836
ATFVPVEENGTLENKFVVGVWK	22	Pp3c2_27350V3.1.p	Pp3c2_27350V3.1.p pathogenesis-related protein 10-3.3-like, partial [Picea mariana].	83.063	0.00028646	5	2462.28	2;3	+	+	33874950	223375500	2.72118
SISFVQGSGEPGSVR	15	Pp3c2_27350V3.1.p	Pp3c2_27350V3.1.p pathogenesis-related protein 10-3.3-like, partial [Picea mariana].	168.3	5.3912e-09	5	1505.75	2	+	+	191450000	351275000	0.875633
NKFVVGVWKALE	12	Pp3c2_27350V3.1.p	Pp3c2_27350V3.1.p pathogenesis-related protein 10-3.3-like, partial [Picea mariana].	124.33	0.0011043	5	1388.78	2;3	+	+	201641500	316395000	0.649934
SSAEILEGNGGPGTLR	16	Pp3c2_27350V3.1.p	Pp3c2_27350V3.1.p pathogenesis-related protein 10-3.3-like, partial [Picea mariana].	130.56	8.4376e-09	5	1556.78	2	+	+	90882500	111948500	0.300761
MGPAIPGGGEVVER	14	Pp3c2_27350V3.1.p	Pp3c2_27350V3.1.p pathogenesis-related protein 10-3.3-like, partial [Picea mariana].	73.781	0.010724	5	1367.69	2	+	+	938650000	894345000	-0.0697558
ASPDAIWKAVKEEN	14	Pp3c2_27350V3.1.p	Pp3c2_27350V3.1.p pathogenesis-related protein 10-3.3-like, partial [Picea mariana].	99.215	0.0022868	5	1556.78	2;3	+	+	122233000	49182500	-1.31342
ALGRGDDEQAAPESGRNAAELIAQDN	26	Pp3c2_2980V3.1.p	Pp3c2_2980V3.1.p Spermidine synthase 1 [Theobroma cacao].	173.89	4.67e-41	5	2667.25	3	+	+	23596000	41591000	0.817729
ALGRGDDEQAAPESGRNAAE	20	Pp3c2_2980V3.1.p	Pp3c2_2980V3.1.p Spermidine synthase 1 [Theobroma cacao].	102.65	0.00091342	5	2012.91	2;3	+	+	33399500	53094000	0.668722
AERFGDGRGSAAGSAVTPKIEDQSQFPTLGGK	32	Pp3c2_30530V3.1.p	Pp3c2_30530V3.1.p na	95.741	4.108e-08	5	3233.61	4;5	+	+	15354000	36877000	1.26411
VGSGQPFEAIFVSPTGSIR	19	Pp3c2_30720V3.1.p	Pp3c2_30720V3.1.p na	156.96	5.8959e-18	5	1948.01	2;3	+	+	84040000	71936000	-0.224362
DQAQFPTLGGK	11	Pp3c2_30970V3.1.p	Pp3c2_30970V3.1.p na	140.16	0.0033823	5	1160.58	2	+	+	44057000	32916000	-0.420582
NGDAGFVKMIPTKPMTVETFAEYPPLGRF	29	Pp3c2_6770V3.1.p	Pp3c2_6770V3.1.p elongation factor-1A [Glycine max].	134.66	2.2474e-23	5	3212.6	3;4	+	+	2023200	19447000	3.26484
MIPTKPMTVETFAEYPPLGRFAVR	24	Pp3c2_6770V3.1.p	Pp3c2_6770V3.1.p elongation factor-1A [Glycine max].	132.45	2.6549e-16	5	2750.43	4	+	+	12393000	32644500	1.39731
NGDAGFVKMIPTKPMTVETF	20	Pp3c2_6770V3.1.p	Pp3c2_6770V3.1.p elongation factor-1A [Glycine max].	180.85	7.6064e-12	5	2182.08	2;3	+	+	12695000	30304000	1.25525
RFAVRDMRQTVAVGVIK	17	Pp3c2_6770V3.1.p	Pp3c2_6770V3.1.p elongation factor-1A [Glycine max].	85.619	0.00047154	5	1945.1	3;4	+	+	24129000	54519000	1.17599
RVETGIIRPG	10	Pp3c2_6770V3.1.p	Pp3c2_6770V3.1.p elongation factor-1A [Glycine max].	136.57	0.0074169	5	1096.64	2	+	+	55838800	58630000	0.0703711
TVIDAPGHRDF	11	Pp3c2_6770V3.1.p	Pp3c2_6770V3.1.p elongation factor-1A [Glycine max].	113.22	0.0084072	5	1226.6	2;3	+	+	85499000	56244000	-0.604208
SSKVVGTQAPVQLGSLRAADGKE	23	Pp3c2_7940V3.1.p	Pp3c2_7940V3.1.p GDP-mannose-3',5'-epimerase [Caragana korshinskii].	169.6	6.4854e-31	5	2297.23	3;4	+	+	43881000	96331500	1.13441
SSKVVGTQAPVQLG	14	Pp3c2_7940V3.1.p	Pp3c2_7940V3.1.p GDP-mannose-3',5'-epimerase [Caragana korshinskii].	155.97	1.817e-05	5	1369.76	2	+	+	41458000	80017500	0.948665
GTQAPVQLGSLRAADGKE	18	Pp3c2_7940V3.1.p	Pp3c2_7940V3.1.p GDP-mannose-3',5'-epimerase [Caragana korshinskii].	124.16	3.5491e-07	5	1796.94	2;3	+	+	39806000	31801500	-0.323891
ADLPTPPQFQQTATEAVQAQAKTAAN	26	Pp3c20_15780V3.1.p	Pp3c20_15780V3.1.p ATP-dependent zinc metalloprotease FTSH [Morus notabilis].	174.88	1.4692e-17	5	2696.34	2;3	+	+	6547500	13945000	1.09073
ILYPATTGRNFN	12	Pp3c20_21100V3.1.p	Pp3c20_21100V3.1.p PREDICTED: peroxiredoxin-6-like [Ciona intestinalis].	131.44	0.00071266	5	1365.7	2	+	+	33234500	33199500	-0.00152014
VSLEGKGYLE	10	Pp3c20_22820V3.1.p	Pp3c20_22820V3.1.p na	119.86	0.010283	5	1093.57	2	+	+	38841500	140620000	1.85613
DRRPAANVDPYVVARMLIQTTLK	23	Pp3c20_22820V3.1.p	Pp3c20_22820V3.1.p na	123.43	3.7053e-09	5	2626.44	4	+	+	106768000	83511000	-0.354441
VGELSDIIDTESGSHIILRTG	21	Pp3c20_23120V3.1.p	Pp3c20_23120V3.1.p na	183.6	3.7263e-36	5	2211.14	2;3	+	+	10952000	90004500	3.0388
FPPPVATLTPANPLPPIA	18	Pp3c20_9190V3.1.p	Pp3c20_9190V3.1.p	128.03	0.00015994	5	1812.02	2;3	+	+	4636000	9097300	0.972558
IPPQQQAPVQ	10	Pp3c20_9190V3.1.p	Pp3c20_9190V3.1.p	137.18	0.0072072	5	1104.59	2	+	+	31736500	33107000	0.0609933
YEQVKALK	8	Pp3c21_14450V3.1.p	Pp3c21_14450V3.1.p PREDICTED: phosphoribulokinase, chloroplastic [Glycine max].	124.83	0.039169	5	977.555	2	+	+	14192000	50344000	1.82674
ALVFDFNPTVALKANS	16	Pp3c21_18250V3.1.p	Pp3c21_18250V3.1.p PREDICTED: probable protein Pop3-like [Oryza brachyantha].	122.18	9.1164e-07	5	1705.9	2;3	+	+	434145350	46158000	-3.23353
KIVTTQDPAIHQVA	14	Pp3c21_20040V3.1.p	Pp3c21_20040V3.1.p	213.59	1.4505e-36	5	1519.84	2;3	+	+	13556000	46232500	1.76998
AGGGHGAHNITHGGLSLH	18	Pp3c21_21340V3.1.p	Pp3c21_21340V3.1.p PREDICTED: NADH dehydrogenase [ubiquinone] 1 beta subcomplex subunit 2 [Erythranthe guttata].	281.26	2.3437e-58	5	1691.82	2;3;4	+	+	87824000	184340000	1.06968
AVPAGVKVEEINHEE	15	Pp3c21_4230V3.1.p	Pp3c21_4230V3.1.p na	112.42	6.2458e-08	5	1619.82	2;3	+	+	297830000	589880000	0.985932
INLKTPGTYE	10	Pp3c21_4230V3.1.p	Pp3c21_4230V3.1.p na	141.52	0.0056774	5	1134.59	2	+	+	346840000	430170000	0.310637
ALNESFSINLK	11	Pp3c21_4230V3.1.p	Pp3c21_4230V3.1.p na	166.52	0.00049955	5	1234.66	2	+	+	394985000	480660000	0.283219
AISVAAGESITFVNNKGFPHNVV	23	Pp3c21_4230V3.1.p	Pp3c21_4230V3.1.p na	119.38	6.8512e-09	5	2370.23	2;3	+	+	118230000	118015550	-0.00261919
DEDAVPAGVKVEEINHEEY	19	Pp3c21_4230V3.1.p	Pp3c21_4230V3.1.p na	98.035	0.0014224	5	2141.98	2;3	+	+	77047500	74565000	-0.0472495
VTVKMGADDGTLG	13	Pp3c21_4230V3.1.p	Pp3c21_4230V3.1.p na	126.19	3.8825e-05	5	1262.62	2	+	+	691850000	516390000	-0.421998
FYPNAISVAAGESITFVNNKGFPHNVVF	28	Pp3c21_4230V3.1.p	Pp3c21_4230V3.1.p na	66.886	0.00023292	5	3038.53	3;4	+	+	204275500	87698000	-1.2199
APKAEEAVVE	10	Pp3c21_4350V3.1.p	Pp3c21_4350V3.1.p na	105.14	0.018154	5	1041.53	2	+	+	86099000	115540500	0.42433
SLNPQSQKYVR	11	Pp3c21_6510V3.1.p	Pp3c21_6510V3.1.p na	156.92	0.0024131	5	1318.7	2;3	+	+	429140000	65019500	-2.7225
EAKDAEVAPEAPVA	14	Pp3c21_7720V3.1.p	Pp3c21_7720V3.1.p na	159.83	1.5084e-05	5	1395.69	2	+	+	116473000	74237000	-0.649785
SLAQLGKYSAEGEAEEAKQGMFVK	24	Pp3c21_9980V3.1.p	Pp3c21_9980V3.1.p latex plastidic aldolase-like family protein [Populus trichocarpa].	197.4	1.4167e-53	5	2570.27	3;4	+	+	4912500	55860500	3.5073
AKANSLAQLGKYSAEGEAEEAKQGMFVKGYT	31	Pp3c21_9980V3.1.p	Pp3c21_9980V3.1.p latex plastidic aldolase-like family protein [Populus trichocarpa].	208.58	5.1633e-89	5	3275.61	3;4	+	+	14864000	56736000	1.93244
VRAKANSLAQLGKYSAEGEAEEAKQGMFVKGYT	33	Pp3c21_9980V3.1.p	Pp3c21_9980V3.1.p latex plastidic aldolase-like family protein [Populus trichocarpa].	141.69	1.1705e-30	5	3530.78	4;5	+	+	15020000	47754000	1.66874
TWKGQPENVEAAQRALLVR	19	Pp3c21_9980V3.1.p	Pp3c21_9980V3.1.p latex plastidic aldolase-like family protein [Populus trichocarpa].	94.281	0.0012928	5	2165.17	3;4	+	+	38800000	87478500	1.17287
AEGEAEEAKQGMFVK	15	Pp3c21_9980V3.1.p	Pp3c21_9980V3.1.p latex plastidic aldolase-like family protein [Populus trichocarpa].	97.631	0.0020776	5	1622.76	2;3	+	+	56183000	94689000	0.753063
ETLYQSTTDGRTMVD	15	Pp3c21_9980V3.1.p	Pp3c21_9980V3.1.p latex plastidic aldolase-like family protein [Populus trichocarpa].	161.19	3.7396e-08	5	1715.77	2	+	+	70634000	108670000	0.621519
FEETLYQSTTDGRTM	15	Pp3c21_9980V3.1.p	Pp3c21_9980V3.1.p latex plastidic aldolase-like family protein [Populus trichocarpa].	132.76	7.0019e-08	5	1777.78	2	+	+	52934000	64236500	0.279199
QLGKYSAEGEAEEAKQGMFVKGYTY	25	Pp3c21_9980V3.1.p	Pp3c21_9980V3.1.p latex plastidic aldolase-like family protein [Populus trichocarpa].	149.9	2.8585e-31	5	2783.31	3;4	+	+	54041000	54347000	0.00814603
AEGEAEEAKQGMFVKGYTY	19	Pp3c21_9980V3.1.p	Pp3c21_9980V3.1.p latex plastidic aldolase-like family protein [Populus trichocarpa].	155.98	1.6128e-11	5	2106.96	2;3	+	+	70009000	58537500	-0.258179
SIGLENTEANRQAYRQL	17	Pp3c21_9980V3.1.p	Pp3c21_9980V3.1.p latex plastidic aldolase-like family protein [Populus trichocarpa].	123.84	3.9401e-07	5	1961.99	2;3	+	+	283400000	6995900	-5.34019
GSGPRVTKVGGNVISSLG	18	Pp3c22_10010V3.1.p	Pp3c22_10010V3.1.p unknown [Arabidopsis thaliana].	106.32	0.00049856	5	1683.93	2;3	+	+	9322500	89584000	3.26445
SENKGVGGSGPRVTKVGGNVISS	23	Pp3c22_10010V3.1.p	Pp3c22_10010V3.1.p unknown [Arabidopsis thaliana].	208.4	1.5636e-36	5	2185.15	2;3;4	+	+	51756000	94866000	0.874165
SENKGVGGSGPRVTKVGGNVISSLGDAAN	29	Pp3c22_10010V3.1.p	Pp3c22_10010V3.1.p unknown [Arabidopsis thaliana].	144.74	4.1349e-27	5	2726.39	3;4	+	+	204460000	279530000	0.451184
SENKGVGGSGPRVTKVGGNVISSLGDA	27	Pp3c22_10010V3.1.p	Pp3c22_10010V3.1.p unknown [Arabidopsis thaliana].	89.968	0.00024498	5	2541.31	3;4	+	+	103294000	79840500	-0.371564
LVEKSSNITVSPR	13	Pp3c22_10850V3.1.p	Pp3c22_10850V3.1.p PREDICTED: photosystem I reaction center subunit III, chloroplastic [Eucalyptus grandis].	161.1	0.00024825	5	1428.79	2;3	+	+	8826600	41889500	2.24666
APGVQTPVIVR	11	Pp3c22_11690V3.1.p	Pp3c22_11690V3.1.p Catalase 2 [Theobroma cacao].	129.42	0.0025205	5	1135.67	2	+	+	40960000	46048000	0.168923
APEPASPAPPK	11	Pp3c22_12710V3.1.p	Pp3c22_12710V3.1.p PREDICTED: protein SGT1 homolog [Pyrus x bretschneideri].	167.12	0.00039893	5	1060.56	2	+	+	28341500	35881000	0.340304
AQSPDIAQGVH	11	Pp3c22_12800V3.1.p	Pp3c22_12800V3.1.p	118.33	0.0046809	5	1121.55	2	+	+	7149400	23953950	1.74437
ESSQVLLGAAQGQKIE	16	Pp3c22_17930V3.1.p	Pp3c22_17930V3.1.p PREDICTED: uncharacterized protein LOC103992910 [Musa acuminata subsp. malaccensis].	135.02	2.298e-08	5	1656.87	2;3	+	+	8864100	72174000	3.02543
AQEFADTGIDHTAPPATAGTKDAGFGG	27	Pp3c22_17930V3.1.p	Pp3c22_17930V3.1.p PREDICTED: uncharacterized protein LOC103992910 [Musa acuminata subsp. malaccensis].	174.28	5.5064e-42	5	2602.19	3	+	+	14656000	104293300	2.83108
DTGIDHTAPPATAGTKDAGFGG	22	Pp3c22_17930V3.1.p	Pp3c22_17930V3.1.p PREDICTED: uncharacterized protein LOC103992910 [Musa acuminata subsp. malaccensis].	179.17	2.1384e-19	5	2055.95	2;3	+	+	46134000	145665000	1.65875
ADTGIDHTAPPATAGTKDAGFGG	23	Pp3c22_17930V3.1.p	Pp3c22_17930V3.1.p PREDICTED: uncharacterized protein LOC103992910 [Musa acuminata subsp. malaccensis].	73.405	0.0017071	5	2126.99	2;3	+	+	110390700	244536500	1.14743
AVAPAADTPDR	11	Pp3c22_17930V3.1.p	Pp3c22_17930V3.1.p PREDICTED: uncharacterized protein LOC103992910 [Musa acuminata subsp. malaccensis].	84.213	0.025883	5	1082.54	2	+	+	35831000	63137000	0.817277
EVSEAAPTESAVAPAADTPDR	21	Pp3c22_17930V3.1.p	Pp3c22_17930V3.1.p PREDICTED: uncharacterized protein LOC103992910 [Musa acuminata subsp. malaccensis].	163.23	1.2057e-12	5	2082.97	2;3	+	+	8653500	12797000	0.56445
AQNAPTENAAPATSPGGRAVPTNE	24	Pp3c22_17930V3.1.p	Pp3c22_17930V3.1.p PREDICTED: uncharacterized protein LOC103992910 [Musa acuminata subsp. malaccensis].	231.06	6.7728e-46	5	2320.1	2;3	+	+	39589500	53893500	0.444993
GAAQGQKIENTKLAGAAGDILS	22	Pp3c22_17930V3.1.p	Pp3c22_17930V3.1.p PREDICTED: uncharacterized protein LOC103992910 [Musa acuminata subsp. malaccensis].	102.37	1.0518e-05	5	2112.12	3	+	+	40100500	52105000	0.377802
EKEVSEVPAAVKE	13	Pp3c22_17930V3.1.p	Pp3c22_17930V3.1.p PREDICTED: uncharacterized protein LOC103992910 [Musa acuminata subsp. malaccensis].	134.99	1.1464e-08	5	1413.74	2;3	+	+	59499500	70836000	0.251605
EVPAAVKEVSEAAPTESAVAPAADTPDRVA	30	Pp3c22_17930V3.1.p	Pp3c22_17930V3.1.p PREDICTED: uncharacterized protein LOC103992910 [Musa acuminata subsp. malaccensis].	90.388	2.967e-05	5	2947.48	3;4	+	+	11842000	13934000	0.234697
EAAPTESAVAPAADTPDRVATS	22	Pp3c22_17930V3.1.p	Pp3c22_17930V3.1.p PREDICTED: uncharacterized protein LOC103992910 [Musa acuminata subsp. malaccensis].	290.38	4.7237e-186	5	2126.01	2;3	+	+	42428500	49628000	0.226121
EKEVSEVPAAVKEVS	15	Pp3c22_17930V3.1.p	Pp3c22_17930V3.1.p PREDICTED: uncharacterized protein LOC103992910 [Musa acuminata subsp. malaccensis].	156.81	1.4382e-12	5	1599.84	2;3	+	+	180860000	208830000	0.207456
NTKLAGAAGDIL	12	Pp3c22_17930V3.1.p	Pp3c22_17930V3.1.p PREDICTED: uncharacterized protein LOC103992910 [Musa acuminata subsp. malaccensis].	166.07	0.00025331	5	1142.63	2	+	+	68265000	71189000	0.0605082
NAPTENAAPATSPGGRAVPTN	21	Pp3c22_17930V3.1.p	Pp3c22_17930V3.1.p PREDICTED: uncharacterized protein LOC103992910 [Musa acuminata subsp. malaccensis].	214.65	3.9065e-55	5	1991.97	2;3	+	+	22017500	16921000	-0.379836
KYSGEDAPASVAKEAAVT	18	Pp3c22_17930V3.1.p	Pp3c22_17930V3.1.p PREDICTED: uncharacterized protein LOC103992910 [Musa acuminata subsp. malaccensis].	157.58	1.6139e-12	5	1792.88	2;3	+	+	274567000	139375500	-0.978181
KAQEFADTGIDHTAPPATAGTKDAGFGGLM	30	Pp3c22_17930V3.1.p	Pp3c22_17930V3.1.p PREDICTED: uncharacterized protein LOC103992910 [Musa acuminata subsp. malaccensis].	198.68	1.688e-66	5	2974.41	3;4	+	+	187220000	88114500	-1.08728
HTAPPATAGTKDAGFGG	17	Pp3c22_17930V3.1.p	Pp3c22_17930V3.1.p PREDICTED: uncharacterized protein LOC103992910 [Musa acuminata subsp. malaccensis].	80.871	0.002672	5	1554.74	2;3	+	+	195820000	78471500	-1.31929
ASSASTWELQRKLT	14	Pp3c22_2920V3.1.p	Pp3c22_2920V3.1.p 60S acidic ribosomal protein P3-1 [Arabidopsis thaliana].	93.258	0.0026728	5	1576.82	2;3	+	+	81407500	120340000	0.563883
AVFTFIVKKSGDTWSAKQHGGEADLE	26	Pp3c22_2920V3.1.p	Pp3c22_2920V3.1.p 60S acidic ribosomal protein P3-1 [Arabidopsis thaliana].	174.99	3.8025e-41	5	2820.41	3;4	+	+	54252000	5921200	-3.19571
AAAAAEAAPTEVFVK	15	Pp3c22_5470V3.1.p	Pp3c22_5470V3.1.p dehydroascorbate reductase [Picea abies].	130.01	2.952e-08	5	1444.76	2;3	+	+	80765500	27494500	-1.5546
DRPTTKVHAAPGGGSSLGYLFGGN	24	Pp3c22_7610V3.1.p	Pp3c22_7610V3.1.p hypothetical protein SELMODRAFT_443554 [Selaginella moellendorffii].	74.584	0.0013485	5	2358.17	3;4	+	+	5574800	15086500	1.43627
FGYGPKSPADPAHDATTGATGTHTETN	27	Pp3c23_13700V3.1.p	Pp3c23_13700V3.1.p	160.41	3.8993e-38	5	2700.21	3;4	+	+	14597000	33188000	1.18499
GLFGYGPKSPADPAHDATTGATGTHTETN	29	Pp3c23_13700V3.1.p	Pp3c23_13700V3.1.p	210.8	1.2597e-85	5	2870.31	3;4	+	+	162710000	209830000	0.366918
TWPTPAAPAGVKPGPSSGAGPL	22	Pp3c23_15410V3.1.p	Pp3c23_15410V3.1.p PREDICTED: chaperone protein dnaJ 10-like [Phoenix dactylifera].	154.72	1.0224e-25	5	2015.05	2	+	+	3482700	28016700	3.00801
VLRRESYWFNDTGKVVAVDQAPGVRYPVVVR	31	Pp3c23_22230V3.1.p	Pp3c23_22230V3.1.p PREDICTED: photosystem I reaction center subunit IV, chloroplastic-like, partial [Oryza brachyantha].	74.65	1.0612e-06	5	3574.92	4;5	+	+	21987000	212250000	3.27104
KVNYAGVSTNNYSPDELE	18	Pp3c23_22230V3.1.p	Pp3c23_22230V3.1.p PREDICTED: photosystem I reaction center subunit IV, chloroplastic-like, partial [Oryza brachyantha].	198.33	2.1165e-28	5	1998.92	2;3	+	+	12475000	38821000	1.6378
FDKVNYAGVSTN	12	Pp3c23_22230V3.1.p	Pp3c23_22230V3.1.p PREDICTED: photosystem I reaction center subunit IV, chloroplastic-like, partial [Oryza brachyantha].	154.05	0.00072388	5	1313.63	2	+	+	670758500	1073668000	0.678683
APTPAPPVEKEVKP	14	Pp3c23_22230V3.1.p	Pp3c23_22230V3.1.p PREDICTED: photosystem I reaction center subunit IV, chloroplastic-like, partial [Oryza brachyantha].	166.14	3.1318e-08	5	1458.81	2;3	+	+	29522000	40394000	0.452351
AAPTPAPPVEKEVKPVIGPKRGS	23	Pp3c23_22230V3.1.p	Pp3c23_22230V3.1.p PREDICTED: photosystem I reaction center subunit IV, chloroplastic-like, partial [Oryza brachyantha].	79.762	0.0021026	5	2324.32	3;4;5	+	+	19479000	19861000	0.0280186
ADVTPPLQFAPAGSEVTQIQTK	22	Pp3c23_8400V3.1.p	Pp3c23_8400V3.1.p PREDICTED: ATP-dependent zinc metalloprotease FTSH, chloroplastic [Sesamum indicum].	160.04	3.944e-27	5	2297.19	2;3	+	+	2629500	10993000	2.06372
IVEGNDTGAPVKRG	14	Pp3c24_20010V3.1.p	Pp3c24_20010V3.1.p PREDICTED: photosystem II core complex proteins psbY, chloroplastic [Amborella trichopoda].	148.32	5.9905e-06	5	1411.74	2;3	+	+	16240850	13315000	-0.286575
LENGSANGHKL	11	Pp3c24_20800V3.1.p	Pp3c24_20800V3.1.p hypothetical protein SELMODRAFT_154400 [Selaginella moellendorffii].	128.27	0.0024219	5	1138.57	2;3	+	+	60559000	42555000	-0.509013
KVNYAGVSTNNYSPDELEQSA	21	Pp3c24_20960V3.1.p	Pp3c24_20960V3.1.p unknown [Medicago truncatula].	161.21	8.4683e-21	5	2285.04	2;3	+	+	4979300	8777400	0.817851
EEAAAAPPAKKEAQPVIGPKRGSIVK	26	Pp3c24_20960V3.1.p	Pp3c24_20960V3.1.p unknown [Medicago truncatula].	171.72	6.3794e-41	5	2641.49	3;4;5	+	+	95808000	14398000	-2.73428
QPTPAPAPEVVR	12	Pp3c24_4080V3.1.p	Pp3c24_4080V3.1.p PREDICTED: ras GTPase-activating protein-binding protein 2 isoform X1 [Gossypium raimondii].	81.771	0.016551	5	1260.68	2	+	+	58648000	49040000	-0.258123
GETQIGFGNGAVKQADKGTI	20	Pp3c24_5960V3.1.p	Pp3c24_5960V3.1.p hypothetical protein AALP_AA7G249500 [Arabis alpina].	132.84	2.483e-07	5	1990.01	2;3	+	+	36323500	52211000	0.523451
PPPAPEPAPAPPPPPPPAPIIV	22	Pp3c25_14480V3.1.p	Pp3c25_14480V3.1.p PREDICTED: uncharacterized protein LOC103975886 [Musa acuminata subsp. malaccensis].	96.096	1.432e-10	5	2115.18	3	+	+	22416750	16951200	-0.40319
FVRVPVSSSKIEVID	15	Pp3c25_15030V3.1.p	Pp3c25_15030V3.1.p PREDICTED: alpha-mannosidase [Vitis vinifera].	101.36	1.6791e-11	5	1673.94	2;3	+	+	22717800	91612000	2.01171
VIPSQLIPITDADRK	15	Pp3c25_15030V3.1.p	Pp3c25_15030V3.1.p PREDICTED: alpha-mannosidase [Vitis vinifera].	108.56	0.00042899	5	1664.95	2;3	+	+	63086050	123474000	0.968814
AETGSFEDWIGQITAK	16	Pp3c25_3840V3.1.p	Pp3c25_3840V3.1.p Os01g0743200 [Oryza sativa Japonica Group].	162.6	3.1135e-08	5	1751.84	2	+	+	47503950	36162000	-0.393573
TVIQGTAERAPSL	13	Pp3c26_12240V3.1.p	Pp3c26_12240V3.1.p unknown [Picea sitchensis].	163.12	3.9992e-05	5	1341.73	2	+	+	29686000	114516500	1.9477
QQEPQIMPGINNYFSGAK	18	Pp3c26_5980V3.1.p	Pp3c26_5980V3.1.p hypothetical protein PRUPE_ppa024551mg [Prunus persica].	185.87	1.6949e-13	5	2020.97	2;3	+	+	20152000	34127500	0.760012
ETTGSEAPAEGADEPTK	17	Pp3c26_8350V3.1.p	Pp3c26_8350V3.1.p hypothetical protein OsI_19570 [Oryza sativa Indica Group].	134.21	3.1566e-11	5	1688.74	2	+	+	21896000	17009000	-0.364369
NLKVEPKTDKVDVPEETNTGTKAA	24	Pp3c26_8350V3.1.p	Pp3c26_8350V3.1.p hypothetical protein OsI_19570 [Oryza sativa Indica Group].	226.24	1.0301e-85	5	2583.34	3;4	+	+	76981000	31186000	-1.3036
TPPPAPAPEEEEPEPDT	17	Pp3c27_2160V3.1.p	Pp3c27_2160V3.1.p PREDICTED: eukaryotic peptide chain release factor GTP-binding subunit ERF3A [Vitis vinifera].	126.71	3.2482e-13	5	1801.79	2;3	+	+	29337500	40629500	0.469782
LQGEVAPLR	9	Pp3c27_6280V3.1.p	Pp3c27_6280V3.1.p PREDICTED: adenylate kinase, chloroplastic [Nelumbo nucifera].	133.55	0.013645	5	981.561	2	+	+	49268000	141850000	1.52564
SPKKGDASEVPEDPE	15	Pp3c27_6870V3.1.p	Pp3c27_6870V3.1.p	78.342	0.0047681	5	1583.73	2;3	+	+	33969200	48701000	0.519724
YTIIRPGGLL	10	Pp3c3_1020V3.1.p	Pp3c3_1020V3.1.p NAD(P)-binding protein [Coccomyxa subellipsoidea C-169].	96.253	0.024938	5	1101.65	2	+	+	72530500	75925500	0.0659967
VASTTLMLFAGR	12	Pp3c3_10740V3.1.p	Pp3c3_10740V3.1.p hypothetical protein CARUB_v10010631mg [Capsella rubella].	114.84	0.0033288	5	1265.68	2	+	+	30095650	54454500	0.855496
LVDRDSGLQTGDPAGFT	17	Pp3c3_10740V3.1.p	Pp3c3_10740V3.1.p hypothetical protein CARUB_v10010631mg [Capsella rubella].	110.38	0.00020219	5	1747.84	2	+	+	116997500	193420000	0.725259
GSLNVPFRLGSGALVK	16	Pp3c3_12870V3.1.p	Pp3c3_12870V3.1.p unnamed protein product [Coffea canephora].	105.65	0.0022747	5	1613.93	2;3	+	+	8752800	139936500	3.99888
AVLGGSLNVPFR	12	Pp3c3_12870V3.1.p	Pp3c3_12870V3.1.p unnamed protein product [Coffea canephora].	116.52	0.0072258	5	1228.69	2	+	+	83835000	74843000	-0.163685
AVLGGSLNVPFRL	13	Pp3c3_12870V3.1.p	Pp3c3_12870V3.1.p unnamed protein product [Coffea canephora].	94.692	0.0048798	5	1341.78	2	+	+	13043000	5480525	-1.25089
VGAPSESSSVK	11	Pp3c3_14510V3.1.p	Pp3c3_14510V3.1.p ribulose-1,5-bisphosphate carboxylase/oxygenase small subunit [Camellia oleifera].	117.31	0.0052279	5	1046.52	2	+	+	35781000	30395500	-0.235336
VGAPSESSSVKA	12	Pp3c3_14510V3.1.p	Pp3c3_14510V3.1.p ribulose-1,5-bisphosphate carboxylase/oxygenase small subunit [Camellia oleifera].	123.86	0.001155	5	1117.56	2	+	+	82457000	52298000	-0.656886
DPDATKPDDWDEDAPRE	17	Pp3c3_15980V3.1.p	Pp3c3_15980V3.1.p PREDICTED: calnexin homolog 1 [Brassica oleracea var. oleracea].	113.65	0.0019043	5	1970.81	2;3	+	+	121426500	25156000	-2.27111
DEQMEKGFVLT	11	Pp3c3_22140V3.1.p	Pp3c3_22140V3.1.p PREDICTED: ferredoxin-3, chloroplastic-like [Camelina sativa].	121.73	0.0039484	5	1295.61	2	+	+	37013000	50743000	0.455177
IDDIVNGIKKK	11	Pp3c3_22930V3.1.p	Pp3c3_22930V3.1.p T-complex protein 1, gamma subunit (Cct3) [Rasamsonia emersonii CBS 393.64].	109.86	0.011015	5	1241.73	2	+	+	96249000	39812000	-1.27357
LEAIKLAPPPPPSGGLPGTE	20	Pp3c3_2620V3.1.p	Pp3c3_2620V3.1.p PREDICTED: oxygen-evolving enhancer protein 3, chloroplastic [Sesamum indicum].	118.08	0.00096302	5	1940.06	2;3	+	+	3713000	65160000	4.13333
LAPPPPPSGGLPGTENADQARDTDLPLK	28	Pp3c3_2620V3.1.p	Pp3c3_2620V3.1.p PREDICTED: oxygen-evolving enhancer protein 3, chloroplastic [Sesamum indicum].	74.123	0.00014996	5	2823.44	3;4	+	+	22570000	83722000	1.8912
LEAIKLAPPPPPSGGLPGTENADQARDTDLP	31	Pp3c3_2620V3.1.p	Pp3c3_2620V3.1.p PREDICTED: oxygen-evolving enhancer protein 3, chloroplastic [Sesamum indicum].	119.18	6.6057e-16	5	3136.6	3;4	+	+	7327300	25720500	1.81157
QSEEAQSRRGFLSLAAVSLAATALAGNAR	29	Pp3c3_2620V3.1.p	Pp3c3_2620V3.1.p PREDICTED: oxygen-evolving enhancer protein 3, chloroplastic [Sesamum indicum].	88.571	8.0286e-05	5	2944.55	4	+	+	18487300	7988150	-1.2106
APPPPPSGGLPGTENADQARDTDLPLK	27	Pp3c3_2620V3.1.p	Pp3c3_2620V3.1.p PREDICTED: oxygen-evolving enhancer protein 3, chloroplastic [Sesamum indicum].	82.342	0.00029196	5	2710.36	3;4	+	+	26303000	4932400	-2.41487
LEAIKLAPPPPPSGGLPGTENA	22	Pp3c3_2620V3.1.p	Pp3c3_2620V3.1.p PREDICTED: oxygen-evolving enhancer protein 3, chloroplastic [Sesamum indicum].	103.39	0.00020507	5	2125.14	2;3	-	+		30540500
VTAKDALGNDITSSGWLK	18	Pp3c3_35180V3.1.p	Pp3c3_35180V3.1.p photosynthetic electron transfer-like protein [Panax ginseng].	147.12	2.6593e-38	5	1874.97	2;3	+	+	6198100	37123500	2.58243
SVEAPTFAVGGEAAHGGALS	20	Pp3c3_4090V3.1.p	Pp3c3_4090V3.1.p uncharacterized protein LOC100818218 [Glycine max].	173.72	7.5578e-23	5	1826.88	2;3	+	+	31563500	44455000	0.494089
GLGKVGQVDKAEQVVAKGKRR	21	Pp3c3_5420V3.1.p	Pp3c3_5420V3.1.p PREDICTED: uncharacterized protein LOC101209846 [Cucumis sativus].	140.35	1.1246e-18	5	2222.3	3;4;5	+	+	37847000	32254000	-0.230701
DAGAQTAQVETVEKKASI	18	Pp3c4_20230V3.1.p	Pp3c4_20230V3.1.p phosphoglycerate kinase [cyanobacterium PCC 7702].	143.05	4.3477e-12	5	1844.95	2;3	+	+	10057000	28605000	1.50807
DAGAQTAQVETVEKK	15	Pp3c4_20230V3.1.p	Pp3c4_20230V3.1.p phosphoglycerate kinase [cyanobacterium PCC 7702].	190.85	2.8049e-11	5	1573.79	2;3	+	+	26948000	57195500	1.08572
EGKVLPGVAALD	12	Pp3c4_20230V3.1.p	Pp3c4_20230V3.1.p phosphoglycerate kinase [cyanobacterium PCC 7702].	102.06	0.0071451	5	1167.65	2	+	+	101280000	139360500	0.460472
DVPESEFQGKVVFVR	15	Pp3c4_20230V3.1.p	Pp3c4_20230V3.1.p phosphoglycerate kinase [cyanobacterium PCC 7702].	93.823	0.00020523	5	1734.89	2;3	+	+	66865000	72062000	0.107987
LLEGKVLPGVAALDNA	16	Pp3c4_20230V3.1.p	Pp3c4_20230V3.1.p phosphoglycerate kinase [cyanobacterium PCC 7702].	136.93	0.00069027	5	1578.9	2	+	+	149470500	56921000	-1.39283
QQEPQIMPGFNNYFSGAK	18	Pp3c4_20270V3.1.p	Pp3c4_20270V3.1.p unnamed protein product [Coffea canephora].	150.12	7.5227e-12	5	2054.95	2;3	+	+	1022800	11578000	3.50079
SSQTPKRKVAVLGAAGGIGQPLGL	24	Pp3c4_20940V3.1.p	Pp3c4_20940V3.1.p PREDICTED: malate dehydrogenase, mitochondrial [Cicer arietinum].	63.376	0.0026434	5	2304.33	3;4	+	+	13855000	64606550	2.22127
SLSDYEQKGLEGLKSELMSSIEKGVNFVNVK	31	Pp3c4_20940V3.1.p	Pp3c4_20940V3.1.p PREDICTED: malate dehydrogenase, mitochondrial [Cicer arietinum].	69.444	3.1737e-06	5	3427.75	4;5	+	+	17008000	44958000	1.40236
AAGGIGQPLGLLMK	14	Pp3c4_20940V3.1.p	Pp3c4_20940V3.1.p PREDICTED: malate dehydrogenase, mitochondrial [Cicer arietinum].	100.25	0.002143	5	1324.75	2	+	+	43704800	84087000	0.944091
GFAGEQELAKALK	13	Pp3c4_20940V3.1.p	Pp3c4_20940V3.1.p PREDICTED: malate dehydrogenase, mitochondrial [Cicer arietinum].	98.249	0.0017202	5	1360.74	2;3	+	+	77141500	128065000	0.731297
DYEQKGLEGLK	11	Pp3c4_20940V3.1.p	Pp3c4_20940V3.1.p PREDICTED: malate dehydrogenase, mitochondrial [Cicer arietinum].	152.81	0.0024456	5	1278.65	2	+	+	80789000	78393500	-0.0434248
SSQTPKRKVAVLG	13	Pp3c4_20940V3.1.p	Pp3c4_20940V3.1.p PREDICTED: malate dehydrogenase, mitochondrial [Cicer arietinum].	136.5	3.8885e-05	5	1369.8	2;3	+	+	882910000	808840000	-0.126412
LGSLSDYEQKGLEGLK	16	Pp3c4_20940V3.1.p	Pp3c4_20940V3.1.p PREDICTED: malate dehydrogenase, mitochondrial [Cicer arietinum].	131.69	2.5243e-18	5	1735.9	2;3	+	+	168630000	140840000	-0.259804
DYEQKGLEGLKSELMSSIEKGVNFVNVK	28	Pp3c4_20940V3.1.p	Pp3c4_20940V3.1.p PREDICTED: malate dehydrogenase, mitochondrial [Cicer arietinum].	54.152	0.0028274	5	3140.61	4;5	+	+	36511000	22093000	-0.724742
SPGHVQELFVYEINER	16	Pp3c4_22490V3.1.p	Pp3c4_22490V3.1.p allene oxide cyclase [Medicago truncatula].	142.38	1.2871e-26	5	1915.94	2;3	+	+	33912950	27158900	-0.320411
AGDDEKDVREVE	12	Pp3c4_26980V3.1.p	Pp3c4_26980V3.1.p ran-binding protein 1 [Zea mays].	143.17	0.002629	5	1360.61	2;3	+	+	23517500	19172000	-0.294734
VTPAETLPEPSEPEKPKASE	20	Pp3c4_2950V3.1.p	Pp3c4_2950V3.1.p	110.77	9.0726e-05	5	2135.06	3	+	+	10909000	46419000	2.0892
LPEPSEPEK	9	Pp3c4_2950V3.1.p	Pp3c4_2950V3.1.p	176.09	9.4776e-07	5	1024.51	2	+	+	72470500	104750000	0.531484
AAAENITHVLQ	11	Pp3c4_2950V3.1.p	Pp3c4_2950V3.1.p	142.36	0.0024312	5	1165.61	2	+	+	81644500	115260000	0.497464
LPEPSEPEKP	10	Pp3c4_2950V3.1.p	Pp3c4_2950V3.1.p	118.33	0.010285	5	1121.56	2	+	+	197980000	169175000	-0.226838
VLQQTGDAVANVFNRAKETVTPK	23	Pp3c4_880V3.1.p	Pp3c4_880V3.1.p late embryogenesis abundant protein 3 [Eremopyrum triticeum].	125.45	1.4246e-16	5	2485.33	3;4	+	+	8697500	70865000	3.0264
ATAPSTLAVQDRVLQAAAKHGPL	23	Pp3c5_10150V3.1.p	Pp3c5_10150V3.1.p hypothetical protein SORBIDRAFT_03g042600 [Sorghum bicolor].	115.42	2.8273e-20	5	2314.28	3;4	+	+	12366000	160152500	3.695
VQDRVLQAAAKHGPL	15	Pp3c5_10150V3.1.p	Pp3c5_10150V3.1.p hypothetical protein SORBIDRAFT_03g042600 [Sorghum bicolor].	122.78	1.944e-06	5	1601.9	3	+	+	41044000	19909000	-1.04375
VRVEYEKKQQQSVL	14	Pp3c5_12820V3.1.p	Pp3c5_12820V3.1.p PREDICTED: probable pectinesterase 53 [Nelumbo nucifera].	172.09	2.3796e-08	5	1732.95	2;3;4	+	+	64866000	29442000	-1.13959
TKEVDATRQNLK	12	Pp3c5_1370V3.1.p	Pp3c5_1370V3.1.p PREDICTED: transketolase, chloroplastic [Malus domestica].	273.44	2.57e-107	5	1401.76	2;3	+	+	54713000	33274500	-0.717467
PRTFPQPGEQALH	13	Pp3c5_16850V3.1.p	Pp3c5_16850V3.1.p cytosolic glutathione reductase [Hordeum vulgare subsp. vulgare].	105.46	0.0029973	5	1476.75	2;3	+	+	180567500	375920000	1.05789
TVIGVAVAGVSTFDPVK	17	Pp3c5_17290V3.1.p	Pp3c5_17290V3.1.p PREDICTED: uncharacterized protein LOC104600599 [Nelumbo nucifera].	166.48	3.1149e-13	5	1658.92	2;3	+	+	6485600	25994000	2.00287
SSRGKLIGVSDERKDGAPAGL	21	Pp3c5_26850V3.1.p	Pp3c5_26850V3.1.p PREDICTED: gamma-glutamyltranspeptidase 3 [Malus domestica].	157.14	2.5879e-29	5	2112.13	3;4	+	+	60363000	55155000	-0.130173
DARSVKLEPPPPLSGGLPGTENAD	24	Pp3c5_4110V3.1.p	Pp3c5_4110V3.1.p hypothetical protein EUTSA_v10028939mg [Eutrema salsugineum].	94.389	0.0013106	5	2416.22	3	+	+	29610000	60743500	1.03665
GGLPGTENADQARDTDLPLR	20	Pp3c5_4110V3.1.p	Pp3c5_4110V3.1.p hypothetical protein EUTSA_v10028939mg [Eutrema salsugineum].	63.578	0.0053928	5	2095.03	3	+	+	25196000	24479000	-0.0416501
EQSDAAASVQSRRSVLSLLAATIVGTAVVNEAR	33	Pp3c5_4110V3.1.p	Pp3c5_4110V3.1.p hypothetical protein EUTSA_v10028939mg [Eutrema salsugineum].	105.02	2.3981e-09	5	3368.8	4	+	+	17172100	12179000	-0.495671
AATIVGTAVVNEARA	15	Pp3c5_4110V3.1.p	Pp3c5_4110V3.1.p hypothetical protein EUTSA_v10028939mg [Eutrema salsugineum].	130.01	2.952e-08	5	1441.79	2	+	+	47475000	31081150	-0.611128
DPGDSDIIR	9	Pp3c5_4330V3.1.p	Pp3c5_4330V3.1.p PREDICTED: 60S ribosomal protein L30 [Gossypium raimondii].	175.38	1.1288e-06	5	986.467	2	+	+	103670000	48653450	-1.09138
DTDVKTPQPPKLE	13	Pp3c5_4560V3.1.p	Pp3c5_4560V3.1.p	104.79	0.0030805	5	1466.76	2;3	+	+	44922000	40217000	-0.159617
SARSDAEIVNRRAMLAAAAASVLAIATPA	29	Pp3c5_690V3.1.p	Pp3c5_690V3.1.p	67.33	0.00014639	5	2866.54	3;4	+	+	3694300	30388500	3.04015
KNANPAELKFAQKQ	14	Pp3c6_1620V3.1.p	Pp3c6_1620V3.1.p photosystem I subunit PsaD [Glycine max].	168.89	1.0113e-12	5	1585.86	2;3	+	+	30926000	19230000	-0.685461
KVLPELNGKLT	11	Pp3c6_170V3.1.p	Pp3c6_170V3.1.p PREDICTED: glyceraldehyde-3-phosphate dehydrogenase GAPCP2, chloroplastic-like [Erythranthe guttata].	154.15	0.0040078	5	1210.73	2	+	+	150420000	135312500	-0.152701
VLVASTVVNTLVSPSK	16	Pp3c6_23230V3.1.p	Pp3c6_23230V3.1.p	171.32	9.7925e-12	5	1612.94	2	+	+	29631550	36920000	0.317268
YDMGYSSKKASGYGDDAEGEYKAS	24	Pp3c6_2530V3.1.p	Pp3c6_2530V3.1.p	136.71	7.9639e-17	5	2578.08	3;4	+	+	46816000	41734000	-0.165778
GDGSAAQSGETDVPSSETAPLK	22	Pp3c6_9170V3.1.p	Pp3c6_9170V3.1.p PREDICTED: ADP,ATP carrier protein 1, chloroplastic [Glycine max].	289.53	6.0917e-186	5	2102.96	2;3	+	+	13103000	26938000	1.03975
RTADGDEGGKHQLIA	15	Pp3c7_12850V3.1.p	Pp3c7_12850V3.1.p oxygen-evolving enhancer protein 2 [Arabidopsis lyrata subsp. lyrata].	85.734	0.00086174	5	1566.78	3	+	+	30797000	29475000	-0.063298
AHVDGLGATLPSGFE	15	Pp3c7_14450V3.1.p	Pp3c7_14450V3.1.p PREDICTED: beta carbonic anhydrase 5, chloroplastic-like isoform X2 [Populus euphratica].	166.19	2.2839e-11	5	1469.72	2	+	+	9093700	63818000	2.81102
VGSTEEVEKLEK	12	Pp3c7_15760V3.1.p	Pp3c7_15760V3.1.p PREDICTED: fructose-1,6-bisphosphatase, chloroplastic isoform X2 [Elaeis guineensis].	108.43	0.0065407	5	1346.69	2;3	+	+	48192000	35216000	-0.452563
STEEVEKLEK	10	Pp3c7_15760V3.1.p	Pp3c7_15760V3.1.p PREDICTED: fructose-1,6-bisphosphatase, chloroplastic isoform X2 [Elaeis guineensis].	195.36	5.7962e-16	5	1190.6	2;3	+	+	289000000	116370000	-1.31235
GVLDSKFVVAVWKALESAAKA	21	Pp3c7_19850V3.1.p	Pp3c7_19850V3.1.p hypothetical protein SELMODRAFT_102916 [Selaginella moellendorffii].	114.02	7.8265e-06	5	2188.23	3;4	+	+	656010	196409000	8.22593
VWKALESAAKA	11	Pp3c7_19850V3.1.p	Pp3c7_19850V3.1.p hypothetical protein SELMODRAFT_102916 [Selaginella moellendorffii].	84.213	0.025399	5	1172.66	2;3	+	+	64528350	222760000	1.78749
KTEILEGDGGPGTLR	15	Pp3c7_19850V3.1.p	Pp3c7_19850V3.1.p hypothetical protein SELMODRAFT_102916 [Selaginella moellendorffii].	164.48	2.2597e-08	5	1541.8	2;3	+	+	75409000	150530000	0.997242
APTLLADVGLPSAGRVLS	18	Pp3c7_20600V3.1.p	Pp3c7_20600V3.1.p PREDICTED: pyridoxal kinase isoform X2 [Solanum lycopersicum].	149.57	7.958e-12	5	1735.98	2	+	+	18038450	8779200	-1.03891
SIDGRPRPAHFPDAPTTEYGPEPVIY	26	Pp3c7_24260V3.1.p	Pp3c7_24260V3.1.p	125.58	1.3834e-11	5	2881.4	3;4	+	+	24804000	85385000	1.78341
AVVGFGKKRGPN	12	Pp3c7_26650V3.1.p	Pp3c7_26650V3.1.p 40S ribosomal protein S30-like [Cucumis sativus].	157.86	1.9476e-08	5	1228.7	2;3	+	+	22904150	5151800	-2.15246
GTDSPPSGAGPKIEE	15	Pp3c7_26760V3.1.p	Pp3c7_26760V3.1.p PREDICTED: heat shock cognate 70 kDa protein 2-like [Elaeis guineensis].	141.38	1.1339e-17	5	1440.67	2	+	+	67285500	35233000	-0.933368
ATRSGAREDLLLE	13	Pp3c7_6970V3.1.p	Pp3c7_6970V3.1.p unnamed protein product [Coffea canephora].	136.81	5.9667e-05	5	1429.75	2;3	+	+	74331000	55254500	-0.427872
PAMNDWEPAPNSSESISNKPLRSE	24	Pp3c8_16060V3.1.p	Pp3c8_16060V3.1.p PREDICTED: uncharacterized protein LOC106406943 [Brassica napus].	197.72	1.2686e-53	5	2655.22	3	+	+	6230200	13572750	1.12336
LEMSPFDEETKE	12	Pp3c8_1860V3.1.p	Pp3c8_1860V3.1.p unknown [Arabidopsis thaliana].	156.48	0.00072003	5	1453.63	2	+	+	57698750	59501000	0.0443739
TDITIPELPRTPPKK	15	Pp3c8_25050V3.1.p	Pp3c8_25050V3.1.p unknown [Picea sitchensis].	92.457	0.0013845	5	1704.98	3	+	+	12665000	21220000	0.744578
GPNTADSYIGSLISLTSKSEIR	22	Pp3c8_3026V3.1.p	Pp3c8_3026V3.1.p PREDICTED: protein decapping 5 [Cucumis sativus].	105.96	8.6416e-05	5	2308.19	3	+	+	51633000	88759000	0.7816
SSHDSTSDPFNTDDSF	16	Pp3c8_870V3.1.p	Pp3c8_870V3.1.p Alpha-expansin 15 precursor, putative [Ricinus communis].	146.9	1.3401e-07	5	1757.67	2	+	+	16528800	26384000	0.674681
SSHDSTSDPFNTDDS	15	Pp3c8_870V3.1.p	Pp3c8_870V3.1.p Alpha-expansin 15 precursor, putative [Ricinus communis].	171.87	4.1133e-11	5	1610.6	2	+	+	55232000	63700500	0.2058
TDINLDLGDGKQGDFST	17	Pp3c8_870V3.1.p	Pp3c8_870V3.1.p Alpha-expansin 15 precursor, putative [Ricinus communis].	177.81	1.5087e-16	5	1794.83	2	+	+	68385500	73718000	0.108326
TDINLDLGDGKQGDFS	16	Pp3c8_870V3.1.p	Pp3c8_870V3.1.p Alpha-expansin 15 precursor, putative [Ricinus communis].	135.5	2.456e-08	5	1693.78	2	+	+	41806000	25913000	-0.690034
KPGFDPSKGAPP	12	Pp3c9_11060V3.1.p	Pp3c9_11060V3.1.p PREDICTED: uncharacterized protein At5g02240 [Setaria italica].	74.464	0.021816	5	1196.62	2;3	+	+	32572000	14202600	-1.19748
TYGGNASGEGTESLHVK	17	Pp3c9_18680V3.1.p	Pp3c9_18680V3.1.p PREDICTED: fructose-bisphosphate aldolase, cytoplasmic isozyme [Brassica oleracea var. oleracea].	219.89	1.014e-20	5	1705.79	2;3	+	+	27682500	63439500	1.19641
APYSGKYAEELQATAK	16	Pp3c9_18680V3.1.p	Pp3c9_18680V3.1.p PREDICTED: fructose-bisphosphate aldolase, cytoplasmic isozyme [Brassica oleracea var. oleracea].	212.87	6.0702e-31	5	1725.86	2;3	+	+	76083000	111101500	0.546232
APYSGKYAEELQ	12	Pp3c9_18680V3.1.p	Pp3c9_18680V3.1.p PREDICTED: fructose-bisphosphate aldolase, cytoplasmic isozyme [Brassica oleracea var. oleracea].	146.11	0.0013369	5	1354.64	2	+	+	530360000	772540000	0.542638
FETFAGAFTKRGLLLK	16	Pp3c9_19520V3.1.p	Pp3c9_19520V3.1.p PREDICTED: photosystem I reaction center subunit VI, chloroplastic-like [Musa acuminata subsp. malaccensis].	87.824	0.0023683	5	1798.01	2;3;4	+	+	314530000	822850000	1.38743
LTEQASKVALT	11	Pp3c9_25950V3.1.p	Pp3c9_25950V3.1.p hypothetical protein SORBIDRAFT_02g002900 [Sorghum bicolor].	122.96	0.0036834	5	1159.64	2	+	+	39421500	78452000	0.992828
ALTEQASKVALTAD	14	Pp3c9_25950V3.1.p	Pp3c9_25950V3.1.p hypothetical protein SORBIDRAFT_02g002900 [Sorghum bicolor].	228.12	2.526e-48	5	1416.75	2	+	+	66402000	54631500	-0.281494
ALTEQASKVALTADLEG	17	Pp3c9_25950V3.1.p	Pp3c9_25950V3.1.p hypothetical protein SORBIDRAFT_02g002900 [Sorghum bicolor].	198.32	5.4793e-16	5	1715.89	2	+	+	29805450	17575000	-0.762051
ALTEQASKVA	10	Pp3c9_25950V3.1.p	Pp3c9_25950V3.1.p hypothetical protein SORBIDRAFT_02g002900 [Sorghum bicolor].	220.39	5.7021e-33	5	1016.55	2	+	+	621800000	359370000	-0.790981
SAGELESGNAGEPAKLIR	18	Pp3c9_5310V3.1.p	Pp3c9_5310V3.1.p ribulose-1,5-bisphosphate carboxylase/oxygenase activase small isoform [Pinus massoniana].	150.69	1.7318e-38	5	1797.92	2;3	+	+	20914000	93055000	2.15361
DISDDQQDIQRGKGMVD	17	Pp3c9_5310V3.1.p	Pp3c9_5310V3.1.p ribulose-1,5-bisphosphate carboxylase/oxygenase activase small isoform [Pinus massoniana].	229.23	4.3251e-21	5	1918.87	2;3	+	+	115554450	341874900	1.5649
AIKQGTFYAGGQAPASQ	17	Pp3c9_5310V3.1.p	Pp3c9_5310V3.1.p ribulose-1,5-bisphosphate carboxylase/oxygenase activase small isoform [Pinus massoniana].	177.31	1.8909e-16	5	1693.84	2;3	+	+	417127000	431065000	0.0474187
MLVQEQQNVKRVQ	13	Pp3c9_5310V3.1.p	Pp3c9_5310V3.1.p ribulose-1,5-bisphosphate carboxylase/oxygenase activase small isoform [Pinus massoniana].	149.72	6.9089e-11	5	1598.86	2;3	+	+	115040000	88008000	-0.386429
NDISDDQQDIQRGKGMVD	18	Pp3c9_5310V3.1.p	Pp3c9_5310V3.1.p ribulose-1,5-bisphosphate carboxylase/oxygenase activase small isoform [Pinus massoniana].	285.43	2.3799e-123	5	2032.91	2;3	+	+	369814500	11263000	-5.03714
AQRPAVNQQPTTN	13	Pp3c9_5900V3.1.p	Pp3c9_5900V3.1.p hypothetical protein SELMODRAFT_424266 [Selaginella moellendorffii].	152.97	5.1949e-05	5	1423.72	2	+	+	62759500	39500000	-0.667981
IEVDPKELDHRNY	13	Pp3c9_7910V3.1.p	Pp3c9_7910V3.1.p hypothetical protein SOVF_208640 [Spinacia oleracea].	100.55	0.00022471	5	1626.8	3;4	+	+	56977500	33338000	-0.773225
VVGGQSAIGAVGNQRPIGDRPVS	23	Pp3c9_9170V3.1.p	Pp3c9_9170V3.1.p BnaA07g08030D [Brassica napus].	129.23	2.4038e-13	5	2233.19	3	+	+	32235000	50336000	0.642963
EGEKTKSSVANHGVDASHMINGAK	24	Pp3s355_20V3.1.p	Pp3s355_20V3.1.p	257.51	1.7952e-133	5	2466.19	3;4;5	+	+	129060000	9105200	-3.82521
RALVDDGGERPA	12	Pp3s50_100V3.1.p	Pp3s50_100V3.1.p	143.97	0.00069672	5	1254.63	2;3	+	+	29932000	33580000	0.165914
SDTAIKEGDIVK	12	PhpafMp30	PhpafMp30 YP_539029.1 atp1 ATP synthase F1 subunit alpha	101.65	0.0071583	4	1274.67	2;3	+	+	13575850	13338600	-0.0254353
DTAIKEGDIVK	11	PhpafMp30	PhpafMp30 YP_539029.1 atp1 ATP synthase F1 subunit alpha	164.64	0.00081073	4	1187.64	2	+	+	16662000	4002000	-2.05777
GVTKKPDLSDPVLRAK	16	PhpapaCp007	PhpapaCp007 NP_904170.1 petD cytochrome b6/f complex subunit IV	182.1	1.6794e-56	4	1723	2;3;4	+	+	13721000	206490000	3.91161
GVTKKPDLSDPVLRAKL	17	PhpapaCp007	PhpapaCp007 NP_904170.1 petD cytochrome b6/f complex subunit IV	61.867	0.014041	4	1836.08	3;4	+	+	49567500	62334000	0.330625
FTESRQEVPLITGRFNSLEQVDEFTRS	27	PhpapaCp020	PhpapaCp020 NP_904183.1 psbE photosystem II protein V	130.78	1.6105e-17	4	3184.58	4	+	+	4280700	18061850	2.07703
FNSLEQVDEFTRS	13	PhpapaCp020	PhpapaCp020 NP_904183.1 psbE photosystem II protein V	196.88	3.0194e-05	4	1570.73	2	+	+	13197450	39517500	1.58223
ESRQEVPLITGRFNSLEQVDEFTRS	25	PhpapaCp020	PhpapaCp020 NP_904183.1 psbE photosystem II protein V	188.29	8.9292e-47	4	2936.46	3;4	+	+	24939000	26802000	0.103937
GPPHGIQVERDKLNKYGRPLLG	22	PhpapaCp031	PhpapaCp031 NP_904194.1 rbcL ribulose-1,5-bisphosphate carboxylase/oxygenase large subunit	172	1.0728e-30	4	2443.34	3;4;5	+	+	38354000	113530000	1.56562
ATAGTCEEMIKRAQFARELG	20	PhpapaCp031	PhpapaCp031 NP_904194.1 rbcL ribulose-1,5-bisphosphate carboxylase/oxygenase large subunit	94.057	0.00097623	4	2181.07	3;4	+	+	19912500	47181000	1.24453
GERQVTLGFVDLLR	14	PhpapaCp031	PhpapaCp031 NP_904194.1 rbcL ribulose-1,5-bisphosphate carboxylase/oxygenase large subunit	164.68	1.3907e-38	4	1601.89	2;3	+	+	13780000	27380000	0.990547
GGDHIHSGTVVGKL	14	PhpapaCp031	PhpapaCp031 NP_904194.1 rbcL ribulose-1,5-bisphosphate carboxylase/oxygenase large subunit	152.7	4.5831e-06	4	1375.72	2;3	+	+	24988000	41304000	0.725046
AFRMTPQPGVPAEE	14	PhpapaCp031	PhpapaCp031 NP_904194.1 rbcL ribulose-1,5-bisphosphate carboxylase/oxygenase large subunit	101.38	0.0019845	4	1528.73	2	+	+	55245550	83884000	0.602537
ALRLSGGDHIHSGTVVGK	18	PhpapaCp031	PhpapaCp031 NP_904194.1 rbcL ribulose-1,5-bisphosphate carboxylase/oxygenase large subunit	139.11	3.2916e-12	4	1802.98	3;4	+	+	39534000	44390000	0.167141
VERDKLNKYGRPLL	14	PhpapaCp031	PhpapaCp031 NP_904194.1 rbcL ribulose-1,5-bisphosphate carboxylase/oxygenase large subunit	115.12	1.718e-05	4	1699.97	3;4	+	+	27882000	25127000	-0.150096
DDYIEKDRSRGIY	13	PhpapaCp031	PhpapaCp031 NP_904194.1 rbcL ribulose-1,5-bisphosphate carboxylase/oxygenase large subunit	81.494	0.0050118	4	1628.78	3	+	+	110240000	61055500	-0.852455
GASTVLTKTQNIGRISQIIGPVL	23	PhpapaCp032	PhpapaCp032 NP_904195.1 atpB ATP synthase CF1 beta subunit	254.23	5.7943e-75	4	2365.37	2;3	+	+	14453000	65544500	2.18111
EATLGRIFNVLG	12	PhpapaCp032	PhpapaCp032 NP_904195.1 atpB ATP synthase CF1 beta subunit	158.76	0.00090266	4	1288.71	2	+	+	36331000	32590000	-0.156772
KTQNIGRISQIIGPVLD	17	PhpapaCp032	PhpapaCp032 NP_904195.1 atpB ATP synthase CF1 beta subunit	135.24	0.00024682	4	1851.06	2;3	+	+	180820000	45214000	-1.99971
VDPKEIPLPHE	11	PhpapaCp039	PhpapaCp039 NP_904202.1 psaA photosystem I P700 chlorophyll a apoprotein A1	85.731	0.014819	4	1272.67	2;3	+	+	31360500	70650500	1.17175
DAGVDPKEIPLPHE	14	PhpapaCp039	PhpapaCp039 NP_904202.1 psaA photosystem I P700 chlorophyll a apoprotein A1	70.889	0.0038767	4	1515.76	3	+	+	104530000	84828000	-0.301305
EILEAHTPPGGRLG	14	PhpapaCp040	PhpapaCp040 NP_904203.1 psaB photosystem I P700 chlorophyll a apoprotein A2	170.99	2.3175e-07	4	1445.76	2;3	+	+		34086000
SVVDSQGRVINT	12	PhpapaCp046	PhpapaCp046 NP_904209.1 psbA photosystem II protein D1	160.77	0.00071855	4	1273.66	2	+	+	180037500	152590000	-0.238637
PPVDIDGIREPVSG	14	PhpapaCp046	PhpapaCp046 NP_904209.1 psbA photosystem II protein D1	93.839	0.0031846	4	1449.75	2	+	+	68535500	54387400	-0.333579
SVEAPSVNG	9	PhpapaCp046	PhpapaCp046 NP_904209.1 psbA photosystem II protein D1	155.03	0.00074853	4	858.408	1;2	+	+	2747769000	352740000	-2.96158
SLIRETTENESANAGYK	17	PhpapaCp046	PhpapaCp046 NP_904209.1 psbA photosystem II protein D1	118.08	0.00013666	4	1881.91	2;3	+	+	69444300	2911600	-4.57597
ATGKIAQIPVS	11	PhpapaCp053	PhpapaCp053 NP_904216.1 atpA ATP synthase CF1 alpha subunit	104.2	0.012704	4	1083.63	2	+	+	26730100	69848000	1.38575
IGPGIGQGTAAGQAVEG	17	PhpapaCp055	PhpapaCp055 NP_904218.1 atpH ATP synthase CF0 C subunit	171.92	5.9699e-16	4	1481.75	2	+	+	5154600	56342000	3.45028
GPGIGQGTAAGQAVEG	16	PhpapaCp055	PhpapaCp055 NP_904218.1 atpH ATP synthase CF0 C subunit	147.37	1.1684e-07	4	1368.66	2	+	+	54496350	67922500	0.31773
RVYLGAETTRSMG	13	PhpapaCp076	PhpapaCp076 NP_904239.1 psaC photosystem I subunit VII	132.32	3.2157e-05	4	1439.72	2;3	+	+	125580000	909500000	2.85647
RVYLGAETTRSMGL	14	PhpapaCp076	PhpapaCp076 NP_904239.1 psaC photosystem I subunit VII	166.11	3.0788e-05	4	1552.8	2;3	+	+	107420000	274423000	1.35314
FLSVRVYLGAETTRSMG	17	PhpapaCp076	PhpapaCp076 NP_904239.1 psaC photosystem I subunit VII	90.654	0.00014745	4	1885.97	3	+	+	19494000	47275000	1.27805
VYLGAETTRS	10	PhpapaCp076	PhpapaCp076 NP_904239.1 psaC photosystem I subunit VII	123.98	0.01028	4	1095.56	2	+	+	374040000	558390000	0.578081
GSEIVKHVLG	10	Pp3c1_12610V3.1.p	Pp3c1_12610V3.1.p 3,4-dihydroxy-2-butanone 4-phosphate synthase [Thermoplasmatales archaeon SCGC AB-539-N05].	101.25	0.0094527	4	1037.59	2	+	+	28413450	21006000	-0.435773
LNPGEAFMVR	10	Pp3c1_19190V3.1.p	Pp3c1_19190V3.1.p Carbonic anhydrase isoform 2 [Theobroma cacao].	132.08	0.0089506	4	1132.57	2	+	+	119610000	146640000	0.293941
IGKPARAATKAVS	13	Pp3c1_19190V3.1.p	Pp3c1_19190V3.1.p Carbonic anhydrase isoform 2 [Theobroma cacao].	128.14	8.1306e-06	4	1268.76	2;3	+	+	86212000	62976000	-0.453087
AGSQKGGVNPVKPGTNQPGTLQ	22	Pp3c1_19210V3.1.p	Pp3c1_19210V3.1.p hypothetical protein SELMODRAFT_415599 [Selaginella moellendorffii].	254.68	9.1053e-53	4	2134.11	2;3	+	+	56731500	59830000	0.0767191
EDSPAEAPAEVPSEP	15	Pp3c1_27160V3.1.p	Pp3c1_27160V3.1.p hypothetical protein PRUPE_ppa012118mg [Prunus persica].	142.36	5.5502e-18	4	1523.66	2	+	+	7613500	199070000	4.70857
EEDSPAEAPAEVPSEPS	17	Pp3c1_27160V3.1.p	Pp3c1_27160V3.1.p hypothetical protein PRUPE_ppa012118mg [Prunus persica].	121.9	5.6852e-07	4	1739.74	2	+	+	40124250	91203750	1.18462
DEHLAVFRYLQLE	13	Pp3c1_27160V3.1.p	Pp3c1_27160V3.1.p hypothetical protein PRUPE_ppa012118mg [Prunus persica].	106.29	0.0037387	4	1631.83	2;3	+	+	11228850	16793500	0.580693
LQQTSTKSVRWV	12	Pp3c1_27160V3.1.p	Pp3c1_27160V3.1.p hypothetical protein PRUPE_ppa012118mg [Prunus persica].	112.75	0.0043776	4	1431.78	2;3	+	+	50413200	66098500	0.390816
AQPLEAAADAPEPSP	15	Pp3c1_27160V3.1.p	Pp3c1_27160V3.1.p hypothetical protein PRUPE_ppa012118mg [Prunus persica].	145.41	5.2187e-07	4	1462.69	2	+	+	88084500	96964500	0.138568
ATSAAAAEDPTSSKAHVTWPKQLN	24	Pp3c1_27990V3.1.p	Pp3c1_27990V3.1.p hypothetical protein ARALYDRAFT_490821 [Arabidopsis lyrata subsp. lyrata].	97.974	7.1836e-08	4	2480.23	3;4	+	+	6898700	42427000	2.62059
VVDTDPEVQAE	11	Pp3c1_27990V3.1.p	Pp3c1_27990V3.1.p hypothetical protein ARALYDRAFT_490821 [Arabidopsis lyrata subsp. lyrata].	126.52	0.0029161	4	1200.55	2	+	+	5503200	29804000	2.43716
AGYDEELIKTARTIASPGRGILA	23	Pp3c1_29650V3.1.p	Pp3c1_29650V3.1.p PREDICTED: fructose-bisphosphate aldolase 1, chloroplastic isoform X1 [Gossypium raimondii].	122.3	4.5853e-09	4	2401.3	3;4	+	+	6762400	20007000	1.5649
DIPDIDKKK	9	Pp3c1_32190V3.1.p	Pp3c1_32190V3.1.p PREDICTED: autophagy-related protein 8C [Beta vulgaris subsp. vulgaris].	104.01	0.018304	4	1070.6	2;3	+	+	27013000	10098000	-1.41958
AQPGISPSLKNLLLS	15	Pp3c1_32200V3.1.p	Pp3c1_32200V3.1.p photosystem II PsbX protein, chloroplast precursor [Micromonas pusilla CCMP1545].	72.531	0.0089615	4	1536.89	2	+	+	48184000	143758000	1.57702
EIEKQGSSNGTPKNVVEIA	19	Pp3c1_32280V3.1.p	Pp3c1_32280V3.1.p RecName: Full=Peptidyl-prolyl cis-trans isomerase; Short=PPIase; AltName: Full=Cyclophilin; AltName: Full=Cyclosporin A-binding protein; AltName: Full=Rotamase.	164.92	3.5366e-11	4	1999.02	2;3	+	+	34370000	91071000	1.40584
VNPRVFFDVTIGGNPAGRIEME	22	Pp3c1_32280V3.1.p	Pp3c1_32280V3.1.p RecName: Full=Peptidyl-prolyl cis-trans isomerase; Short=PPIase; AltName: Full=Cyclophilin; AltName: Full=Cyclosporin A-binding protein; AltName: Full=Rotamase.	84.166	0.00061027	4	2417.22	2;3	+	+	197353650	519750000	1.39703
DVKDLIKMAQDKQLEA	16	Pp3c1_32300V3.1.p	Pp3c1_32300V3.1.p PREDICTED: DNA-directed RNA polymerase II subunit 1 [Phoenix dactylifera].	70.488	0.007903	4	1843.97	2;3	+	+	2955200	244694500	6.37158
GAGNTYGTVFRVTTFGESHGGGVG	24	Pp3c1_35940V3.1.p	Pp3c1_35940V3.1.p Chorismate synthase, chloroplast precursor, putative [Ricinus communis].	147.24	7.8564e-29	4	2327.09	2;3	+	+	16986000	131720000	2.95506
VRSRLSASVEDPSLN	15	Pp3c1_40570V3.1.p	Pp3c1_40570V3.1.p outer envelope pore protein [Medicago truncatula].	134.13	9.0061e-08	4	1628.85	2;3	+	+	26419000	292400000	3.4683
SSGPIKVPGLPDGAGIH	17	Pp3c1_5820V3.1.p	Pp3c1_5820V3.1.p PREDICTED: probable methionine--tRNA ligase isoform X1 [Malus domestica].	91.937	0.0018574	4	1600.86	2;3	-	+		35698000
NVTTTHSSSPAVTQ	14	Pp3c1_7910V3.1.p	Pp3c1_7910V3.1.p PREDICTED: D-3-phosphoglycerate dehydrogenase 3, chloroplastic-like [Vitis vinifera].	217.14	7.6442e-37	4	1428.68	2	+	+	19078500	34094000	0.83757
VTTTHSSSPAVTQT	14	Pp3c1_7910V3.1.p	Pp3c1_7910V3.1.p PREDICTED: D-3-phosphoglycerate dehydrogenase 3, chloroplastic-like [Vitis vinifera].	166.09	5.3286e-06	4	1415.69	2	+	+	25109100	17382650	-0.530562
LRPADGNETSGAYKVAVLN	19	Pp3c10_10220V3.1.p	Pp3c10_10220V3.1.p PREDICTED: transketolase, chloroplastic [Malus domestica].	113.23	3.0056e-12	4	1974.02	2;3	+	+	7684400	31644000	2.04193
GKEVEATRQNLG	12	Pp3c10_10220V3.1.p	Pp3c10_10220V3.1.p PREDICTED: transketolase, chloroplastic [Malus domestica].	149.96	0.00070847	4	1300.67	2	+	+	61528000	122241500	0.990419
SKASAAVEPAVE	12	Pp3c10_10490V3.1.p	Pp3c10_10490V3.1.p PREDICTED: rhodanese-like domain-containing protein 4, chloroplastic [Camelina sativa].	143.96	0.0026437	4	1157.59	2	+	+	35938000	21117000	-0.767105
PPQEKVVNGTSQVAAHGEAPLVQ	23	Pp3c10_10990V3.1.p	Pp3c10_10990V3.1.p PREDICTED: uncharacterized protein LOC102622532 isoform X1 [Citrus sinensis].	103.58	2.1035e-09	4	2355.22	3	+	+	3137400	15613000	2.31511
GASFDFSGSDGLKKL	15	Pp3c10_15140V3.1.p	Pp3c10_15140V3.1.p PREDICTED: elongation factor 1-delta-like [Gossypium raimondii].	81.017	0.0044728	4	1527.76	2;3	-	+		53851000
RVVDGFIKVGGIGALH	16	Pp3c10_18330V3.1.p	Pp3c10_18330V3.1.p PREDICTED: outer envelope pore protein 16, chloroplastic [Prunus mume].	82.908	0.0022421	4	1636.94	3	+	+	5212000	27509000	2.39999
LGNPLLNRVVDGFIKVGGIGALH	23	Pp3c10_18330V3.1.p	Pp3c10_18330V3.1.p PREDICTED: outer envelope pore protein 16, chloroplastic [Prunus mume].	84.493	0.0025017	4	2358.35	3	+	+	15075600	14095250	-0.0970064
AHLADPYHTTILQSLFGK	18	Pp3c10_25415V3.1.p	Pp3c10_25415V3.1.p PREDICTED: chlorophyll a-b binding protein, chloroplastic [Nicotiana tomentosiformis].	220.69	1.2144e-47	4	2011.05	2;3	+	+	10226000	30397000	1.57169
DPYHTTILQSLFGK	14	Pp3c10_25415V3.1.p	Pp3c10_25415V3.1.p PREDICTED: chlorophyll a-b binding protein, chloroplastic [Nicotiana tomentosiformis].	270.02	9.0991e-112	4	1618.84	2;3	+	+	8372100	24711850	1.56154
TKSGNLPSILT	11	Pp3c10_8450V3.1.p	Pp3c10_8450V3.1.p PREDICTED: phospholipase D alpha 1 [Cucumis melo].	97.635	0.012531	4	1129.63	2	+	+	23344500	34619000	0.568481
MKISVKTLK	9	Pp3c10_8490V3.1.p	Pp3c10_8490V3.1.p PREDICTED: ubiquitin receptor RAD23d-like isoform X2 [Camelina sativa].	130.56	0.01683	4	1046.65	2	+	+	282060000	437580000	0.633545
VTAPVAAGAGKYTVD	15	Pp3c10_8570V3.1.p	Pp3c10_8570V3.1.p hypothetical protein SELMODRAFT_411320 [Selaginella moellendorffii].	72.272	0.0091771	4	1418.74	2	+	+	31248050	84839000	1.44096
DTGLLKRLP	9	Pp3c11_1200V3.1.p	Pp3c11_1200V3.1.p	116.73	0.018217	4	1011.61	2	+	+	15105200	27051250	0.84065
VPEPEPEPVD	10	Pp3c11_20290V3.1.p	Pp3c11_20290V3.1.p hypothetical protein EUTSA_v10028542mg [Eutrema salsugineum].	136.11	0.007572	4	1106.51	2	+	+	255022500	344754000	0.434943
EKVPEPEPEPVD	12	Pp3c11_20290V3.1.p	Pp3c11_20290V3.1.p hypothetical protein EUTSA_v10028542mg [Eutrema salsugineum].	120.76	0.0071383	4	1363.65	2	+	+	79213800	25752500	-1.62104
GSAAKKIDLE	10	Pp3c11_23160V3.1.p	Pp3c11_23160V3.1.p unknown protein; 13384-11892 [Arabidopsis thaliana].	159.79	0.0011604	4	1030.57	2	+	+	11041000	89054000	3.01181
VAGVSTFDPVSRR	13	Pp3c11_23670V3.1.p	Pp3c11_23670V3.1.p	169.76	9.9648e-05	4	1389.74	2;3	+	+	14554000	63451500	2.12424
IGVAVAGVSTFDPVSRR	17	Pp3c11_23670V3.1.p	Pp3c11_23670V3.1.p	107.82	1.4806e-11	4	1729.95	2;3	+	+	18351500	13770000	-0.414369
AAGIIAQETAGDVRLT	16	Pp3c11_25530V3.1.p	Pp3c11_25530V3.1.p hypothetical protein CICLE_v10004309mg [Citrus clementina].	124.42	5.7279e-07	4	1584.85	2	+	+	7307200	4372200	-0.740959
LPGGDQTEIGERG	13	Pp3c12_12140V3.1.p	Pp3c12_12140V3.1.p ABC transporter family protein [Hevea brasiliensis].	70.977	0.023432	4	1327.64	2	+	+	28697500	27836000	-0.0439731
LLPGGDQTEIGERG	14	Pp3c12_12140V3.1.p	Pp3c12_12140V3.1.p ABC transporter family protein [Hevea brasiliensis].	101.93	0.00040639	4	1440.72	2	+	+	25643000	14307000	-0.841844
VRAHVSASVNTPHADFLVD	19	Pp3c12_16880V3.1.p	Pp3c12_16880V3.1.p hypothetical protein SELMODRAFT_423634 [Selaginella moellendorffii].	116.82	3.5872e-17	4	2034.03	3;4	+	+	26178000	60928000	1.21875
VRAHVSASVNTPH	13	Pp3c12_16880V3.1.p	Pp3c12_16880V3.1.p hypothetical protein SELMODRAFT_423634 [Selaginella moellendorffii].	175.49	5.3551e-08	4	1373.72	2;3	+	+	44724000	78352000	0.808921
VRAHVSASVN	10	Pp3c12_16880V3.1.p	Pp3c12_16880V3.1.p hypothetical protein SELMODRAFT_423634 [Selaginella moellendorffii].	114.89	0.012121	4	1038.56	2	+	+	16779000	17899500	0.0932626
KAGEPLDSNVFPKVEPSSEFK	21	Pp3c12_2220V3.1.p	Pp3c12_2220V3.1.p phytanoyl-CoA dioxygenase [Cupriavidus necator].	92.805	0.00079291	4	2304.16	3;4	+	+	5008600	13642000	1.44558
QTGNYVSDAFNRAKETVTPKQ	21	Pp3c12_22320V3.1.p	Pp3c12_22320V3.1.p	75.334	0.0011013	4	2353.17	3;4	+	+	49708000	49175000	-0.015553
DAFNRAKETVTPKQ	14	Pp3c12_22320V3.1.p	Pp3c12_22320V3.1.p	135.14	0.00012993	4	1603.83	2;3	+	+	38932000	18779500	-1.0518
RNDDLLGVLQD	11	Pp3c12_25160V3.1.p	Pp3c12_25160V3.1.p PREDICTED: 10 kDa chaperonin-like [Nelumbo nucifera].	128.27	2.1547e-09	4	1256.64	2	+	+	38993000	344470000	3.14309
YRNDDLLGVLQ	11	Pp3c12_25160V3.1.p	Pp3c12_25160V3.1.p PREDICTED: 10 kDa chaperonin-like [Nelumbo nucifera].	141.88	0.0027483	4	1304.67	2	+	+	64272750	52772500	-0.284421
YRNDDLLGVLQD	12	Pp3c12_25160V3.1.p	Pp3c12_25160V3.1.p PREDICTED: 10 kDa chaperonin-like [Nelumbo nucifera].	107.24	0.0069806	4	1419.7	2	+	+	277923300	226233500	-0.296874
GQEGKEFLLYRNDDLLG	17	Pp3c12_25160V3.1.p	Pp3c12_25160V3.1.p PREDICTED: 10 kDa chaperonin-like [Nelumbo nucifera].	137.46	1.462e-11	4	1965.98	2;3	+	+	409420500	116780000	-1.80979
LPEYGGTPVK	10	Pp3c12_25160V3.1.p	Pp3c12_25160V3.1.p PREDICTED: 10 kDa chaperonin-like [Nelumbo nucifera].	154.49	0.0026908	4	1059.56	2	+	+	125560000
TLEDEVARGVGGMG	14	Pp3c12_7710V3.1.p	Pp3c12_7710V3.1.p PREDICTED: asparagine--tRNA ligase, cytoplasmic 1 [Amborella trichopoda].	137.89	1.6634e-05	4	1389.66	2	+	+	41499000	37395000	-0.150231
SSATPKRKVAVLGAAGGIGQPLG	23	Pp3c12_8120V3.1.p	Pp3c12_8120V3.1.p mitochondrial malate dehydrogenase [Nicotiana tabacum].	103.31	0.00022918	4	2134.22	3;4	+	+	17104000	129451500	2.92001
SSATPKRKVAVLG	13	Pp3c12_8120V3.1.p	Pp3c12_8120V3.1.p mitochondrial malate dehydrogenase [Nicotiana tabacum].	138.25	6.9433e-06	4	1312.78	2;3	+	+	295515000	391400000	0.405412
SIEKGVNFVNVKT	13	Pp3c12_8120V3.1.p	Pp3c12_8120V3.1.p mitochondrial malate dehydrogenase [Nicotiana tabacum].	144.57	5.5749e-05	4	1433.79	2	+	+	46877950	49660900	0.0832009
TSGGEGSDARSGAEPLLLR	19	Pp3c13_10750V3.1.p	Pp3c13_10750V3.1.p uroporphyrinogen decarboxylase chloroplast precursor [Micromonas pusilla CCMP1545].	89.557	0.00082372	4	1871.93	3	+	+	28498000	41279500	0.534565
AESSKKVDRWAGLG	14	Pp3c13_13170V3.1.p	Pp3c13_13170V3.1.p PREDICTED: ribulose bisphosphate carboxylase/oxygenase activase 1, chloroplastic-like [Citrus sinensis].	88.187	0.0039685	4	1502.78	2;3	+	+	42957000	47326500	0.139755
AAKDTEEDKVSKLV	14	Pp3c13_13830V3.1.p	Pp3c13_13830V3.1.p PREDICTED: chlorophyll synthase, chloroplastic [Gossypium raimondii].	188.48	1.8894e-13	4	1531.81	2;3	+	+	16896000	31816000	0.913071
IPDPEDKKPED	11	Pp3c13_14280V3.1.p	Pp3c13_14280V3.1.p PREDICTED: calnexin homolog 1 [Brassica oleracea var. oleracea].	92.838	0.012623	4	1281.61	2;3	+	+	51993800	6941600	-2.905
EDNSYVYDAQKDPSPLE	17	Pp3c13_1540V3.1.p	Pp3c13_1540V3.1.p	245.15	6.269e-87	4	1968.86	2;3	+	+	13495150	26981000	0.999503
GTDDSGSDARGSADDGAVL	19	Pp3c13_1540V3.1.p	Pp3c13_1540V3.1.p	144.2	3.5137e-17	4	1764.74	2	+	+	29147000	39301500	0.431237
SSVKEDNSYVYDAQKDPSPLE	21	Pp3c13_1540V3.1.p	Pp3c13_1540V3.1.p	107.09	4.1013e-05	4	2370.09	3	+	+	33613500	43915500	0.385689
EEQIAALKDIGGRNN	15	Pp3c13_15620V3.1.p	Pp3c13_15620V3.1.p PREDICTED: eukaryotic translation initiation factor 5A-2 [Nicotiana tomentosiformis].	97.911	0.0043211	4	1626.83	2;3	+	+	14257950	74105000	2.3778
GEEQIAALKDIGGRNN	16	Pp3c13_15620V3.1.p	Pp3c13_15620V3.1.p PREDICTED: eukaryotic translation initiation factor 5A-2 [Nicotiana tomentosiformis].	256.95	1.1834e-69	4	1683.85	2;3	+	+		28150500
RTNFSGSGSSGYY	13	Pp3c13_16130V3.1.p	Pp3c13_16130V3.1.p RecName: Full=Ribulose bisphosphate carboxylase small chain 4, chloroplastic; Short=RuBisCO small subunit 4; Flags: Precursor.	108.47	0.0025106	4	1381.59	2	+	+	293497550	649475000	1.14593
SYLPPLSDDQIARQ	14	Pp3c13_16130V3.1.p	Pp3c13_16130V3.1.p RecName: Full=Ribulose bisphosphate carboxylase small chain 4, chloroplastic; Short=RuBisCO small subunit 4; Flags: Precursor.	93.258	0.0032908	4	1601.8	2	+	+	44350000	79407000	0.840332
DSSQVLREIQE	11	Pp3c13_16130V3.1.p	Pp3c13_16130V3.1.p RecName: Full=Ribulose bisphosphate carboxylase small chain 4, chloroplastic; Short=RuBisCO small subunit 4; Flags: Precursor.	148.91	0.0091719	4	1302.64	2	+	+	21664500	26290500	0.279209
FSYLPPLSDDQIARQVD	17	Pp3c13_16130V3.1.p	Pp3c13_16130V3.1.p RecName: Full=Ribulose bisphosphate carboxylase small chain 4, chloroplastic; Short=RuBisCO small subunit 4; Flags: Precursor.	164.13	5.5331e-13	4	1962.97	2	+	+	156988500	152688000	-0.0400722
AVSRTNFSGSGSSGY	15	Pp3c13_16130V3.1.p	Pp3c13_16130V3.1.p RecName: Full=Ribulose bisphosphate carboxylase small chain 4, chloroplastic; Short=RuBisCO small subunit 4; Flags: Precursor.	109.72	0.0037803	4	1475.66	2	+	+	92419500	74084500	-0.319026
VAPAPVATPVVAPVS	15	Pp3c13_20180V3.1.p	Pp3c13_20180V3.1.p PREDICTED: random slug protein 5 [Nicotiana tomentosiformis].	134.26	9.1966e-08	4	1373.79	2	+	+	8284000	11559000	0.480617
AVALPAGGAGDEEELAKENEKN	22	Pp3c13_21050V3.1.p	Pp3c13_21050V3.1.p PREDICTED: oxygen-evolving enhancer protein 1, chloroplastic [Solanum lycopersicum].	180.86	5.6393e-36	4	2211.07	3	+	+	28157000	128570000	2.19099
EGVPQRLTFDEINAQTYLDVK	21	Pp3c13_21050V3.1.p	Pp3c13_21050V3.1.p PREDICTED: oxygen-evolving enhancer protein 1, chloroplastic [Solanum lycopersicum].	144.57	7.6964e-19	4	2435.23	3	+	+	7484300	28791500	1.9437
APAPAPTPGSGGGIGR	16	Pp3c13_21890V3.1.p	Pp3c13_21890V3.1.p hypothetical protein POPTR_0015s05600g [Populus trichocarpa].	121.08	1.078e-06	4	1361.71	2	+	+	13219100	24461500	0.887889
IAEPAEKTTYTTSVNRNANIAKLQ	24	Pp3c13_22230V3.1.p	Pp3c13_22230V3.1.p PREDICTED: probable LL-diaminopimelate aminotransferase, chloroplastic [Setaria italica].	99.441	0.00045367	4	2632.38	3;4	+	+	42265000	84053000	0.991836
DPGTPDSHGSPDTPGSPE	18	Pp3c13_23373V3.1.p	Pp3c13_23373V3.1.p PREDICTED: chromatin accessibility complex protein 1 [Amborella trichopoda].	208.56	1.0684e-36	4	1748.71	2	+	+	24074000	13930500	-0.789229
DATSTQISGIQASGTQGSVPT	21	Pp3c13_24110V3.1.p	Pp3c13_24110V3.1.p hypothetical protein SELMODRAFT_445928 [Selaginella moellendorffii].	113.76	8.3549e-06	4	2004.96	2;3	+	+	8448300	10635000	0.332087
ASGPGADGAERTARKADEL	19	Pp3c13_24110V3.1.p	Pp3c13_24110V3.1.p hypothetical protein SELMODRAFT_445928 [Selaginella moellendorffii].	119.32	0.0001282	4	1870.91	2;3	+	+	91583000	106350000	0.215668
DATSTQISGIQASGTQGSVPTQT	23	Pp3c13_24110V3.1.p	Pp3c13_24110V3.1.p hypothetical protein SELMODRAFT_445928 [Selaginella moellendorffii].	147.1	2.6219e-20	4	2234.07	2;3	+	+	13704000	11154000	-0.297036
TARKADELLQAADDFIK	17	Pp3c13_24110V3.1.p	Pp3c13_24110V3.1.p hypothetical protein SELMODRAFT_445928 [Selaginella moellendorffii].	210.37	8.5994e-21	4	1904	2;3	+	+	25829000	19736000	-0.388162
SEDGAQESTGADAAKI	16	Pp3c13_3880V3.1.p	Pp3c13_3880V3.1.p CS domain protein [Medicago truncatula].	232.42	8.5967e-66	4	1548.69	2	+	+	118736000	128224500	0.110915
SQESKPAVASEPTKVA	16	Pp3c13_3880V3.1.p	Pp3c13_3880V3.1.p CS domain protein [Medicago truncatula].	183.96	1.7773e-16	4	1627.84	2;3	+	+	22671000	23674000	0.0624555
GAQESTGADAAKI	13	Pp3c13_3880V3.1.p	Pp3c13_3880V3.1.p CS domain protein [Medicago truncatula].	149.23	6.833e-05	4	1217.59	2	+	+	153565000	89050000	-0.786162
GIGSGHEVHDFEFMSTVVPN	20	Pp3c13_4250V3.1.p	Pp3c13_4250V3.1.p PREDICTED: phosphoenolpyruvate carboxykinase [ATP]-like [Erythranthe guttata].	93.754	0.00091848	4	2157.98	3	+	+	1515800	8311500	2.45503
TGIVYEQVMPHLVVKPHQVN	20	Pp3c13_5750V3.1.p	Pp3c13_5750V3.1.p hypothetical protein SELMODRAFT_17835, partial [Selaginella moellendorffii].	149.57	1.1638e-17	4	2287.21	3;4	+	+	7956600	62683500	2.97786
TGIVYEQVMPHLVVKPHQVNDAIAFYQKAFG	31	Pp3c13_5750V3.1.p	Pp3c13_5750V3.1.p hypothetical protein SELMODRAFT_17835, partial [Selaginella moellendorffii].	124.5	2.7152e-16	4	3498.81	3	+	+	1492800	4518400	1.59779
LATPIHGHSHTA	12	Pp3c13_5750V3.1.p	Pp3c13_5750V3.1.p hypothetical protein SELMODRAFT_17835, partial [Selaginella moellendorffii].	134.48	0.001145	4	1240.63	2;3	+	+	16613000	11545500	-0.524982
LEDIKLAPPPPPFGGLPGTESAD	23	Pp3c13_6570V3.1.p	Pp3c13_6570V3.1.p PSBQ/PSBQ-1 [Arabidopsis lyrata subsp. lyrata].	134.88	0.00099229	4	2317.18	2;3	+	+	6668600	43404000	2.70237
LEDIKLAPPPPPFGGLPGTES	21	Pp3c13_6570V3.1.p	Pp3c13_6570V3.1.p PSBQ/PSBQ-1 [Arabidopsis lyrata subsp. lyrata].	176.4	7.8189e-13	4	2131.12	2;3	+	+	6696600	33166500	2.30823
LEDIKLAPPPPPFGGLPGTESADQARELD	29	Pp3c13_6570V3.1.p	Pp3c13_6570V3.1.p PSBQ/PSBQ-1 [Arabidopsis lyrata subsp. lyrata].	97.047	1.2836e-05	4	3029.53	3	+	+	2730900	6122500	1.16474
STIEVSKPKAEK	12	Pp3c13_6570V3.1.p	Pp3c13_6570V3.1.p PSBQ/PSBQ-1 [Arabidopsis lyrata subsp. lyrata].	133.23	2.7586e-07	4	1315.73	2;3	+	+	7311700	7743800	0.0828348
SLAAASLAATALAGNARA	18	Pp3c13_6570V3.1.p	Pp3c13_6570V3.1.p PSBQ/PSBQ-1 [Arabidopsis lyrata subsp. lyrata].	164.81	6.0395e-07	4	1598.87	2;3	+	+	6905700
AGTVPVEGTGEKKHGFF	17	Pp3c13_6860V3.1.p	Pp3c13_6860V3.1.p	94.461	0.0019862	4	1759.89	3;4	+	+	76486000	73245500	-0.0624556
GTVPVEGTGEKKHGFF	16	Pp3c13_6860V3.1.p	Pp3c13_6860V3.1.p	63.894	0.0073747	4	1688.85	3;4	+	+	27858000	24680500	-0.17472
AAGTVPVEGTGEKKHGFF	18	Pp3c13_6860V3.1.p	Pp3c13_6860V3.1.p	102.38	0.0013611	4	1830.93	3	+	+	25244250	18727000	-0.430835
EAGYSDPATTHHEEGKEKKGFLG	23	Pp3c13_6860V3.1.p	Pp3c13_6860V3.1.p	162.32	1.3834e-27	4	2487.17	3;4	+	+	54976000	24187000	-1.18457
TAEAGYSDPATTHHEEGKEKKGFLGLG	27	Pp3c13_6860V3.1.p	Pp3c13_6860V3.1.p	191.5	1.8416e-54	4	2829.36	3;4;5	+	+	68877000	26802000	-1.36168
AAGTVPVEGTGEKKHGFFG	19	Pp3c13_6860V3.1.p	Pp3c13_6860V3.1.p	80.361	0.00078465	4	1887.95	3;4	+	-	15743000
GLGKVGQIDKMEQTAAKGKKR	21	Pp3c13_7350V3.1.p	Pp3c13_7350V3.1.p PREDICTED: uncharacterized protein LOC101209846 [Cucumis sativus].	188.04	1.538e-36	4	2242.26	3;4;5	+	+	16487000	60438000	1.87413
APLVPDNQSRPSYG	14	Pp3c14_13370V3.1.p	Pp3c14_13370V3.1.p PREDICTED: cleavage stimulating factor 64 [Beta vulgaris subsp. vulgaris].	120.09	3.6626e-05	4	1499.74	2	+	+	72406500	70804500	-0.0322782
TAAAAASSADKVVGGR	16	Pp3c14_14700V3.1.p	Pp3c14_14700V3.1.p PREDICTED: uncharacterized protein LOC103970781 isoform X1 [Musa acuminata subsp. malaccensis].	59.542	0.022602	4	1430.75	2	+	+	179262500	131390000	-0.448218
GPISDGPGPAESSVISKWGRD	21	Pp3c14_17130V3.1.p	Pp3c14_17130V3.1.p PREDICTED: uncharacterized protein LOC103948266 [Pyrus x bretschneideri].	197.86	1.7615e-68	4	2111.03	3	+	+	18036400	33738500	0.903484
TPGTTNYALVRAA	13	Pp3c14_17710V3.1.p	Pp3c14_17710V3.1.p PREDICTED: subtilisin-like protease isoform X1 [Brassica rapa].	114.5	2.8379e-07	4	1333.7	2	+	+		14868900
KEKLKAGVRPPGD	13	Pp3c14_22690V3.1.p	Pp3c14_22690V3.1.p	109.6	0.0022302	4	1393.8	2;3	+	+	12796000	7511850	-0.768453
GSKIAEGFAKIISAIAEY	18	Pp3c14_22870V3.1.p	Pp3c14_22870V3.1.p hypothetical protein M408DRAFT_325389 [Serendipita vermifera MAFF 305830].	73.208	0.0029623	4	1867.01	3	+	+	21701000	473702500	4.44815
GFKIAEGFAKIISA	14	Pp3c14_22870V3.1.p	Pp3c14_22870V3.1.p hypothetical protein M408DRAFT_325389 [Serendipita vermifera MAFF 305830].	103.46	0.0046599	4	1450.82	2;3	+	+	3358000	57935000	4.10876
MSNVEKIQLAFKQITTASDNLRKET	25	Pp3c14_22870V3.1.p	Pp3c14_22870V3.1.p hypothetical protein M408DRAFT_325389 [Serendipita vermifera MAFF 305830].	169.6	1.537e-40	4	2864.51	4;5	+	+	5728000	92309000	4.01037
IAEIPTQKPAADVQFGS	17	Pp3c14_22870V3.1.p	Pp3c14_22870V3.1.p hypothetical protein M408DRAFT_325389 [Serendipita vermifera MAFF 305830].	95.417	0.0016615	4	1770.92	2;3	+	+	20107000	290091500	3.85074
EGFAKIISAIAEYT	14	Pp3c14_22870V3.1.p	Pp3c14_22870V3.1.p hypothetical protein M408DRAFT_325389 [Serendipita vermifera MAFF 305830].	137.17	1.5514e-05	4	1511.79	2	+	+	53405750	331880500	2.6356
LINIINAPLQGFKIA	15	Pp3c14_22870V3.1.p	Pp3c14_22870V3.1.p hypothetical protein M408DRAFT_325389 [Serendipita vermifera MAFF 305830].	103.7	0.0010988	4	1623.97	2	+	+	72050000	344280000	2.25651
GMSNVEKIQL	10	Pp3c14_22870V3.1.p	Pp3c14_22870V3.1.p hypothetical protein M408DRAFT_325389 [Serendipita vermifera MAFF 305830].	121.67	0.010282	4	1117.58	2	+	+	37938000	163974500	2.11176
IINAPLQGSKIA	12	Pp3c14_22870V3.1.p	Pp3c14_22870V3.1.p hypothetical protein M408DRAFT_325389 [Serendipita vermifera MAFF 305830].	98.044	0.0072727	4	1223.72	2	+	+	47007450	189750000	2.01314
AIAEYTIKINEG	12	Pp3c14_22870V3.1.p	Pp3c14_22870V3.1.p hypothetical protein M408DRAFT_325389 [Serendipita vermifera MAFF 305830].	99.53	0.0072255	4	1320.69	2	+	+	74281500	268140000	1.85191
INIINAPLQGFK	12	Pp3c14_22870V3.1.p	Pp3c14_22870V3.1.p hypothetical protein M408DRAFT_325389 [Serendipita vermifera MAFF 305830].	161.92	0.00055823	4	1326.77	2	+	+	18612650	63952500	1.78072
KEVQLINIINAPLQGFK	17	Pp3c14_22870V3.1.p	Pp3c14_22870V3.1.p hypothetical protein M408DRAFT_325389 [Serendipita vermifera MAFF 305830].	130.44	1.6601e-05	4	1924.11	2;3	+	+	30049000	95590000	1.66954
INIINAPLQGSKIAEGFAKIIS	22	Pp3c14_22870V3.1.p	Pp3c14_22870V3.1.p hypothetical protein M408DRAFT_325389 [Serendipita vermifera MAFF 305830].	120.59	1.2652e-08	4	2296.32	2;3	+	+	11196000	34130600	1.60808
IAEIPTQKPA	10	Pp3c14_22870V3.1.p	Pp3c14_22870V3.1.p hypothetical protein M408DRAFT_325389 [Serendipita vermifera MAFF 305830].	111.95	0.013926	4	1066.6	2	+	+	552020000	958190000	0.795591
KETQLINIINAPL	13	Pp3c14_22870V3.1.p	Pp3c14_22870V3.1.p hypothetical protein M408DRAFT_325389 [Serendipita vermifera MAFF 305830].	115.23	0.000831	4	1465.85	2	+	+	98123450	170093500	0.793658
KETQLINIIN	10	Pp3c14_22870V3.1.p	Pp3c14_22870V3.1.p hypothetical protein M408DRAFT_325389 [Serendipita vermifera MAFF 305830].	143.73	0.0055852	4	1184.68	2	+	+	141050000	191330000	0.439856
EVQLINIINAP	11	Pp3c14_22870V3.1.p	Pp3c14_22870V3.1.p hypothetical protein M408DRAFT_325389 [Serendipita vermifera MAFF 305830].	139.19	0.0027252	4	1222.69	2	+	+	14567500	18884000	0.374411
GFKIAEGFAKIISAIAEYT	19	Pp3c14_22870V3.1.p	Pp3c14_22870V3.1.p hypothetical protein M408DRAFT_325389 [Serendipita vermifera MAFF 305830].	68.034	0.0090156	4	2028.09	2;3	+	+	14686250	18408000	0.325867
ASDNLRKEVQLINIINAPLQ	20	Pp3c14_22870V3.1.p	Pp3c14_22870V3.1.p hypothetical protein M408DRAFT_325389 [Serendipita vermifera MAFF 305830].	115.68	0.00091924	4	2248.25	2;3	+	+	13207000	13802250	0.0636007
MSNVEKIQLAFKQITTASDNLR	22	Pp3c14_22870V3.1.p	Pp3c14_22870V3.1.p hypothetical protein M408DRAFT_325389 [Serendipita vermifera MAFF 305830].	89.946	0.001549	4	2506.32	3	+	+	34389250	35929000	0.0631911
GFKIAEGFAKIISAIAEYTIKINE	24	Pp3c14_22870V3.1.p	Pp3c14_22870V3.1.p hypothetical protein M408DRAFT_325389 [Serendipita vermifera MAFF 305830].	78.272	0.002324	4	2625.44	3;4	+	+	328796150	222790000	-0.561509
FKQITTASDNLRKET	15	Pp3c14_22870V3.1.p	Pp3c14_22870V3.1.p hypothetical protein M408DRAFT_325389 [Serendipita vermifera MAFF 305830].	91.969	0.00037623	4	1750.92	2;3	+	+	68283000	37737000	-0.855547
FKQITTASDNLRKETQ	16	Pp3c14_22870V3.1.p	Pp3c14_22870V3.1.p hypothetical protein M408DRAFT_325389 [Serendipita vermifera MAFF 305830].	137.19	3.0076e-08	4	1878.98	3	+	+	42772200	22216000	-0.945074
FKQITTASDNLRK	13	Pp3c14_22870V3.1.p	Pp3c14_22870V3.1.p hypothetical protein M408DRAFT_325389 [Serendipita vermifera MAFF 305830].	110.51	4.6306e-05	4	1520.83	2;3	+	+	50330900	4763500	-3.40135
MVTQAGDAIGNAAQSVADTVNPNKSD	26	Pp3c14_24010V3.1.p	Pp3c14_24010V3.1.p	198.96	8.3045e-56	4	2573.2	2;3	+	+	6626600	6633700	0.00154493
AAQSVADTVNPNKSD	15	Pp3c14_24010V3.1.p	Pp3c14_24010V3.1.p	269.44	1.9046e-116	4	1515.72	2	+	+	62102500	43189500	-0.523971
AIGNAAQSVADTVNPNKSD	19	Pp3c14_24010V3.1.p	Pp3c14_24010V3.1.p	195.94	1.6108e-37	4	1870.9	2;3	+	+	34105000	13073000	-1.38339
SDADVKLAGPSKLVA	15	Pp3c14_24370V3.1.p	Pp3c14_24370V3.1.p PREDICTED: rhodanese-like domain-containing protein 4, chloroplastic [Brassica napus].	91.939	0.0025883	4	1469.81	2;3	+	+	6846300	69588500	3.34545
DAAAGKGEDAPVT	13	Pp3c14_24710V3.1.p	Pp3c14_24710V3.1.p predicted protein [Micromonas sp. RCC299].	125.17	5.4982e-05	4	1200.56	2	+	+	44522500	26673000	-0.739155
AANEKTFASFMTDFLMGGVSAAVSKTAAAPIERVK	35	Pp3c14_26060V3.1.p	Pp3c14_26060V3.1.p PREDICTED: ADP,ATP carrier protein 1, mitochondrial [Camelina sativa].	126.04	1.3402e-20	4	3615.84	4;5	+	+	3412400	36402000	3.41516
SPVPFDPPPDPP	12	Pp3c14_2680V3.1.p	Pp3c14_2680V3.1.p PREDICTED: uncharacterized protein LOC103342775 [Prunus mume].	131.22	0.00071084	4	1260.6	2	+	+	51032000	31814000	-0.68174
ADSADKMTVLVTGAGGRTGRL	21	Pp3c14_3760V3.1.p	Pp3c14_3760V3.1.p uncharacterized protein LOC100194029 [Zea mays].	150.69	3.2863e-24	4	2075.08	3;4	+	+	43202000	54643000	0.338939
VIGAVGNQRLIG	12	Pp3c15_10620V3.1.p	Pp3c15_10620V3.1.p hypothetical protein MIMGU_mgv1a001362mg [Erythranthe guttata].	138.54	0.0046877	4	1195.7	2	+	+	38342500	88007500	1.19868
VADKVSPDPAVVPPNVLEYAKTMPGVTAPFE	31	Pp3c15_11070V3.1.p	Pp3c15_11070V3.1.p LhcSR [Ulva prolifera].	58.342	0.00011263	4	3237.66	3	+	+	1717100	3065700	0.836242
ALGDANADAISQGTFYGGGQAAASE	25	Pp3c15_12410V3.1.p	Pp3c15_12410V3.1.p PREDICTED: ribulose bisphosphate carboxylase/oxygenase activase, chloroplastic isoform X1 [Fragaria vesca subsp. vesca].	170.74	1.3646e-40	4	2341.05	2;3	+	+	8540600	7540300	-0.179716
AEKTGEPPKKVDRWAGLGN	19	Pp3c15_12410V3.1.p	Pp3c15_12410V3.1.p PREDICTED: ribulose bisphosphate carboxylase/oxygenase activase, chloroplastic isoform X1 [Fragaria vesca subsp. vesca].	148.19	2.6582e-17	4	2052.08	3;4	+	+	30187000	25452500	-0.24612
SSGGDPAGWLQTASKQLGKLS	21	Pp3c15_12980V3.1.p	Pp3c15_12980V3.1.p unknown [Picea sitchensis].	108.58	0.0011767	4	2087.06	2;3	+	+	12087000	20906000	0.790461
SSGGDPAGWLQTASKQLGKL	20	Pp3c15_12980V3.1.p	Pp3c15_12980V3.1.p unknown [Picea sitchensis].	132.86	1.0748e-11	4	2000.03	2;3	+	+	4329900	6616350	0.611702
NIEQNEKFERPNLG	14	Pp3c15_12980V3.1.p	Pp3c15_12980V3.1.p unknown [Picea sitchensis].	128.36	4.491e-05	4	1686.83	2;3	+	+	68077000	25813000	-1.39907
SAEGAGWLKSASSKLG	16	Pp3c15_13020V3.1.p	Pp3c15_13020V3.1.p PREDICTED: linoleate 13S-lipoxygenase 3-1, chloroplastic-like [Nelumbo nucifera].	203.29	9.2603e-12	4	1547.79	2;3	+	+	81082700	106950000	0.39947
APYSGKYAEELQATAKYVA	19	Pp3c15_14720V3.1.p	Pp3c15_14720V3.1.p Fructose-bisphosphate aldolase, cytoplasmic isozyme 1 [Morus notabilis].	70.334	0.00065683	4	2059.03	3	+	+	41576050	70359000	0.758982
LSGGQSEEEATRNLN	15	Pp3c15_14720V3.1.p	Pp3c15_14720V3.1.p Fructose-bisphosphate aldolase, cytoplasmic isozyme 1 [Morus notabilis].	105.46	0.000815	4	1603.74	2	+	+	53668000	82079000	0.612951
ATAKYVATPGKGILA	15	Pp3c15_14720V3.1.p	Pp3c15_14720V3.1.p Fructose-bisphosphate aldolase, cytoplasmic isozyme 1 [Morus notabilis].	130.56	7.8875e-18	4	1459.84	2;3	-	+		101995500
IEDVTPIPTDSTR	13	Pp3c15_22240V3.1.p	Pp3c15_22240V3.1.p PREDICTED: 40S ribosomal protein S14 isoform X1 [Vitis vinifera].	136.5	2.6302e-05	4	1442.73	2	+	+	30638600	25232000	-0.280096
TAAAKLPAHVAAQ	13	Pp3c15_22760V3.1.p	Pp3c15_22760V3.1.p	161.19	5.2053e-05	4	1247.7	2;3	+	+	22873500	62844000	1.4581
DISSRPTFQKVLGMNEFNKKE	21	Pp3c15_23900V3.1.p	Pp3c15_23900V3.1.p glutathione S-transferase-like protein [Picea sitchensis].	145.73	6.7253e-19	4	2467.25	3;4;5	+	+	32301000	126030000	1.96412
IDELANFAVAEHLKSQN	17	Pp3c15_24180V3.1.p	Pp3c15_24180V3.1.p PREDICTED: cysteine proteinase inhibitor 6-like isoform X2 [Malus domestica].	160.52	3.8549e-06	4	1897.95	2;3	+	+	15223000	45126500	1.56772
SADLGVRPGGPF	12	Pp3c15_24180V3.1.p	Pp3c15_24180V3.1.p PREDICTED: cysteine proteinase inhibitor 6-like isoform X2 [Malus domestica].	166.16	0.00024668	4	1171.6	2	+	+	34723000	29419250	-0.239131
AEVSRTGDGDWTVKHATIQ	19	Pp3c15_24180V3.1.p	Pp3c15_24180V3.1.p PREDICTED: cysteine proteinase inhibitor 6-like isoform X2 [Malus domestica].	119.09	6.3348e-07	4	2070.01	3	+	+	88475000
EDAPAEEEEAPRKN	14	Pp3c15_2570V3.1.p	Pp3c15_2570V3.1.p	107.37	0.0010266	4	1583.71	2;3	+	-	63416000
APEPEPAPPPKE	12	Pp3c15_5020V3.1.p	Pp3c15_5020V3.1.p PREDICTED: putative clathrin assembly protein At2g25430 [Fragaria vesca subsp. vesca].	149.31	0.0023947	4	1257.62	2	+	+	28666000	14120000	-1.0216
AGDSRAQEVTSFLK	14	Pp3c15_5850V3.1.p	Pp3c15_5850V3.1.p PREDICTED: photosystem I reaction center subunit V, chloroplastic-like [Nicotiana sylvestris].	105.14	0.0014597	4	1507.76	2;3	+	+	19885000	81754000	2.03961
STQDLVSAGLGFASKV	16	Pp3c15_710V3.1.p	Pp3c15_710V3.1.p hypothetical protein SOVF_079320 [Spinacia oleracea].	104.41	0.00089768	4	1578.83	2	+	+	33135000	11924000	-1.47449
ETPKEGVVTSPKNSETDSNSS	21	Pp3c15_9990V3.1.p	Pp3c15_9990V3.1.p tha9 protein [Zea mays].	133.93	0.00026583	4	2192.01	2;3	+	+	43443000	98914000	1.18705
SVGGQPIVFDRVK	13	Pp3c16_12390V3.1.p	Pp3c16_12390V3.1.p PREDICTED: glutamate-1-semialdehyde 2,1-aminomutase, chloroplastic-like [Oryza brachyantha].	79.974	0.008464	4	1400.78	2;3	+	+	70589500	66832000	-0.0789146
MVWEGQGVIKYGRKLIG	17	Pp3c16_14020V3.1.p	Pp3c16_14020V3.1.p PREDICTED: nucleoside diphosphate kinase 4, chloroplastic [Amborella trichopoda].	125.53	2.4155e-07	4	1933.06	3;4	+	+	21826150	116500000	2.4162
VSRNIIHGSDGPETAVN	17	Pp3c16_14020V3.1.p	Pp3c16_14020V3.1.p PREDICTED: nucleoside diphosphate kinase 4, chloroplastic [Amborella trichopoda].	75.548	0.0016602	4	1764.88	2;3	+	+	11307000	46707000	2.04642
ATSPQASEPGTIR	13	Pp3c16_14020V3.1.p	Pp3c16_14020V3.1.p PREDICTED: nucleoside diphosphate kinase 4, chloroplastic [Amborella trichopoda].	123.79	7.6765e-05	4	1313.66	2	+	+	41088000	25753350	-0.673957
NPIGPKGEGGLDDATGQAGTKQ	22	Pp3c16_1440V3.1.p	Pp3c16_1440V3.1.p hypothetical protein MNEG_12190 [Monoraphidium neglectum].	159.1	5.7618e-27	4	2110.03	3	+	+	33807400	23983000	-0.495327
ALEDPRKFLTPEIPD	15	Pp3c16_20770V3.1.p	Pp3c16_20770V3.1.p PREDICTED: ATP-dependent Clp protease proteolytic subunit 4, chloroplastic-like [Solanum tuberosum].	129.89	2.7806e-08	4	1739.91	2;3	+	+	5549700	75473500	3.76549
VNNRSIGQNANPAELKFAHKQAY	23	Pp3c16_23780V3.1.p	Pp3c16_23780V3.1.p PREDICTED: photosystem I reaction center subunit II, chloroplastic-like [Erythranthe guttata].	186.63	9.841e-37	4	2569.32	3;4	+	+	11040000	50815000	2.20251
KAQVEEFYVIT	11	Pp3c16_23780V3.1.p	Pp3c16_23780V3.1.p PREDICTED: photosystem I reaction center subunit II, chloroplastic-like [Erythranthe guttata].	90.761	0.020385	4	1325.69	2	+	+	92667950	328865000	1.82735
KAQVEEFYVITWESPK	16	Pp3c16_23780V3.1.p	Pp3c16_23780V3.1.p PREDICTED: photosystem I reaction center subunit II, chloroplastic-like [Erythranthe guttata].	85.845	0.0016138	4	1952.99	2;3	+	+	60855000	103500000	0.766183
RSIGQNANPAELKFAHKQ	18	Pp3c16_23780V3.1.p	Pp3c16_23780V3.1.p PREDICTED: photosystem I reaction center subunit II, chloroplastic-like [Erythranthe guttata].	129.12	4.8561e-11	4	2008.06	3	+	+	20357500	10970400	-0.891944
GKGVYQFVDKYGANVD	16	Pp3c16_5650V3.1.p	Pp3c16_5650V3.1.p PREDICTED: photosystem II 10 kDa polypeptide, chloroplastic [Fragaria vesca subsp. vesca].	76.82	0.0013985	4	1758.86	2;3	+	+	14817000	60073000	2.01946
GAEKYQVIEPLNGDPFIGGFE	21	Pp3c16_5670V3.1.p	Pp3c16_5670V3.1.p PREDICTED: photosystem I reaction center subunit XI, chloroplastic-like [Malus domestica].	106.14	0.00097781	4	2279.11	2;3	+	+	2264600	21127000	3.22176
GAEKYQVIEPLN	12	Pp3c16_5670V3.1.p	Pp3c16_5670V3.1.p PREDICTED: photosystem I reaction center subunit XI, chloroplastic-like [Malus domestica].	134.25	0.0017939	4	1359.7	2	+	+	30893000	209065000	2.7586
IVREYVKSQ	9	Pp3c16_7980V3.1.p	Pp3c16_7980V3.1.p unnamed protein product [Coffea canephora].	150.53	0.0011316	4	1120.62	2	+	+	48119500	75902000	0.657516
KALAHDGLAKGLH	13	Pp3c16_7980V3.1.p	Pp3c16_7980V3.1.p unnamed protein product [Coffea canephora].	188.96	4.3493e-36	4	1329.75	2;3	+	+	37750000	5979200	-2.65845
LLLRGPQNVLPLFTWSGLEQGKE	23	Pp3c17_12760V3.1.p	Pp3c17_12760V3.1.p PREDICTED: squamosa promoter-binding-like protein 15 [Musa acuminata subsp. malaccensis].	88.755	0.0023268	4	2594.42	3	+	+	11570000	6769150	-0.773342
EAVKEAAMATYDKPIHF	17	Pp3c17_14660V3.1.p	Pp3c17_14660V3.1.p PREDICTED: dihydrolipoyl dehydrogenase 1, mitochondrial [Jatropha curcas].	90.872	0.001803	4	1919.95	2;3	+	+	170534000	258660000	0.600998
AVKVPYELLQPKSGPGLTNKGIPNSVS	27	Pp3c17_16260V3.1.p	Pp3c17_16260V3.1.p PREDICTED: probable linoleate 9S-lipoxygenase 5 [Nicotiana sylvestris].	96.887	5.7541e-05	4	2792.54	3;4	+	+	57743000	330960000	2.51894
SRAPEPALRSQE	12	Pp3c17_17380V3.1.p	Pp3c17_17380V3.1.p	101.93	0.0071494	4	1339.68	2;3	+	+	7121600	11202150	0.653502
DPPPPPPRPPG	11	Pp3c17_19320V3.1.p	Pp3c17_19320V3.1.p PREDICTED: rhodanese-like domain-containing protein 8, chloroplastic isoform X3 [Phoenix dactylifera].	98.523	0.010878	4	1122.58	2	+	+	34862950
YVAPSTTEKTVSEPERTAN	19	Pp3c17_20310V3.1.p	Pp3c17_20310V3.1.p NADP-dependent malate dehydrogenase [Selaginella martensii].	150.28	1.9584e-23	4	2079.01	2;3	+	+	42748000	53480000	0.323143
GATSGESTQPLVG	13	Pp3c17_22090V3.1.p	Pp3c17_22090V3.1.p unknown [Picea sitchensis].	141.2	6.1682e-05	4	1202.58	2	+	+	46032000	70701500	0.619104
GEQQSYGTVEHHGYPVVR	18	Pp3c17_22090V3.1.p	Pp3c17_22090V3.1.p unknown [Picea sitchensis].	113.29	0.00013279	4	2041.96	3;4	+	+	14744000	21379000	0.536066
ILHDDGIAITADK	13	Pp3c17_22190V3.1.p	Pp3c17_22190V3.1.p hypothetical protein PRUPE_ppa013661mg [Prunus persica].	120.77	0.00012451	4	1380.72	2;3	+	+	172820000	325290000	0.912456
AAHAVVQDTFRILK	14	Pp3c17_23180V3.1.p	Pp3c17_23180V3.1.p hypothetical protein PRUPE_ppa012989mg [Prunus persica].	122.33	0.001103	4	1567.88	2;3	+	+	13786000	38051000	1.46473
VRSRFSASVESPKVDVIVDLG	21	Pp3c17_23180V3.1.p	Pp3c17_23180V3.1.p hypothetical protein PRUPE_ppa012989mg [Prunus persica].	85.231	9.1803e-06	4	2259.22	3;4	+	+	42093000	23851000	-0.819531
AVQNSDLFNDVGSR	14	Pp3c17_23550V3.1.p	Pp3c17_23550V3.1.p PREDICTED: N-(5'-phosphoribosyl)anthranilate isomerase 1, chloroplastic [Cicer arietinum].	80.596	0.0063272	4	1520.72	2	+	+	36508000	31505500	-0.212609
SVLAFSLPSH	10	Pp3c17_5070V3.1.p	Pp3c17_5070V3.1.p hypothetical protein PHAVU_008G042800g [Phaseolus vulgaris].	154.31	0.0027471	4	1056.56	2	+	+	94051000	327260000	1.79892
GAGTSYYGKSVLAFSLPSH	19	Pp3c17_5070V3.1.p	Pp3c17_5070V3.1.p hypothetical protein PHAVU_008G042800g [Phaseolus vulgaris].	75.463	2.7152e-08	4	1940.96	3	+	+	74492000	60569000	-0.298506
ASETKFAFLVWTDGSHVVQSPI	22	Pp3c18_10040V3.1.p	Pp3c18_10040V3.1.p PREDICTED: subtilisin-like protease [Nicotiana sylvestris].	109.85	9.2151e-06	4	2418.22	3	+	+	2348300	51743500	4.46169
EKSANITVSPR	11	Pp3c18_10730V3.1.p	Pp3c18_10730V3.1.p PREDICTED: photosystem I reaction center subunit III, chloroplastic [Eucalyptus grandis].	197.21	0.00027921	4	1200.65	2;3	+	+	6955600	22351300	1.68411
LVEKSANITVSPR	13	Pp3c18_10730V3.1.p	Pp3c18_10730V3.1.p PREDICTED: photosystem I reaction center subunit III, chloroplastic [Eucalyptus grandis].	150.68	0.00012152	4	1412.8	2;3	+	+	25329000	64393000	1.34611
FYPSNVTVAAGEAVTFVNNKAFPH	24	Pp3c18_13090V3.1.p	Pp3c18_13090V3.1.p plastocyanin precursor [Pediastrum duplex].	78.976	0.0021401	4	2579.28	3	+	+	3801200	317653250	6.38485
FYPSNVTVAAGEAVT	15	Pp3c18_13090V3.1.p	Pp3c18_13090V3.1.p plastocyanin precursor [Pediastrum duplex].	116.75	5.603e-05	4	1524.75	2	+	+	21275000	373390000	4.13345
VAAGEAVTFVNNKAFPHNVV	20	Pp3c18_13090V3.1.p	Pp3c18_13090V3.1.p plastocyanin precursor [Pediastrum duplex].	113.33	5.8249e-05	4	2083.09	2;3	+	+	65769500	746365000	3.50439
DEDAVPAGVKVEELNH	16	Pp3c18_13090V3.1.p	Pp3c18_13090V3.1.p plastocyanin precursor [Pediastrum duplex].	68.944	0.0023629	4	1720.83	2;3	+	+	44464000	147800000	1.73294
VAAGEAVTFVNNKAFPH	17	Pp3c18_13090V3.1.p	Pp3c18_13090V3.1.p plastocyanin precursor [Pediastrum duplex].	99.481	0.0017297	4	1770.91	2;3	+	+	108570000	348690000	1.68332
NHEDYLNAPNEQFDIVFK	18	Pp3c18_13090V3.1.p	Pp3c18_13090V3.1.p plastocyanin precursor [Pediastrum duplex].	113.61	8.4017e-12	4	2192.02	2;3	+	+	158410000	431070000	1.44426
MGADDGGLGFYPSNVTVAAGEAVTFVNNKAFPHNVV	36	Pp3c18_13090V3.1.p	Pp3c18_13090V3.1.p plastocyanin precursor [Pediastrum duplex].	97.804	2.7988e-13	4	3664.76	3;4	+	+	6451800	12789000	0.98713
AGEAVTFVNNKAFPH	15	Pp3c18_13090V3.1.p	Pp3c18_13090V3.1.p plastocyanin precursor [Pediastrum duplex].	111.39	1.2228e-07	4	1600.8	2;3	+	+	142700000	233930000	0.713092
DEDAVPAGVKVEELNHEDY	19	Pp3c18_13090V3.1.p	Pp3c18_13090V3.1.p plastocyanin precursor [Pediastrum duplex].	129.04	3.5408e-11	4	2127.96	2;3	+	+	206384000	251640000	0.28603
FVNNKAFPHNVVFDEDAVPAGVKVE	25	Pp3c18_13090V3.1.p	Pp3c18_13090V3.1.p plastocyanin precursor [Pediastrum duplex].	64.152	0.0017048	4	2741.38	3;4	+	+	56174000	60320000	0.102734
DAVPAGVKVEELNHE	15	Pp3c18_13090V3.1.p	Pp3c18_13090V3.1.p plastocyanin precursor [Pediastrum duplex].	103.43	0.0027844	4	1605.8	2;3	+	+	28601550	24930000	-0.19821
HEDYLNAPNEQ	11	Pp3c18_13090V3.1.p	Pp3c18_13090V3.1.p plastocyanin precursor [Pediastrum duplex].	138.26	0.0022919	4	1328.56	2	+	+	192125000	157739000	-0.284506
VTVKMGADDGGLGFYPSN	18	Pp3c18_13090V3.1.p	Pp3c18_13090V3.1.p plastocyanin precursor [Pediastrum duplex].	156.08	2.1996e-40	4	1826.85	2	+	+	499498000	217960000	-1.19642
RVVDLILHMAK	11	Pp3c18_15450V3.1.p	Pp3c18_15450V3.1.p Glyceraldehyde-3-phosphate dehydrogenase (phosphorylating) [Zostera marina].	81.338	0.029605	4	1293.76	2;3	+	+	219420000	216720000	-0.0178627
RVVDLILHMAKQGNTQ	16	Pp3c18_15450V3.1.p	Pp3c18_15450V3.1.p Glyceraldehyde-3-phosphate dehydrogenase (phosphorylating) [Zostera marina].	88.133	0.0023637	4	1821.99	2;3	+	+	178610000	151470000	-0.237781
ESVERHVEPLL	11	Pp3c18_16840V3.1.p	Pp3c18_16840V3.1.p Uroporphyrinogen decarboxylase [Theobroma cacao].	82.287	0.026716	4	1306.69	2;3	+	+	17464000	20067500	0.200477
RSNVPEEKAAPVG	13	Pp3c18_18370V3.1.p	Pp3c18_18370V3.1.p hypothetical protein SELMODRAFT_443554 [Selaginella moellendorffii].	80.763	0.010162	4	1352.7	2;3	+	+	14091000	90223400	2.67873
FITDRPSTKVHAAPGGGSSL	20	Pp3c18_18370V3.1.p	Pp3c18_18370V3.1.p hypothetical protein SELMODRAFT_443554 [Selaginella moellendorffii].	119.38	1.4113e-17	4	1997.03	3;4	+	+	30037000	30556500	0.0247386
APEPQAPVEQRPAGLA	16	Pp3c18_18370V3.1.p	Pp3c18_18370V3.1.p hypothetical protein SELMODRAFT_443554 [Selaginella moellendorffii].	113.77	0.00012497	4	1629.85	2	+	+	57741000	25780000	-1.16334
DRPSTKVHAAPGGGSSLGYLFG	22	Pp3c18_18370V3.1.p	Pp3c18_18370V3.1.p hypothetical protein SELMODRAFT_443554 [Selaginella moellendorffii].	63.225	0.0038392	4	2173.09	3;4	+	+	32384250	8863400	-1.86936
AVRAGQYDDELVKTAN	16	Pp3c18_18400V3.1.p	Pp3c18_18400V3.1.p PREDICTED: fructose-bisphosphate aldolase 1, chloroplastic [Nelumbo nucifera].	112.36	1.08e-07	4	1748.87	3	+	+	12616900	26148000	1.05134
AGGGGHGAHNITHGGLS	17	Pp3c18_1920V3.1.p	Pp3c18_1920V3.1.p hypothetical protein EUTSA_v10019410mg [Eutrema salsugineum].	153.38	2.8185e-11	4	1498.7	2;3	+	+	75854000	108370000	0.514668
EVVPALTNMVNAAKQLRAE	19	Pp3c18_21210V3.1.p	Pp3c18_21210V3.1.p PREDICTED: 5-methyltetrahydropteroyltriglutamate--homocysteine methyltransferase [Jatropha curcas].	103.88	0.00027373	4	2053.1	3	+	+	1030300	14226000	3.78739
MVNAAKQLRAELAK	14	Pp3c18_21210V3.1.p	Pp3c18_21210V3.1.p PREDICTED: 5-methyltetrahydropteroyltriglutamate--homocysteine methyltransferase [Jatropha curcas].	190.36	8.7171e-05	4	1541.87	2;3;4	+	+	45623000	81070000	0.829407
GGDTQSPLNGDVHES	15	Pp3c18_2250V3.1.p	Pp3c18_2250V3.1.p PREDICTED: methionine aminopeptidase 2B-like isoform X1 [Solanum tuberosum].	100.55	0.0016062	4	1511.65	2	+	+	15356150	18560300	0.273403
STSPPTDDQPQPKPSVTQ	18	Pp3c18_3230V3.1.p	Pp3c18_3230V3.1.p PREDICTED: uncharacterized protein LOC105642435 isoform X2 [Jatropha curcas].	203.8	3.3719e-36	4	1908.91	2;3	+	+	64285000	69833000	0.119427
LVDERLSTEG	10	Pp3c18_6770V3.1.p	Pp3c18_6770V3.1.p hypothetical protein PHAVU_001G157100g [Phaseolus vulgaris].	148.52	0.0045183	4	1117.56	2	+	+	95211500	172205000	0.854919
KAADGQTVVIG	11	Pp3c18_7120V3.1.p	Pp3c18_7120V3.1.p Phosphoribulokinase, chloroplastic [Glycine soja].	78.334	0.027754	4	1057.58	2	+	+	238105500	389470000	0.709911
DLVFIELPEGGSAVTAKTR	19	Pp3c19_11600V3.1.p	Pp3c19_11600V3.1.p Glycine cleavage system H protein, mitochondrial [Triticum urartu].	72.496	0.00061346	4	2002.07	2;3	+	+	31899000	90923000	1.51113
FIELPEGGSAVTAKTRFG	18	Pp3c19_11600V3.1.p	Pp3c19_11600V3.1.p Glycine cleavage system H protein, mitochondrial [Triticum urartu].	98.796	0.00011289	4	1878.98	3	+	+	46849500	63299000	0.434149
LPEGGSAVTAKTRFGL	16	Pp3c19_11600V3.1.p	Pp3c19_11600V3.1.p Glycine cleavage system H protein, mitochondrial [Triticum urartu].	86.214	0.0017623	4	1602.87	3	+	+	43071000	44920000	0.0606411
IELPEGGSAVTAKTRFGL	18	Pp3c19_11600V3.1.p	Pp3c19_11600V3.1.p Glycine cleavage system H protein, mitochondrial [Triticum urartu].	108.56	0.00026824	4	1845	2;3	+	+	340980000	313650000	-0.120532
VGSVEEVEKLESFLSS	16	Pp3c19_12890V3.1.p	Pp3c19_12890V3.1.p PREDICTED: fructose-1,6-bisphosphatase, chloroplastic-like [Eucalyptus grandis].	80.763	0.0038686	4	1737.87	2	+	+	35521250	79731000	1.16646
EDQASYINVPVGGPYKPAHYRY	22	Pp3c19_13810V3.1.p	Pp3c19_13810V3.1.p S-adenosyl-L-homocysteine hydrolase [Populus tomentosa].	122.57	9.3636e-09	4	2523.22	3	+	+	35062400	28649950	-0.291392
DDQASYINVPVGGPYKPAHYRY	22	Pp3c19_14590V3.1.p	Pp3c19_14590V3.1.p S-adenosyl-L-homocysteine hydrolase [Populus tomentosa].	117.55	4.1517e-07	4	2509.2	3;4	+	+	12691550	77250000	2.60567
IGIVVPIWAVQFQMKKQGGGL	21	Pp3c19_1780V3.1.p	Pp3c19_1780V3.1.p PREDICTED: uncharacterized protein LOC101255306 [Solanum lycopersicum].	104.44	0.00015107	4	2268.28	3	+	+	28714450	37362000	0.379795
KVATTAPTSAATSGTRQ	17	Pp3c19_1780V3.1.p	Pp3c19_1780V3.1.p PREDICTED: uncharacterized protein LOC101255306 [Solanum lycopersicum].	164.48	5.1763e-13	4	1646.86	2;3	+	+	33863000	33585000	-0.0118928
ATPTGSSGPAINTDDK	16	Pp3c19_19100V3.1.p	Pp3c19_19100V3.1.p	181.44	2.5047e-16	4	1530.72	2	+	+	177700000	170550000	-0.0592489
ALGLPTGDGSKSRL	14	Pp3c19_20080V3.1.p	Pp3c19_20080V3.1.p PREDICTED: glycerate dehydrogenase HPR, peroxisomal-like [Solanum tuberosum].	79.974	0.005358	4	1370.75	2;3	+	+	10687000	74675000	2.80477
ESKPAPAAAPSIVNAKALGLPTGDGSKSRL	30	Pp3c19_20080V3.1.p	Pp3c19_20080V3.1.p PREDICTED: glycerate dehydrogenase HPR, peroxisomal-like [Solanum tuberosum].	158.2	1.1731e-37	4	2902.59	4;5	+	+	33744000	59515000	0.818622
GPNESFSITFKTPGTYEFY	19	Pp3c19_21160V3.1.p	Pp3c19_21160V3.1.p predicted protein [Bathycoccus prasinos].	157.09	5.5942e-18	4	2184.01	2	+	+	9488100	70647000	2.89644
DEDAVPAGVKTEDINHEDYL	20	Pp3c19_21160V3.1.p	Pp3c19_21160V3.1.p predicted protein [Bathycoccus prasinos].	139.58	4.3169e-32	4	2229.01	2;3	+	+	12255000	46898000	1.93616
TEDINHEDYLN	11	Pp3c19_21160V3.1.p	Pp3c19_21160V3.1.p predicted protein [Bathycoccus prasinos].	84.615	0.025755	4	1361.57	2	+	+	55491050	192307000	1.79308
DEDAVPAGVKTE	12	Pp3c19_21160V3.1.p	Pp3c19_21160V3.1.p predicted protein [Bathycoccus prasinos].	96.009	0.0081656	4	1229.58	2	+	+	285830000	913470000	1.6762
EDAVPAGVKTEDINHE	16	Pp3c19_21160V3.1.p	Pp3c19_21160V3.1.p predicted protein [Bathycoccus prasinos].	83.617	0.0022557	4	1722.81	2;3	+	+	82324000	214830000	1.38381
VFDEDAVPAGVKTE	14	Pp3c19_21160V3.1.p	Pp3c19_21160V3.1.p predicted protein [Bathycoccus prasinos].	112.84	0.00057136	4	1475.71	2	+	+	40067000	68210000	0.767569
ATVKMGGDDGALGFYPKDISVAAGESVTFVNNKGFPHNVVF	41	Pp3c19_21160V3.1.p	Pp3c19_21160V3.1.p predicted protein [Bathycoccus prasinos].	136.2	3.9741e-35	4	4255.1	4;5	+	+	30170000	42978000	0.510484
FDEDAVPAGVKTE	13	Pp3c19_21160V3.1.p	Pp3c19_21160V3.1.p predicted protein [Bathycoccus prasinos].	98.105	0.003917	4	1376.65	2	+	+	90742500	98913000	0.124382
FSITFKTPGTYE	12	Pp3c19_21160V3.1.p	Pp3c19_21160V3.1.p predicted protein [Bathycoccus prasinos].	194.06	1.6332e-16	4	1389.68	2	+	+	51627000	56079500	0.119348
FYPKDISVAAGE	12	Pp3c19_21160V3.1.p	Pp3c19_21160V3.1.p predicted protein [Bathycoccus prasinos].	97.965	0.01929	4	1295.64	2	+	+	206220000	219390000	0.0893135
YCEPHQGAGMKGVVTVS	17	Pp3c19_21160V3.1.p	Pp3c19_21160V3.1.p predicted protein [Bathycoccus prasinos].	82.069	0.0024606	4	1761.82	2;3	+	+	2138900000	1406300000	-0.604965
ITFKTPGTYEF	11	Pp3c19_21160V3.1.p	Pp3c19_21160V3.1.p predicted protein [Bathycoccus prasinos].	133.12	0.0024248	4	1302.65	2	+	+	1077395000	696311500	-0.629743
ELLQEAQKKAE	11	Pp3c19_2740V3.1.p	Pp3c19_2740V3.1.p	178.1	1.0578e-06	4	1285.69	2;3	+	+	18370000	37797000	1.04092
AIALTVDTPRLG	12	Pp3c19_3840V3.1.p	Pp3c19_3840V3.1.p hypothetical protein OsJ_23125 [Oryza sativa Japonica Group].	176.79	7.6722e-07	4	1225.7	2	+	+	40386000	31432000	-0.361621
AVAPKFATLKPLGDRIL	17	Pp3c19_4270V3.1.p	Pp3c19_4270V3.1.p PREDICTED: 20 kDa chaperonin, chloroplastic-like [Pyrus x bretschneideri].	79.013	0.0029995	4	1809.09	2;3;4	+	+	2436800	150197000	5.94572
TDDVKDLEPANDRVLIR	17	Pp3c19_4270V3.1.p	Pp3c19_4270V3.1.p PREDICTED: 20 kDa chaperonin, chloroplastic-like [Pyrus x bretschneideri].	103.61	7.5813e-06	4	1968.03	3;4	+	+	20143450	46201000	1.19761
DLEPANDRVLIR	12	Pp3c19_4270V3.1.p	Pp3c19_4270V3.1.p PREDICTED: 20 kDa chaperonin, chloroplastic-like [Pyrus x bretschneideri].	98.156	0.0014653	4	1409.76	2;3	+	+	25381000	46540000	0.874722
LTGPGGDGASTTAKEAD	17	Pp3c19_5170V3.1.p	Pp3c19_5170V3.1.p 22-kDa protein of chloroplasts in green spores [Osmunda japonica].	143.91	0.0014642	4	1546.71	2	+	+	129620000	387130000	1.57853
LTGPGGDGASTTAKEADVLLNKA	23	Pp3c19_5170V3.1.p	Pp3c19_5170V3.1.p 22-kDa protein of chloroplasts in green spores [Osmunda japonica].	246.49	1.1651e-62	4	2185.12	2;3	+	+	36423000	105540000	1.53487
LTGPGGDGASTTAKEADVLLNKADKLT	27	Pp3c19_5170V3.1.p	Pp3c19_5170V3.1.p 22-kDa protein of chloroplasts in green spores [Osmunda japonica].	113.93	5.7226e-08	4	2642.38	3;4	+	+	22888000	46812000	1.03229
LTGPGGDGASTTAKE	15	Pp3c19_5170V3.1.p	Pp3c19_5170V3.1.p 22-kDa protein of chloroplasts in green spores [Osmunda japonica].	113.24	0.00021583	4	1360.65	2	+	+	44859000	66960500	0.577913
DASDVINEAKSNTTNVVDDAKSALSGLGDKLTGSNNPGNVA	41	Pp3c19_5170V3.1.p	Pp3c19_5170V3.1.p 22-kDa protein of chloroplasts in green spores [Osmunda japonica].	145.1	2.3083e-43	4	4057.97	4	+	+	35801000	28537000	-0.327166
DASDVINEAKSNTTNVVD	18	Pp3c19_5170V3.1.p	Pp3c19_5170V3.1.p 22-kDa protein of chloroplasts in green spores [Osmunda japonica].	126.51	0.0011003	4	1890.88	2	+	+	123616000	95540000	-0.371689
DASDVINEAKSNTTNVVDDAKSALSGLG	28	Pp3c19_5170V3.1.p	Pp3c19_5170V3.1.p 22-kDa protein of chloroplasts in green spores [Osmunda japonica].	118.57	1.4806e-12	4	2790.35	3	+	+	323840000	247160000	-0.389836
FGDLMGKGNSKVKGKIS	17	Pp3c19_5170V3.1.p	Pp3c19_5170V3.1.p 22-kDa protein of chloroplasts in green spores [Osmunda japonica].	105.5	0.00064915	4	1764.96	3;4	+	+	31842000	15151000	-1.07152
SFDGNSKPPTPGFDLK	16	Pp3c19_6080V3.1.p	Pp3c19_6080V3.1.p PREDICTED: mitochondrial import inner membrane translocase subunit TIM17-2-like [Nicotiana sylvestris].	193.49	8.8278e-23	4	1705.83	2;3	+	+	12764000	30717000	1.26696
AAVATKFTTLKPLG	14	Pp3c19_8070V3.1.p	Pp3c19_8070V3.1.p PREDICTED: 20 kDa chaperonin, chloroplastic-like [Nicotiana tomentosiformis].	115.91	0.0041998	4	1416.83	2;3	+	+	58969100	122341250	1.05288
SSVVIPHHEGHTFT	14	Pp3c2_12080V3.1.p	Pp3c2_12080V3.1.p hypothetical membrane protein-1 [Marchantia polymorpha].	154.05	8.8846e-06	4	1546.75	2;3	+	+	37643000	31999000	-0.234355
TPRPENPTGRSDLPG	15	Pp3c2_1330V3.1.p	Pp3c2_1330V3.1.p PREDICTED: cellulose synthase-like protein D3 [Nicotiana sylvestris].	76.759	0.0079204	4	1592.79	3	+	+	42600500	39398500	-0.11273
EEPPSEPPYVPRPVP	15	Pp3c2_13880V3.1.p	Pp3c2_13880V3.1.p PREDICTED: E3 ubiquitin-protein ligase RGLG2-like [Musa acuminata subsp. malaccensis].	132.78	7.023e-08	4	1688.84	2	+	+	1367400	25833800	4.23975
RAVGVEEAISPVERAPSSRPPFTVG	25	Pp3c2_14160V3.1.p	Pp3c2_14160V3.1.p PREDICTED: omega-6 fatty acid desaturase, endoplasmic reticulum isoform X1 [Tarenaya hassleriana].	63.122	0.0021051	4	2607.38	3;4	+	+	3864700	4335100	0.165709
AMEVDIGKIVPQADRVLIRL	20	Pp3c2_19170V3.1.p	Pp3c2_19170V3.1.p PREDICTED: 10 kDa chaperonin, cyanelle-like [Brachypodium distachyon].	106.16	0.00025132	4	2235.28	3	+	+	741410	24478500	5.0451
SSSAKNELDGGSSRLRLLPGSSDD	24	Pp3c2_19400V3.1.p	Pp3c2_19400V3.1.p hypothetical protein LR48_Vigan01g268800 [Vigna angularis].	119.06	1.3388e-10	4	2447.19	3;4	+	+	7199600	23822000	1.72631
LTSEDVTGTVLK	12	Pp3c2_19400V3.1.p	Pp3c2_19400V3.1.p hypothetical protein LR48_Vigan01g268800 [Vigna angularis].	117.67	0.0019099	4	1261.68	2	+	+	12761800	21886000	0.778176
RLLPKNSSHSTPQSAAPAPTPVVAAS	26	Pp3c2_22190V3.1.p	Pp3c2_22190V3.1.p	59.912	0.0023293	4	2583.38	3;4	+	+	5731400	25430000	2.14957
ISAPATAPAVETSAAPAEEPKV	22	Pp3c2_22190V3.1.p	Pp3c2_22190V3.1.p	142.91	1.9197e-19	4	2106.08	2;3	+	+	8963300	13311000	0.570517
TSAAPAEEPKV	11	Pp3c2_22190V3.1.p	Pp3c2_22190V3.1.p	82.645	0.026382	4	1098.56	2	+	+	20069000	20317000	0.0177187
EGAPQKAVVRETGAPSSN	18	Pp3c2_24870V3.1.p	Pp3c2_24870V3.1.p PREDICTED: ATP synthase subunit epsilon, mitochondrial-like [Solanum tuberosum].	257.16	1.3339e-104	4	1796.9	2;3	+	+	15424000	31696000	1.03912
DGSKVVGWTVLKGDPRFK	18	Pp3c2_27350V3.1.p	Pp3c2_27350V3.1.p pathogenesis-related protein 10-3.3-like, partial [Picea mariana].	115.76	6.1984e-05	4	1988.08	3;4	+	+	40878000	221120000	2.43543
DGSKVVGWTVLK	12	Pp3c2_27350V3.1.p	Pp3c2_27350V3.1.p pathogenesis-related protein 10-3.3-like, partial [Picea mariana].	83.397	0.027527	4	1287.72	2;3	+	+	155370000	436190000	1.48925
NKFVVGVWKA	10	Pp3c2_27350V3.1.p	Pp3c2_27350V3.1.p pathogenesis-related protein 10-3.3-like, partial [Picea mariana].	119.41	0.022666	4	1146.65	2	+	+	62572900	154687000	1.30574
ASPDAIWKAVK	11	Pp3c2_27350V3.1.p	Pp3c2_27350V3.1.p pathogenesis-related protein 10-3.3-like, partial [Picea mariana].	96.143	0.013868	4	1184.66	2;3	+	+	419870000	497160000	0.243768
VLHFGPAIPQAGAAKERL	18	Pp3c2_27350V3.1.p	Pp3c2_27350V3.1.p pathogenesis-related protein 10-3.3-like, partial [Picea mariana].	64.327	0.0077835	4	1874.05	3;4	+	+	54156050	56603100	0.0637586
SAEILEGNGGPGTLRVL	17	Pp3c2_27350V3.1.p	Pp3c2_27350V3.1.p pathogenesis-related protein 10-3.3-like, partial [Picea mariana].	118.48	3.3547e-05	4	1681.9	2	+	+	27382000	19309500	-0.503917
ERLDILDDGSKVVG	14	Pp3c2_27350V3.1.p	Pp3c2_27350V3.1.p pathogenesis-related protein 10-3.3-like, partial [Picea mariana].	93.478	0.00012953	4	1514.79	2;3	+	+	99799000	58085000	-0.78086
EPEPEPEKPVVI	12	Pp3c2_33790V3.1.p	Pp3c2_33790V3.1.p PREDICTED: interferon-induced guanylate-binding protein 2-like [Phoenix dactylifera].	136.57	0.00075563	4	1361.71	2	+	+	29386500	14847000	-0.984982
AETDMIVDADKSSV	14	Pp3c2_6440V3.1.p	Pp3c2_6440V3.1.p PREDICTED: uncharacterized protein LOC104605731 [Nelumbo nucifera].	140.39	1.3696e-05	4	1479.68	2	+	+	71708500	88266500	0.299722
LPLQDVYKIGGIG	13	Pp3c2_6770V3.1.p	Pp3c2_6770V3.1.p elongation factor-1A [Glycine max].	136.5	2.6602e-05	4	1371.78	2	+	+	3672600	38448000	3.38803
LPLQDVYKIGGIGTVPVG	18	Pp3c2_6770V3.1.p	Pp3c2_6770V3.1.p elongation factor-1A [Glycine max].	109.72	0.0011103	4	1825.03	2	+	+	15778000	49365000	1.64557
NGDAGFVKMIPTKPMTVETFAEYPPL	26	Pp3c2_6770V3.1.p	Pp3c2_6770V3.1.p elongation factor-1A [Glycine max].	133.95	7.0513e-17	4	2852.41	3	+	+	11983000	25566750	1.09328
RVETGIIRPGMLV	13	Pp3c2_6770V3.1.p	Pp3c2_6770V3.1.p elongation factor-1A [Glycine max].	89.959	0.0064612	4	1439.83	2;3	+	+	37413000	48246000	0.36687
IGGIGTVPVGRVETGIIRPG	20	Pp3c2_6770V3.1.p	Pp3c2_6770V3.1.p elongation factor-1A [Glycine max].	97.32	0.00091764	4	1947.13	3	+	+	28123600	30932000	0.137319
NGDAGFVKMIPTKPMTVETFAEYPP	25	Pp3c2_6770V3.1.p	Pp3c2_6770V3.1.p elongation factor-1A [Glycine max].	89.365	0.0017892	4	2739.33	3	+	+	48665500	43929000	-0.147726
IGGIGTVPVGRVE	13	Pp3c2_6770V3.1.p	Pp3c2_6770V3.1.p elongation factor-1A [Glycine max].	96.015	0.0044377	4	1252.71	2	+	+	16431550	12675150	-0.374466
YGSSKVVGTQAPVQLGSLRAADGKE	25	Pp3c2_7940V3.1.p	Pp3c2_7940V3.1.p GDP-mannose-3',5'-epimerase [Caragana korshinskii].	95.794	0.00065098	4	2517.32	3;4	+	+	28210000	81593000	1.53224
SKYGSSKVVGTQAPVQLGSLR	21	Pp3c2_7940V3.1.p	Pp3c2_7940V3.1.p GDP-mannose-3',5'-epimerase [Caragana korshinskii].	154.95	1.7408e-19	4	2161.19	3;4	+	+	22877900	51909000	1.18203
LGSLRAADGKE	11	Pp3c2_7940V3.1.p	Pp3c2_7940V3.1.p GDP-mannose-3',5'-epimerase [Caragana korshinskii].	192.44	5.4578e-16	4	1115.59	2	+	+	86256000	101120000	0.229372
EGTAIEDLDKPDR	13	Pp3c20_1250V3.1.p	Pp3c20_1250V3.1.p PREDICTED: UDP-glucose 6-dehydrogenase 4-like [Oryza brachyantha].	90.685	0.0062185	4	1457.7	2;3	+	-	62090000
HGAPEDEVRHAGDLG	15	Pp3c20_17920V3.1.p	Pp3c20_17920V3.1.p superoxide dismutase [Cu-Zn] protein [Medicago truncatula].	72.315	0.0029523	4	1558.71	3	+	+	94350000	85513000	-0.141879
LAWHGSGTYDQESKTGGPLG	20	Pp3c20_2100V3.1.p	Pp3c20_2100V3.1.p hypothetical protein SELMODRAFT_144791 [Selaginella moellendorffii].	230.36	1.9771e-182	4	2059.96	2;3	+	+	10370000	58829500	2.50412
IPFHPGRKDHE	11	Pp3c20_2100V3.1.p	Pp3c20_2100V3.1.p hypothetical protein SELMODRAFT_144791 [Selaginella moellendorffii].	112.84	0.0087004	4	1331.67	2;3	+	-	37213000
VVPSLSNDAATAKFPKGFE	19	Pp3c20_21100V3.1.p	Pp3c20_21100V3.1.p PREDICTED: peroxiredoxin-6-like [Ciona intestinalis].	103.1	7.6036e-05	4	1977.02	3	+	+	14016500	25710450	0.875229
MGLVDLNIAGPKVNPL	16	Pp3c20_21860V3.1.p	Pp3c20_21860V3.1.p PREDICTED: clathrin interactor EPSIN 2-like [Nicotiana sylvestris].	119.53	1.3116e-06	4	1649.92	2	+	+	1554100	3799200	1.28962
VSLDGKGYLEDRRPAANVDPYVVARMLIQTTLK	33	Pp3c20_22420V3.1.p	Pp3c20_22420V3.1.p na	96.242	2.1343e-08	4	3687.98	4;5	+	+	7601600	115820000	3.92944
SGVADRGASIRIPL	14	Pp3c20_22820V3.1.p	Pp3c20_22820V3.1.p na	109.83	0.00088454	4	1410.79	3	+	+	70556000	100190000	0.505898
LAQKAEYIWMDGQEGQKGIRFN	22	Pp3c20_22820V3.1.p	Pp3c20_22820V3.1.p na	182.22	4.813e-36	4	2581.27	3;4	+	+	14528150	4564600	-1.67029
KVGELSDIIDTESGSHIILRTG	22	Pp3c20_23120V3.1.p	Pp3c20_23120V3.1.p na	215.79	1.3265e-62	4	2339.23	3;4	+	+	23475000	41388500	0.818105
ASPQAEAPVPAQPSLPNNDRPL	22	Pp3c20_23270V3.1.p	Pp3c20_23270V3.1.p na	173.34	1.201e-19	4	2268.15	2;3	+	+	7235000	39803000	2.45981
LLAHLADPGHNTIFALSNLVGK	22	Pp3c20_23270V3.1.p	Pp3c20_23270V3.1.p na	201.31	8.4412e-52	4	2300.26	2;3;4	+	+	12034000	38566500	1.68023
HLADPGHNTIFALSN	15	Pp3c20_23270V3.1.p	Pp3c20_23270V3.1.p na	107.06	0.0035969	4	1605.79	2;3	+	+	18679000	52455000	1.48966
ASPQAEAPVPAQPSLPNNDRPLW	23	Pp3c20_23270V3.1.p	Pp3c20_23270V3.1.p na	140.84	1.1973e-19	4	2454.23	2;3	+	+	7864500	6445000	-0.287175
STIIKPGKGVKGALG	15	Pp3c20_23430V3.1.p	Pp3c20_23430V3.1.p na	101.71	0.0014195	4	1424.87	2;3	+	+	27834000	116650000	2.06727
EEAAAPGAPVAPVKEEAKPVI	21	Pp3c20_640V3.1.p	Pp3c20_640V3.1.p unknown [Picea sitchensis].	68.625	0.0011356	4	2072.12	3	+	+	6751100	40932150	2.60004
TEGVVEPDDEPPQK	14	Pp3c20_8620V3.1.p	Pp3c20_8620V3.1.p hypothetical protein AALP_AA7G054700 [Arabis alpina].	91.855	0.0035471	4	1538.71	2	+	-	38127500
EPTPEVPQKP	10	Pp3c20_8630V3.1.p	Pp3c20_8630V3.1.p hypothetical protein OsI_34361 [Oryza sativa Indica Group].	123.72	0.0071335	4	1120.58	2	+	+	15777000	85746000	2.44225
FPPPVATLTPANPLPPIASAPLIG	24	Pp3c20_9190V3.1.p	Pp3c20_9190V3.1.p	63.69	0.0028082	4	2350.33	2;3	+	+	4322300	3405400	-0.343975
QQISVRTSNIDPADQGVAPMEE	22	Pp3c20_9190V3.1.p	Pp3c20_9190V3.1.p	148.66	0.00014063	4	2384.13	2;3	+	+	37124000	22555000	-0.718905
AAPQKSSGPAINTDDKVVS	19	Pp3c21_11130V3.1.p	Pp3c21_11130V3.1.p na	156.67	9.3705e-12	4	1883.96	2;3	+	+	258680000	269640000	0.059866
TDDKVVSKIE	10	Pp3c21_11130V3.1.p	Pp3c21_11130V3.1.p na	169.37	2.0722e-05	4	1132.6	2	+	+	38903000	8733700	-2.15522
SVDDEEAAPVKK	12	Pp3c21_14550V3.1.p	Pp3c21_14550V3.1.p hypothetical protein CARUB_v10020374mg [Capsella rubella].	122.26	0.0013284	4	1286.64	2;3	+	-	19359000
AVFTFIVKKSGDSWTAKQHGGEANLE	26	Pp3c21_16160V3.1.p	Pp3c21_16160V3.1.p PREDICTED: 60S acidic ribosomal protein P3-like [Solanum tuberosum].	156.88	3.6996e-32	4	2819.42	3;4	+	+	42883000	3290700	-3.70394
AVSEVTASKIG	11	Pp3c21_18140V3.1.p	Pp3c21_18140V3.1.p PREDICTED: phosphatase IMPL1, chloroplastic [Beta vulgaris subsp. vulgaris].	143.21	0.0054311	4	1060.58	2	+	+	39637100	51240000	0.370419
VEEINHEEYANALN	14	Pp3c21_4230V3.1.p	Pp3c21_4230V3.1.p na	93.561	0.0032354	4	1643.74	2	+	+	51265000	105640000	1.04311
VTVKMGADDGTLGFYP	16	Pp3c21_4230V3.1.p	Pp3c21_4230V3.1.p na	103.44	0.0010778	4	1669.8	2	+	+	167818000	255834500	0.608313
EINHEEYANALN	12	Pp3c21_4230V3.1.p	Pp3c21_4230V3.1.p na	129.38	0.00068609	4	1415.63	2	+	+	158776000	218770000	0.462422
ESFSINLKTPGTYE	14	Pp3c21_4230V3.1.p	Pp3c21_4230V3.1.p na	179.57	7.1543e-10	4	1584.77	2	+	+	504930000	481270000	-0.0692369
INLKTPGTYEFY	12	Pp3c21_4230V3.1.p	Pp3c21_4230V3.1.p na	155.84	1.7825e-24	4	1444.72	2	+	+	70982000	66695000	-0.0898746
NALNESFSINLK	12	Pp3c21_4230V3.1.p	Pp3c21_4230V3.1.p na	132.78	0.00072388	4	1348.7	2	+	+	43154000	37446000	-0.204683
EINHEEYANALNES	14	Pp3c21_4230V3.1.p	Pp3c21_4230V3.1.p na	132.32	8.0482e-06	4	1631.71	2	+	+	57017000	40778500	-0.483583
VTVKMGADDGT	11	Pp3c21_4230V3.1.p	Pp3c21_4230V3.1.p na	110.53	0.010494	4	1092.51	2	+	+	840535000	378143000	-1.15238
SINLKTPGTYEF	12	Pp3c21_4230V3.1.p	Pp3c21_4230V3.1.p na	108.67	0.00056562	4	1368.69	2	+	+	112714500	43018000	-1.38966
EVEAPKAEEAVV	12	Pp3c21_4350V3.1.p	Pp3c21_4350V3.1.p na	134.23	7.8941e-12	4	1269.65	2	+	+	83346500	96369000	0.209448
AASAEVEEEAAPAPVA	16	Pp3c21_4350V3.1.p	Pp3c21_4350V3.1.p na	123.86	6.5773e-07	4	1510.72	2	+	+	44640300	39100350	-0.191165
APKAEEAVVEEAPA	14	Pp3c21_4350V3.1.p	Pp3c21_4350V3.1.p na	69.721	0.015329	4	1409.7	2	+	+	110390000	94567000	-0.223201
ASEAAISDEEGDTVRS	16	Pp3c21_4350V3.1.p	Pp3c21_4350V3.1.p na	89.301	0.002346	4	1635.72	2	+	+	22062000	17011000	-0.375096
TAVDVKELPDAYVFVADMPGLK	22	Pp3c21_6510V3.1.p	Pp3c21_6510V3.1.p na	78.413	0.0014936	4	2377.22	3	+	+	7654450	16358550	1.09567
KSGNITVSPR	10	Pp3c21_8800V3.1.p	Pp3c21_8800V3.1.p na	191.4	0.00028952	4	1057.59	2;3	+	+	23812000	37818000	0.667384
VGSAKIKVG	9	Pp3c21_9380V3.1.p	Pp3c21_9380V3.1.p na	111.74	0.020967	4	857.533	2	+	+	3082600	15442000	2.32464
FSYARALQNSVLK	13	Pp3c21_9980V3.1.p	Pp3c21_9980V3.1.p latex plastidic aldolase-like family protein [Populus trichocarpa].	150.06	2.3339e-05	4	1495.81	2;3	+	+	5660900	506940000	6.48464
QGARFAKWRTVVSIPNGPSE	20	Pp3c21_9980V3.1.p	Pp3c21_9980V3.1.p latex plastidic aldolase-like family protein [Populus trichocarpa].	67.153	0.00091421	4	2199.15	3;4	+	+	4565200	140770000	4.94652
SLAQLGKYSAEGEAEEAKQGMFVKGYT	27	Pp3c21_9980V3.1.p	Pp3c21_9980V3.1.p latex plastidic aldolase-like family protein [Populus trichocarpa].	181.22	2.8725e-47	4	2891.4	3;4	+	+	53148000	321120000	2.59503
LENTEANRQAYR	12	Pp3c21_9980V3.1.p	Pp3c21_9980V3.1.p latex plastidic aldolase-like family protein [Populus trichocarpa].	90.685	0.016622	4	1463.71	2;3	+	+	15068500	48473000	1.68565
RAKANSLAQLGKYSAEGEAEEAKQGMFVKGYT	32	Pp3c21_9980V3.1.p	Pp3c21_9980V3.1.p latex plastidic aldolase-like family protein [Populus trichocarpa].	69.095	5.6998e-06	4	3431.71	4;5	+	+	31867000	101922500	1.67734
EETLYQSTTDGRTM	14	Pp3c21_9980V3.1.p	Pp3c21_9980V3.1.p latex plastidic aldolase-like family protein [Populus trichocarpa].	162.26	1.1294e-05	4	1630.71	2	+	+	77079400	162290000	1.07416
EETLYQSTTDGRTMV	15	Pp3c21_9980V3.1.p	Pp3c21_9980V3.1.p latex plastidic aldolase-like family protein [Populus trichocarpa].	132.76	0.00028418	4	1729.78	2	+	+	20472000	42401000	1.05045
ETLYQSTTDGRTM	13	Pp3c21_9980V3.1.p	Pp3c21_9980V3.1.p latex plastidic aldolase-like family protein [Populus trichocarpa].	140.07	2.3673e-05	4	1501.67	2	+	+	133628500	241845000	0.855855
AKANSLAQLG	10	Pp3c21_9980V3.1.p	Pp3c21_9980V3.1.p latex plastidic aldolase-like family protein [Populus trichocarpa].	113.5	0.012975	4	971.54	2	+	+	141040000	217120000	0.622388
VTEAAWGLAR	10	Pp3c21_9980V3.1.p	Pp3c21_9980V3.1.p latex plastidic aldolase-like family protein [Populus trichocarpa].	130.28	0.0095684	4	1072.57	2	+	+	81124000	116161500	0.517931
TWKGQPENVEAAQRAL	16	Pp3c21_9980V3.1.p	Pp3c21_9980V3.1.p latex plastidic aldolase-like family protein [Populus trichocarpa].	79.022	0.0022263	4	1796.92	2;3	+	+	60456000	83311000	0.462621
VTEAAWGLARY	11	Pp3c21_9980V3.1.p	Pp3c21_9980V3.1.p latex plastidic aldolase-like family protein [Populus trichocarpa].	101.64	0.012637	4	1235.63	2	+	+	63963000	56575500	-0.17706
LENTEANRQAYRQL	14	Pp3c21_9980V3.1.p	Pp3c21_9980V3.1.p latex plastidic aldolase-like family protein [Populus trichocarpa].	126.1	1.0796e-05	4	1704.85	2;3	+	+	172970000	91162000	-0.924017
RAKANSLAQLGKYSAEGEAEEAKQGMFVKGYTY	33	Pp3c21_9980V3.1.p	Pp3c21_9980V3.1.p latex plastidic aldolase-like family protein [Populus trichocarpa].	148.13	1.1795e-31	4	3594.78	4;5	+	+	54246000	24674000	-1.13653
RRVPPAVPGIMFLSGGQSEVE	21	Pp3c21_9980V3.1.p	Pp3c21_9980V3.1.p latex plastidic aldolase-like family protein [Populus trichocarpa].	124.26	1.4395e-08	4	2225.16	3	+	+	84168000	35025000	-1.26489
SIGLENTEANRQAYR	15	Pp3c21_9980V3.1.p	Pp3c21_9980V3.1.p latex plastidic aldolase-like family protein [Populus trichocarpa].	148.68	3.4283e-09	4	1720.85	3	+	+	76121450	26345850	-1.53073
KYSAEGEAEEAKQGMFVK	18	Pp3c21_9980V3.1.p	Pp3c21_9980V3.1.p latex plastidic aldolase-like family protein [Populus trichocarpa].	145.05	6.484e-12	4	2000.95	3;4	+	+	111787500	18049000	-2.63077
SLAQLGKYSAEGEAEEAKQGMFVKGY	26	Pp3c21_9980V3.1.p	Pp3c21_9980V3.1.p latex plastidic aldolase-like family protein [Populus trichocarpa].	223.12	5.7925e-86	4	2790.35	3;4	-	+		208635000
SENKGVGGSGPRVTKVGGNVISSLGDAA	28	Pp3c22_10010V3.1.p	Pp3c22_10010V3.1.p unknown [Arabidopsis thaliana].	172.2	2.8406e-52	4	2612.35	3;4	+	+	21107000	78702000	1.89868
KGVGGSGPRVTKVGGNVISSLGDAANLQ	28	Pp3c22_10010V3.1.p	Pp3c22_10010V3.1.p unknown [Arabidopsis thaliana].	115.11	1.1573e-08	4	2637.42	3;4	+	+	18096000	39590000	1.12947
SENKGVGGSGPRVTKVGG	18	Pp3c22_10010V3.1.p	Pp3c22_10010V3.1.p unknown [Arabidopsis thaliana].	162.37	3.2594e-21	4	1684.89	2;3;4	+	+	51219000	33643000	-0.606373
SENKGVGGSGPRVTKVGGNVISSL	24	Pp3c22_10010V3.1.p	Pp3c22_10010V3.1.p unknown [Arabidopsis thaliana].	147.02	1.8381e-23	4	2298.23	2;3;4	+	+	92464000	42596000	-1.11817
GSGPRVTKVGGNVISSLGDAAN	22	Pp3c22_10010V3.1.p	Pp3c22_10010V3.1.p unknown [Arabidopsis thaliana].	110.75	5.1602e-37	4	2055.07	3	+	+	122970000	33214000	-1.88844
SLTVGPRGPVLLE	13	Pp3c22_11690V3.1.p	Pp3c22_11690V3.1.p Catalase 2 [Theobroma cacao].	124.1	2.268e-11	4	1336.77	2	+	+	22586000	38099000	0.754324
SLTVGPRGPVLL	12	Pp3c22_11690V3.1.p	Pp3c22_11690V3.1.p Catalase 2 [Theobroma cacao].	100.02	0.00077269	4	1207.73	2	+	+		32473000
EQVTPVEDVDLKDEL	15	Pp3c22_11700V3.1.p	Pp3c22_11700V3.1.p hypothetical protein LR48_Vigan05g179600 [Vigna angularis].	151.1	5.6231e-07	4	1727.85	2	+	+	17526700	13919800	-0.332416
SEVPAPEPASPAPPK	15	Pp3c22_12710V3.1.p	Pp3c22_12710V3.1.p PREDICTED: protein SGT1 homolog [Pyrus x bretschneideri].	93.959	0.0024172	4	1472.75	2	+	+	29211900	29316000	0.00513207
SESVNEGHPDKL	12	Pp3c22_12800V3.1.p	Pp3c22_12800V3.1.p	114.4	0.0035493	4	1310.61	2;3	+	+	148010000	609080000	2.04094
TQHDETVTNDQIA	13	Pp3c22_12800V3.1.p	Pp3c22_12800V3.1.p	135.86	5.3851e-05	4	1470.66	2	+	+	22835900	23901000	0.0657673
STASDMFKAQNAPTEN	16	Pp3c22_17930V3.1.p	Pp3c22_17930V3.1.p PREDICTED: uncharacterized protein LOC103992910 [Musa acuminata subsp. malaccensis].	223.21	1.5198e-52	4	1710.75	2	+	+	10290000	107442500	3.38425
AYGKLDEGQYSTYIK	15	Pp3c22_17930V3.1.p	Pp3c22_17930V3.1.p PREDICTED: uncharacterized protein LOC103992910 [Musa acuminata subsp. malaccensis].	93.623	0.00078289	4	1734.85	2;3	+	+	24912000	123349500	2.30784
EGQYSTYIKQAE	12	Pp3c22_17930V3.1.p	Pp3c22_17930V3.1.p PREDICTED: uncharacterized protein LOC103992910 [Musa acuminata subsp. malaccensis].	187.33	5.8102e-11	4	1415.66	2	+	+	205005500	512847000	1.32287
EAAPTESAVAPAADTPDRV	19	Pp3c22_17930V3.1.p	Pp3c22_17930V3.1.p PREDICTED: uncharacterized protein LOC103992910 [Musa acuminata subsp. malaccensis].	177.38	6.0893e-23	4	1866.9	2	+	+	33494350	62954000	0.91038
AAQGQKIENTKLA	13	Pp3c22_17930V3.1.p	Pp3c22_17930V3.1.p PREDICTED: uncharacterized protein LOC103992910 [Musa acuminata subsp. malaccensis].	172.61	8.925e-08	4	1370.75	2;3	+	+	129910000	237585000	0.870931
SSQVLLGAAQGQKIE	15	Pp3c22_17930V3.1.p	Pp3c22_17930V3.1.p PREDICTED: uncharacterized protein LOC103992910 [Musa acuminata subsp. malaccensis].	110.38	0.0027639	4	1527.83	2	+	+	46090500	75359500	0.70932
AAQGQKIENTKLAGAAGDILSGL	23	Pp3c22_17930V3.1.p	Pp3c22_17930V3.1.p PREDICTED: uncharacterized protein LOC103992910 [Musa acuminata subsp. malaccensis].	164.35	9.9175e-28	4	2225.2	3	+	+	26685500	35885000	0.427325
EVSEAAPTESAVAPAADTPDRVATSDEK	28	Pp3c22_17930V3.1.p	Pp3c22_17930V3.1.p PREDICTED: uncharacterized protein LOC103992910 [Musa acuminata subsp. malaccensis].	163.39	5.0258e-47	4	2813.32	3	+	+	51217000	65752000	0.360412
ESSQVLLGAAQGQKIENTK	19	Pp3c22_17930V3.1.p	Pp3c22_17930V3.1.p PREDICTED: uncharacterized protein LOC103992910 [Musa acuminata subsp. malaccensis].	70.555	0.00066491	4	2000.05	2;3	+	+	39036000	48576450	0.315452
KAQEFADTGIDHTAPPATAGTKDAGFGGLMS	31	Pp3c22_17930V3.1.p	Pp3c22_17930V3.1.p PREDICTED: uncharacterized protein LOC103992910 [Musa acuminata subsp. malaccensis].	115.27	8.4053e-12	4	3061.45	3;4	+	+	34079000	38497000	0.175863
GAAGDILSGLAAYGKLDEGQYSTYIK	26	Pp3c22_17930V3.1.p	Pp3c22_17930V3.1.p PREDICTED: uncharacterized protein LOC103992910 [Musa acuminata subsp. malaccensis].	147.41	5.0819e-24	4	2660.33	3	+	+	42392950	41977300	-0.014215
STASDMFKAQNAPTENAAPATSPGGRAVPTN	31	Pp3c22_17930V3.1.p	Pp3c22_17930V3.1.p PREDICTED: uncharacterized protein LOC103992910 [Musa acuminata subsp. malaccensis].	167.5	1.7259e-52	4	3058.44	3;4	+	+	83748000	80698000	-0.0535218
EVPAAVKEVSEAAPTESAVAPAADTPDRVATSDEK	35	Pp3c22_17930V3.1.p	Pp3c22_17930V3.1.p PREDICTED: uncharacterized protein LOC103992910 [Musa acuminata subsp. malaccensis].	143.72	1.466e-32	4	3507.72	3;4	+	+	17363000	16556000	-0.0686621
KYSGEDAPASVAKEA	15	Pp3c22_17930V3.1.p	Pp3c22_17930V3.1.p PREDICTED: uncharacterized protein LOC103992910 [Musa acuminata subsp. malaccensis].	84.169	0.002803	4	1521.73	2;3	+	+	48390000	40881000	-0.243278
APTENAAPATSPGGRAVPTN	20	Pp3c22_17930V3.1.p	Pp3c22_17930V3.1.p PREDICTED: uncharacterized protein LOC103992910 [Musa acuminata subsp. malaccensis].	213.29	1.4394e-53	4	1877.92	2	+	+	44701000	35921000	-0.31548
EAAVTSDAVPAAEK	14	Pp3c22_17930V3.1.p	Pp3c22_17930V3.1.p PREDICTED: uncharacterized protein LOC103992910 [Musa acuminata subsp. malaccensis].	137.55	1.6101e-05	4	1357.67	2	+	+	40350000	24823500	-0.700862
SDAVPAAEKEASEVPVSEKEVSEVPAAVK	29	Pp3c22_17930V3.1.p	Pp3c22_17930V3.1.p PREDICTED: uncharacterized protein LOC103992910 [Musa acuminata subsp. malaccensis].	92.198	5.1425e-05	4	2951.5	3;4	+	+	18831000	10301000	-0.870325
AQNAPTENAAPATSPGGRAVPTNEE	25	Pp3c22_17930V3.1.p	Pp3c22_17930V3.1.p PREDICTED: uncharacterized protein LOC103992910 [Musa acuminata subsp. malaccensis].	167.05	1.5823e-37	4	2449.15	2;3	+	+	57086500	14081000	-2.0194
TELKPLNGGKSQPYDVD	17	Pp3c22_19780V3.1.p	Pp3c22_19780V3.1.p hypothetical protein SELMODRAFT_421674 [Selaginella moellendorffii].	128.61	6.0744e-11	4	1859.93	2;3	+	+	19672000	33536000	0.769567
TSDPAPRGPAPGGLG	15	Pp3c22_5280V3.1.p	Pp3c22_5280V3.1.p unknown [Picea sitchensis].	89.609	0.0027857	4	1348.67	2	+	+	47975900	81799000	0.769773
DINPEGKVPVIK	12	Pp3c22_5470V3.1.p	Pp3c22_5470V3.1.p dehydroascorbate reductase [Picea abies].	85.731	0.016868	4	1307.74	2	+	+	43975000	45383500	0.0454843
NGNFITDRPTTKVHAAPGGGSSLGYLFGGN	30	Pp3c22_7610V3.1.p	Pp3c22_7610V3.1.p hypothetical protein SELMODRAFT_443554 [Selaginella moellendorffii].	132.53	1.9968e-19	4	3004.48	3;4	+	+	15412000	27873000	0.854814
FITDRPTTKVHAAPGGGSSLG	21	Pp3c22_7610V3.1.p	Pp3c22_7610V3.1.p hypothetical protein SELMODRAFT_443554 [Selaginella moellendorffii].	79.568	0.000279	4	2068.07	2;3;4	+	+	64213000	41222000	-0.639451
GYGPKSPADPAHDATTGATGTHTETN	26	Pp3c23_13700V3.1.p	Pp3c23_13700V3.1.p	196.68	6.1354e-54	4	2553.14	3;4	+	+	108280000	65815000	-0.718278
AEDDGEVDEAGVEPKD	16	Pp3c23_15540V3.1.p	Pp3c23_15540V3.1.p nascent polypeptide associated complex alpha [Solanum chacoense].	107.65	0.00030808	4	1673.69	2	+	+	40600000	20874000	-0.959773
QAPGVRYPVVVRFDKVN	17	Pp3c23_22230V3.1.p	Pp3c23_22230V3.1.p PREDICTED: photosystem I reaction center subunit IV, chloroplastic-like, partial [Oryza brachyantha].	81.428	0.00094016	4	1943.07	3;4	+	+	9788400	276982000	4.82258
DKVNYAGVSTNNYSPDELE	19	Pp3c23_22230V3.1.p	Pp3c23_22230V3.1.p PREDICTED: photosystem I reaction center subunit IV, chloroplastic-like, partial [Oryza brachyantha].	170	2.455e-22	4	2113.94	2;3	+	+	2612700	17515600	2.74503
VVAVDQAPGVRYPVVVR	17	Pp3c23_22230V3.1.p	Pp3c23_22230V3.1.p PREDICTED: photosystem I reaction center subunit IV, chloroplastic-like, partial [Oryza brachyantha].	112.5	1.476e-11	4	1823.04	3	+	+	21819700	74838500	1.77815
WFNDTGKVVAVDQAPGVRYPVVVR	24	Pp3c23_22230V3.1.p	Pp3c23_22230V3.1.p PREDICTED: photosystem I reaction center subunit IV, chloroplastic-like, partial [Oryza brachyantha].	119.06	1.3388e-10	4	2671.42	3;4	+	+	119290000	377330000	1.66135
RESYWFNDTGKVVAVDQAPGVRYPV	25	Pp3c23_22230V3.1.p	Pp3c23_22230V3.1.p PREDICTED: photosystem I reaction center subunit IV, chloroplastic-like, partial [Oryza brachyantha].	79.426	0.0016902	4	2852.42	3;4	+	+	31377000	97187000	1.63106
RESYWFNDTGKVVA	14	Pp3c23_22230V3.1.p	Pp3c23_22230V3.1.p PREDICTED: photosystem I reaction center subunit IV, chloroplastic-like, partial [Oryza brachyantha].	86.814	0.004482	4	1670.81	2;3	+	+	109090000	290930000	1.41515
DTGKVVAVDQAPGVRYPVVVRFDKVNYAGVSTNNYSPDELE	41	Pp3c23_22230V3.1.p	Pp3c23_22230V3.1.p PREDICTED: photosystem I reaction center subunit IV, chloroplastic-like, partial [Oryza brachyantha].	84.369	9.7526e-10	4	4467.23	4;5	+	+	14327000	25074000	0.807456
VRFDKVNYAGVSTNNYSPD	19	Pp3c23_22230V3.1.p	Pp3c23_22230V3.1.p PREDICTED: photosystem I reaction center subunit IV, chloroplastic-like, partial [Oryza brachyantha].	106.16	1.8071e-07	4	2145.01	3	+	+	96190950	163999500	0.769718
VLRRESYWFNDTGKVVA	17	Pp3c23_22230V3.1.p	Pp3c23_22230V3.1.p PREDICTED: photosystem I reaction center subunit IV, chloroplastic-like, partial [Oryza brachyantha].	50.053	0.0090569	4	2039.06	3;4	+	+	112520000	147266500	0.388248
FDKVNYAGVSTNNYSPDE	18	Pp3c23_22230V3.1.p	Pp3c23_22230V3.1.p PREDICTED: photosystem I reaction center subunit IV, chloroplastic-like, partial [Oryza brachyantha].	164.48	4.2388e-11	4	2018.89	2;3	+	+	368909400	329378000	-0.163522
AEDEGDVDETGVEPKD	16	Pp3c23_6860V3.1.p	Pp3c23_6860V3.1.p hypothetical protein PHAVU_001G117000g [Phaseolus vulgaris].	162.32	7.1952e-09	4	1703.7	2	+	+	45074600	15449150	-1.54479
DAGVPVSDTAKDADTSAGAAHPAV	24	Pp3c23_8320V3.1.p	Pp3c23_8320V3.1.p hypothetical protein SELMODRAFT_426948 [Selaginella moellendorffii].	190.11	1.9261e-115	4	2222.05	2;3	+	+	14519000	34123000	1.2328
ASDALAGTASGTHTVPATVQALK	23	Pp3c23_8620V3.1.p	Pp3c23_8620V3.1.p PREDICTED: cytochrome b-c1 complex subunit Rieske-4, mitochondrial-like [Brassica oleracea var. oleracea].	314.57	8.36e-265	4	2166.13	2;3	+	+	17092000	84918000	2.31275
APANLIAHNAGVEGAVVVEKIF	22	Pp3c24_12180V3.1.p	Pp3c24_12180V3.1.p unknown [Picea sitchensis].	93.269	0.0010667	4	2218.21	3	+	+	24564300	29469000	0.262635
AIEEGIVPGGGAALVH	16	Pp3c24_12180V3.1.p	Pp3c24_12180V3.1.p unknown [Picea sitchensis].	70.816	0.0077407	4	1488.79	2	+	+	36091000	29199000	-0.30572
KLENGSANGHKL	12	Pp3c24_20800V3.1.p	Pp3c24_20800V3.1.p hypothetical protein SELMODRAFT_154400 [Selaginella moellendorffii].	168.46	1.1131e-06	4	1266.67	2;3	+	+	55015000	22408000	-1.29581
EEAAAAPPAKKEAQPVIGPKRGSIV	25	Pp3c24_20960V3.1.p	Pp3c24_20960V3.1.p unknown [Medicago truncatula].	132.84	1.6654e-16	4	2513.4	3;4	+	+	16535000	8100100	-1.02951
SFFLAPQEKGYFVLNDVFR	19	Pp3c24_4080V3.1.p	Pp3c24_4080V3.1.p PREDICTED: ras GTPase-activating protein-binding protein 2 isoform X1 [Gossypium raimondii].	95.666	0.00091265	4	2276.16	3	+	+	24031700	30420000	0.340081
NVIAGEDGIAKVSLK	15	Pp3c24_4100V3.1.p	Pp3c24_4100V3.1.p copper/zinc-superoxide dismutase [Grimmia pilifera].	81.311	0.0044003	4	1512.85	3	+	+	10785000	29805000	1.46653
GRVTLIELLDNSAAEHGEQPGLIT	24	Pp3c24_4490V3.1.p	Pp3c24_4490V3.1.p PREDICTED: oxalate--CoA ligase [Camelina sativa].	132.84	2.486e-16	4	2532.32	3	+	+	108270000	40502000	-1.41857
EAAETTTASSAPINPSIRKDSDKVVDTVQ	29	Pp3c24_720V3.1.p	Pp3c24_720V3.1.p conserved hypothetical protein [Ricinus communis].	165.87	1.9005e-47	4	3029.52	3;4	+	+	33470000	81097000	1.27678
DDETIVEIAPMEIRT	15	Pp3c25_15030V3.1.p	Pp3c25_15030V3.1.p PREDICTED: alpha-mannosidase [Vitis vinifera].	140.09	2.3782e-07	4	1730.84	2	+	+	44927000	62342000	0.472622
AETGSFEDWIGQITAKVNE	19	Pp3c25_3840V3.1.p	Pp3c25_3840V3.1.p Os01g0743200 [Oryza sativa Japonica Group].	208.28	2.4347e-43	4	2093.99	2;3	+	+	9462150	7705600	-0.296261
TSNFEKTNPYADELKK	16	Pp3c25_9350V3.1.p	Pp3c25_9350V3.1.p fructose-1,6-bisphosphate aldolase, putative [Perkinsus marinus ATCC 50983].	142.39	6.4193e-08	4	1883.93	2;3;4	+	+	109500000	207520000	0.92232
TSNFEKTNPYADELK	15	Pp3c25_9350V3.1.p	Pp3c25_9350V3.1.p fructose-1,6-bisphosphate aldolase, putative [Perkinsus marinus ATCC 50983].	123.72	1.5307e-07	4	1755.83	3	+	+	24482300	34242500	0.484049
TGPAAGGDDVIDADFTDSK	19	Pp3c26_10600V3.1.p	Pp3c26_10600V3.1.p PREDICTED: stromal 70 kDa heat shock-related protein, chloroplastic [Nicotiana sylvestris].	114.69	7.726e-05	4	1850.82	2	+	+	1533400	11459100	2.90169
VIQGTAERAPS	11	Pp3c26_12240V3.1.p	Pp3c26_12240V3.1.p unknown [Picea sitchensis].	109.42	0.01136	4	1127.59	2	+	+	50832500	80980000	0.671814
TVIQGTAERAPS	12	Pp3c26_12240V3.1.p	Pp3c26_12240V3.1.p unknown [Picea sitchensis].	140.75	0.0015382	4	1228.64	2	+	+	73049000	70789000	-0.0453393
TPVAAPVQKKQAPVK	15	Pp3c26_360V3.1.p	Pp3c26_360V3.1.p 60S ribosomal L7a [Gossypium arboreum].	166.62	1.2939e-08	4	1560.94	2;3;4	+	+	9542000	29238000	1.61548
PGGSFDPLGLADDPDT	16	Pp3c26_6740V3.1.p	Pp3c26_6740V3.1.p light harvesting chlorophyll a /b-binding protein Lhcb1*2-1 [Picea abies].	96.957	0.0022302	4	1572.69	2	+	+	2025700	5458700	1.43014
NDHLADPVANN	11	Pp3c26_6740V3.1.p	Pp3c26_6740V3.1.p light harvesting chlorophyll a /b-binding protein Lhcb1*2-1 [Picea abies].	96.331	0.013641	4	1178.53	2	+	+	19043500	13606000	-0.485056
EVVPALTNMVNAAKQLRAELAN	22	Pp3c26_7220V3.1.p	Pp3c26_7220V3.1.p 5-methyltetrahydropteroyltriglutamate--homocysteine methyltransferase, putative [Ricinus communis].	160.13	3.9087e-27	4	2351.26	3	+	+	1298300	10158550	2.968
VEPKTDKVDVPEETNTGTKAA	21	Pp3c26_8350V3.1.p	Pp3c26_8350V3.1.p hypothetical protein OsI_19570 [Oryza sativa Indica Group].	93.804	3.6505e-08	4	2228.12	3;4	+	+	76292000	42624000	-0.839866
TPPPAPAPEEEEPEP	15	Pp3c27_2160V3.1.p	Pp3c27_2160V3.1.p PREDICTED: eukaryotic peptide chain release factor GTP-binding subunit ERF3A [Vitis vinifera].	139.96	2.312e-07	4	1585.71	2	+	+	3832200	15431800	2.00966
INLSDKKVERFAARSE	16	Pp3c27_4290V3.1.p	Pp3c27_4290V3.1.p hypothetical protein SOVF_087440 [Spinacia oleracea].	78.069	0.0023629	4	1862	3;4	+	+	24109000	10680000	-1.17466
NDEQKVGSEIVR	12	Pp3c27_5110V3.1.p	Pp3c27_5110V3.1.p PREDICTED: chaperonin 60 subunit beta 2, chloroplastic-like [Brassica napus].	123.96	0.001145	4	1372.69	2;3	+	+	40606000	22747550	-0.835982
DPVENIGAKLVR	12	Pp3c27_5110V3.1.p	Pp3c27_5110V3.1.p PREDICTED: chaperonin 60 subunit beta 2, chloroplastic-like [Brassica napus].	85.288	0.014606	4	1309.74	2;3	+	+	85822000	30467000	-1.4941
HLADPVHNNVLTNLKIH	17	Pp3c27_7020V3.1.p	Pp3c27_7020V3.1.p chlorophyll A/B binding protein, putative [Ricinus communis].	132.51	4.9225e-12	4	1934.05	3;4	+	+	29657000	98357000	1.72966
DPVHNNVLTNLKIH	14	Pp3c27_7020V3.1.p	Pp3c27_7020V3.1.p chlorophyll A/B binding protein, putative [Ricinus communis].	173.72	1.4208e-49	4	1612.87	2;3	+	+	25255000	70265000	1.47624
RADVASLVMK	10	Pp3c3_1020V3.1.p	Pp3c3_1020V3.1.p NAD(P)-binding protein [Coccomyxa subellipsoidea C-169].	116.05	0.011413	4	1088.6	2	+	+	34649500	40561000	0.227259
LVDRDSGLQTGDPAGFTAT	19	Pp3c3_10740V3.1.p	Pp3c3_10740V3.1.p hypothetical protein CARUB_v10010631mg [Capsella rubella].	147.68	2.2184e-11	4	1919.92	2	+	+	13215000	86446000	2.70962
DRDSGLQTGDPAGFT	15	Pp3c3_10740V3.1.p	Pp3c3_10740V3.1.p hypothetical protein CARUB_v10010631mg [Capsella rubella].	98.156	0.0019928	4	1535.69	2	+	+	5008500	19033000	1.92605
LVDRDSGLQTGDPAG	15	Pp3c3_10740V3.1.p	Pp3c3_10740V3.1.p hypothetical protein CARUB_v10010631mg [Capsella rubella].	165.78	1.6753e-08	4	1499.72	2	+	+	298009500	529135000	0.828278
LAPSANRKSTAGLKLVDRDSGLQ	23	Pp3c3_10740V3.1.p	Pp3c3_10740V3.1.p hypothetical protein CARUB_v10010631mg [Capsella rubella].	98.76	0.00046669	4	2396.31	3;4	+	+	92163000	28981000	-1.66908
GSLNVPFRLGSGALVKG	17	Pp3c3_12870V3.1.p	Pp3c3_12870V3.1.p unnamed protein product [Coffea canephora].	74.76	0.0041332	4	1670.95	2;3	+	+	24361000	91423000	1.90798
EQKDSNLSTAESEAETPAPAPSPA	24	Pp3c3_12870V3.1.p	Pp3c3_12870V3.1.p unnamed protein product [Coffea canephora].	68.83	0.0018857	4	2426.11	2;3	+	+	6146100	9396800	0.612498
GSLNVPFRLG	10	Pp3c3_12870V3.1.p	Pp3c3_12870V3.1.p unnamed protein product [Coffea canephora].	113.91	0.012727	4	1058.59	2	+	+	208730000	184475000	-0.178213
TDDEIAKQVD	10	Pp3c3_18750V3.1.p	Pp3c3_18750V3.1.p ribulose-1,5-bisphosphate carboxylase/oxygenase small subunit [Camellia oleifera].	189.18	8.2852e-11	4	1132.52	2	+	+	20299000	33573000	0.725893
AIKLAPPPPPSGGLPGTENADQARDTDLPLK	31	Pp3c3_2620V3.1.p	Pp3c3_2620V3.1.p PREDICTED: oxygen-evolving enhancer protein 3, chloroplastic [Sesamum indicum].	131.13	2.6509e-22	4	3135.66	3;4	+	+	32311000	55567000	0.782203
AVSLAATALAGNAR	14	Pp3c3_2620V3.1.p	Pp3c3_2620V3.1.p PREDICTED: oxygen-evolving enhancer protein 3, chloroplastic [Sesamum indicum].	172.88	2.1365e-08	4	1284.71	2	+	+	164645000	55023500	-1.58124
DAAKNQVAMNPTNTVFDAKRLIG	23	Pp3c3_26590V3.1.p	Pp3c3_26590V3.1.p PREDICTED: heat shock cognate 70 kDa protein 2-like [Musa acuminata subsp. malaccensis].	80.303	7.4598e-05	4	2473.27	3;4	+	+	4798200	26919000	2.48806
ASSIQEISGLRLSAGKDFEVA	21	Pp3c3_28310V3.1.p	Pp3c3_28310V3.1.p PREDICTED: alpha-xylosidase 1-like [Nicotiana tomentosiformis].	199.08	1.0247e-20	4	2177.13	2;3	+	+	2139000	40580000	4.24576
EEGVVDKVENAAGDAANKVKETA	23	Pp3c3_29560V3.1.p	Pp3c3_29560V3.1.p hypothetical protein, variant [Saprolegnia diclina VS20].	172.75	4.4844e-31	4	2343.16	3;4	+	+	8576500	50218000	2.54974
EEGVVDKVENAAGDAAN	17	Pp3c3_29560V3.1.p	Pp3c3_29560V3.1.p hypothetical protein, variant [Saprolegnia diclina VS20].	279.62	9.2568e-144	4	1686.77	2;3	+	+	80596000	173410000	1.10541
AEITRKLKQ	9	Pp3c3_29970V3.1.p	Pp3c3_29970V3.1.p PREDICTED: probable NAD(P)H dehydrogenase (quinone) FQR1-like 1 [Cucumis sativus].	195.88	2.2073e-16	4	1085.66	2	+	+	71147000	79849000	0.166471
EATGFVQQQASEVVSDVK	18	Pp3c3_32790V3.1.p	Pp3c3_32790V3.1.p unknown [Picea sitchensis].	169.62	2.5523e-16	4	1920.94	2	+	+	2428200	17984150	2.88877
LAHVDVVDDKVVFSPWTETDFRTGEQPW	28	Pp3c3_35180V3.1.p	Pp3c3_35180V3.1.p photosynthetic electron transfer-like protein [Panax ginseng].	55.049	0.0020973	4	3272.58	3;4	+	+	3484500	38138500	3.45222
AAAAPERVPDMGKRN	15	Pp3c3_35180V3.1.p	Pp3c3_35180V3.1.p photosynthetic electron transfer-like protein [Panax ginseng].	94.487	8.2913e-06	4	1581.8	2;3;4	+	+	19807000	61773350	1.64097
AVSNAYQSVKEAVTPK	16	Pp3c3_5250V3.1.p	Pp3c3_5250V3.1.p	205.62	5.7226e-31	4	1690.89	2;3	+	+	5396900	81172000	3.91078
AVSNAYQSVKEAVTPKQ	17	Pp3c3_5250V3.1.p	Pp3c3_5250V3.1.p	225.55	5.4229e-58	4	1818.95	2;3	-	+		175920000
QVDKAEQVVAKGKRR	15	Pp3c3_5420V3.1.p	Pp3c3_5420V3.1.p PREDICTED: uncharacterized protein LOC101209846 [Cucumis sativus].	160.48	4.0593e-08	4	1710.99	3;4	+	+	65779000	88725000	0.431714
RMPGRSDPYEDVSSAISRS	19	Pp3c3_5450V3.1.p	Pp3c3_5450V3.1.p PREDICTED: uncharacterized protein LOC104701297 [Camelina sativa].	116.73	3.8884e-17	4	2108.99	3;4	+	+	28389000	34386000	0.276489
AILDNQNLGKL	11	Pp3c3_5580V3.1.p	Pp3c3_5580V3.1.p PREDICTED: GRF1-interacting factor 1 [Amborella trichopoda].	94.302	0.016097	4	1197.67	2	+	+	37450500	61051000	0.70503
AILDNQNLGKLN	12	Pp3c3_5580V3.1.p	Pp3c3_5580V3.1.p PREDICTED: GRF1-interacting factor 1 [Amborella trichopoda].	149.72	8.9592e-24	4	1311.71	2	+	+	114503000	162810000	0.507804
AQAGAAPDGVADQKPDAKEAPKGFTPPTLN	30	Pp3c3_5620V3.1.p	Pp3c3_5620V3.1.p RecName: Full=Photosystem I reaction center subunit II, chloroplastic; AltName: Full=Photosystem I 20 kDa subunit; Short=PSI-D; Flags: Precursor.	111.64	1.4907e-23	4	2961.48	3;4	+	+	4367500	52090000	3.57613
QQGYGAQPMGIPMQAPMQR	19	Pp3c3_620V3.1.p	Pp3c3_620V3.1.p Plant cadmium resistance 11, putative [Theobroma cacao].	234.17	8.7339e-28	4	2087.97	2;3	+	+	2914700	19151000	2.716
LPDEGIPDQVSKGVDSTADHEPSQS	25	Pp3c3_7370V3.1.p	Pp3c3_7370V3.1.p	179.33	7.1525e-42	4	2607.19	3	+	+	13093000	45370500	1.79296
VESSDTIDNVK	11	Pp3c4_11930V3.1.p	Pp3c4_11930V3.1.p hypothetical protein PRUPE_ppa013349mg [Prunus persica].	152.28	0.0064775	4	1205.58	2	+	+	30221800	29584500	-0.0307481
VQPEPEFRPP	10	Pp3c4_12460V3.1.p	Pp3c4_12460V3.1.p PREDICTED: protein STRUBBELIG-RECEPTOR FAMILY 8 isoform X3 [Eucalyptus grandis].	107.9	0.016406	4	1194.6	2	+	+	82979500	138655000	0.740673
GQAATAASKVDKA	13	Pp3c4_12720V3.1.p	Pp3c4_12720V3.1.p 60S ribosomal protein L8, putative [Ricinus communis].	187.76	1.0922e-12	4	1216.64	2;3	+	+	45301000	33873000	-0.419407
ILSTIAEKQ	9	Pp3c4_19910V3.1.p	Pp3c4_19910V3.1.p PREDICTED: protein disulfide-isomerase like 2-1 [Solanum lycopersicum].	155	0.00075109	4	1001.58	2	+	+	217714500	381305000	0.808508
KAGAKVVLASHLG	13	Pp3c4_20230V3.1.p	Pp3c4_20230V3.1.p phosphoglycerate kinase [cyanobacterium PCC 7702].	120.77	0.00012451	4	1249.75	2;3	+	+	8581200	24716000	1.52619
LEGKVLPGVAALD	13	Pp3c4_20230V3.1.p	Pp3c4_20230V3.1.p phosphoglycerate kinase [cyanobacterium PCC 7702].	83.182	0.023465	4	1280.73	2	+	+	102895000	256624000	1.31848
DAGAQTAQVETVEK	14	Pp3c4_20230V3.1.p	Pp3c4_20230V3.1.p phosphoglycerate kinase [cyanobacterium PCC 7702].	178.85	2.9516e-09	4	1445.7	2	+	+	22622000	49101000	1.11803
LEGKVLPGVAAL	12	Pp3c4_20230V3.1.p	Pp3c4_20230V3.1.p phosphoglycerate kinase [cyanobacterium PCC 7702].	79.974	0.017271	4	1165.71	2	+	+	61241850	121144000	0.984133
DQMSHVSTGGGASLE	15	Pp3c4_20230V3.1.p	Pp3c4_20230V3.1.p phosphoglycerate kinase [cyanobacterium PCC 7702].	164.48	2.2568e-08	4	1474.64	2	+	+	29107300	51945000	0.835604
SIEKGVNFVNVKA	13	Pp3c4_20940V3.1.p	Pp3c4_20940V3.1.p PREDICTED: malate dehydrogenase, mitochondrial [Cicer arietinum].	141.08	5.6551e-05	4	1403.78	2;3	+	+	164980800	228740000	0.471411
SELMSSIEKGVN	12	Pp3c4_20940V3.1.p	Pp3c4_20940V3.1.p PREDICTED: malate dehydrogenase, mitochondrial [Cicer arietinum].	109.66	0.0059232	4	1292.63	2	+	+	62081500	68061000	0.132665
LGSLSDYEQKGLEGLKSELMSSIEKGVNFVNVK	33	Pp3c4_20940V3.1.p	Pp3c4_20940V3.1.p PREDICTED: malate dehydrogenase, mitochondrial [Cicer arietinum].	78.286	7.2338e-13	4	3597.86	4;5	+	+	39063000	28199000	-0.470159
SELMSSIEKGVNFVNVKA	18	Pp3c4_20940V3.1.p	Pp3c4_20940V3.1.p PREDICTED: malate dehydrogenase, mitochondrial [Cicer arietinum].	130.1	5.4598e-12	4	1951.01	2;3	+	+	79574850	13422000	-2.56771
VIQGTAERTPSL	12	Pp3c4_28410V3.1.p	Pp3c4_28410V3.1.p unknown [Picea sitchensis].	121.83	0.0013745	4	1270.69	2	+	+	9825400	27555000	1.48773
SSHELLDSPNDEGGKLVGEDD	21	Pp3c4_31070V3.1.p	Pp3c4_31070V3.1.p hypothetical protein SELMODRAFT_437656 [Selaginella moellendorffii].	269.51	2.8551e-55	4	2211.98	2;3	+	+	32241000	48311000	0.583455
DARAGGQGNGDQAAESF	17	Pp3c4_31070V3.1.p	Pp3c4_31070V3.1.p hypothetical protein SELMODRAFT_437656 [Selaginella moellendorffii].	154.07	9.5859e-12	4	1649.7	2	+	+	18699950	15569000	-0.264358
SSHELLDSPNDEGGKLVGED	20	Pp3c4_31070V3.1.p	Pp3c4_31070V3.1.p hypothetical protein SELMODRAFT_437656 [Selaginella moellendorffii].	313.32	3.3951e-96	4	2096.95	2;3	+	+		67045000
SVHEGSDVKQYFVS	14	Pp3c4_31840V3.1.p	Pp3c4_31840V3.1.p PREDICTED: ATP synthase subunit delta', mitochondrial-like [Brassica rapa].	62.408	0.0056641	4	1580.75	2;3	+	+	66830000	74019000	0.1474
RPRHTGVMVG	10	Pp3c4_6230V3.1.p	Pp3c4_6230V3.1.p PREDICTED: actin-101-like [Nelumbo nucifera].	97.431	0.023057	4	1108.59	2	+	+	87090000	64849000	-0.425423
AEVEARLQN	9	Pp3c4_7460V3.1.p	Pp3c4_7460V3.1.p hypothetical protein MNEG_4091, partial [Monoraphidium neglectum].	111.95	0.020852	4	1028.53	2	+	+	366395000	399325000	0.124164
SSLEKGVPYIFR	12	Pp3c4_8140V3.1.p	Pp3c4_8140V3.1.p FKBP-like peptidyl-prolyl cis-trans isomerase family protein isoform 2 [Theobroma cacao].	118.77	0.00075964	4	1394.76	3	+	+	83640500	93152500	0.155393
SSLEKGVPYIFRVG	14	Pp3c4_8140V3.1.p	Pp3c4_8140V3.1.p FKBP-like peptidyl-prolyl cis-trans isomerase family protein isoform 2 [Theobroma cacao].	113.44	0.00050892	4	1550.85	2;3	+	+	125910000	102100000	-0.30241
ATYKVTFLDGETGAEN	16	Pp3c4_8330V3.1.p	Pp3c4_8330V3.1.p ferredoxin, (2Fe-2S) [Rivularia sp. PCC 7116].	200.21	3.0211e-24	4	1714.81	2	+	+	194532500	100127500	-0.958173
VFNRAKETVTPKQ	13	Pp3c4_880V3.1.p	Pp3c4_880V3.1.p late embryogenesis abundant protein 3 [Eremopyrum triticeum].	159.66	5.6551e-05	4	1516.84	2;3	+	+	43595000	45524000	0.0624646
ATAPSTLAVQDRVL	14	Pp3c5_10150V3.1.p	Pp3c5_10150V3.1.p hypothetical protein SORBIDRAFT_03g042600 [Sorghum bicolor].	126.19	0.0014683	4	1440.79	2	+	+	25750000	114819000	2.15672
TAPSTLAVQDRVLQ	14	Pp3c5_10150V3.1.p	Pp3c5_10150V3.1.p hypothetical protein SORBIDRAFT_03g042600 [Sorghum bicolor].	156.14	8.5254e-06	4	1497.82	2	+	+	38733800	44780250	0.20927
NIDDSAAQSGETDVPSLGATPTTP	24	Pp3c5_15580V3.1.p	Pp3c5_15580V3.1.p PREDICTED: plastidic ATP/ADP-transporter-like, partial [Oryza brachyantha].	146.59	1.9768e-06	4	2343.07	2;3	+	+	6277600	35475000	2.49852
VAGVSTFDPVKR	12	Pp3c5_17290V3.1.p	Pp3c5_17290V3.1.p PREDICTED: uncharacterized protein LOC104600599 [Nelumbo nucifera].	109.88	0.0058161	4	1274.7	2	+	+	13442300	18390000	0.452141
VSTFDPVKRK	10	Pp3c5_17290V3.1.p	Pp3c5_17290V3.1.p PREDICTED: uncharacterized protein LOC104600599 [Nelumbo nucifera].	131.06	0.01028	4	1175.67	2;3	+	+	56499000	39725000	-0.508178
AQPGVSPSLK	10	Pp3c5_17290V3.1.p	Pp3c5_17290V3.1.p PREDICTED: uncharacterized protein LOC104600599 [Nelumbo nucifera].	99.802	0.021548	4	982.545	2	+	-	666930000
ALKPSKTIPHGKL	13	Pp3c5_19220V3.1.p	Pp3c5_19220V3.1.p PREDICTED: indole-3-acetaldehyde oxidase isoform X7 [Amborella trichopoda].	125.23	5.4119e-05	4	1388.85	2;3	+	+	7971500	33229500	2.05954
GPVQAGSTPSKPLERPIDNDSQKS	24	Pp3c5_19453V3.1.p	Pp3c5_19453V3.1.p PREDICTED: sec-independent protein translocase protein TATB, chloroplastic-like [Populus euphratica].	181.82	6.0332e-73	4	2507.26	3;4	+	+	9577900	40407000	2.07682
IPLSVLDDHPKID	13	Pp3c5_21490V3.1.p	Pp3c5_21490V3.1.p PREDICTED: probable ribose-5-phosphate isomerase 3, chloroplastic [Amborella trichopoda].	132.25	3.1707e-05	4	1460.79	2;3	+	+	63057650	122974000	0.96361
AATIVGTAVVNEAR	14	Pp3c5_4110V3.1.p	Pp3c5_4110V3.1.p hypothetical protein EUTSA_v10028939mg [Eutrema salsugineum].	117.14	5.6116e-11	4	1370.75	2	+	+	45492000	67802000	0.575715
ATIVGTAVVNEARA	14	Pp3c5_4110V3.1.p	Pp3c5_4110V3.1.p hypothetical protein EUTSA_v10028939mg [Eutrema salsugineum].	205.13	7.179e-27	4	1370.75	2;3	+	+	154824000	97851500	-0.661963
DPGDSDIIRSMPTE	14	Pp3c5_4330V3.1.p	Pp3c5_4330V3.1.p PREDICTED: 60S ribosomal protein L30 [Gossypium raimondii].	167.18	3.6301e-06	4	1531.68	2	+	+	6513250	5039250	-0.370169
ITDPGDSDIIR	11	Pp3c5_4330V3.1.p	Pp3c5_4330V3.1.p PREDICTED: 60S ribosomal protein L30 [Gossypium raimondii].	131.5	0.0024667	4	1200.6	2	+	+	156440850	58215900	-1.42613
VTEGTPQKAGTGL	13	Pp3c5_690V3.1.p	Pp3c5_690V3.1.p	182.46	3.5392e-12	4	1257.66	2	+	+	82012000	231940000	1.49984
VTEGTPQKAGTGLQYDGPKKGSKE	24	Pp3c5_690V3.1.p	Pp3c5_690V3.1.p	197.28	1.4728e-53	4	2475.26	3;4	+	+	33295000	33106000	-0.00821283
SVDPGLGSDERDQGDDHAQKTPPP	24	Pp3c5_9870V3.1.p	Pp3c5_9870V3.1.p LOC100283468 [Zea mays].	77.221	0.002215	4	2517.14	3;4	+	+	25611000	28760000	0.1673
KAAAAPDAAAEAPKGFTPPT	20	Pp3c6_1620V3.1.p	Pp3c6_1620V3.1.p photosystem I subunit PsaD [Glycine max].	72.421	0.00086178	4	1880.96	3	+	+	13987900	18133000	0.374438
AAAAPDAAAEAPKGFTPPT	19	Pp3c6_1620V3.1.p	Pp3c6_1620V3.1.p photosystem I subunit PsaD [Glycine max].	164.68	3.0128e-19	4	1752.87	2;3	-	+		88825000
VPTPNVSVVDLTVR	14	Pp3c6_170V3.1.p	Pp3c6_170V3.1.p PREDICTED: glyceraldehyde-3-phosphate dehydrogenase GAPCP2, chloroplastic-like [Erythranthe guttata].	97.911	0.0024689	4	1494.84	2	+	+	30063000	39825500	0.405703
TATEFPTKTTKSGSQEKVRIG	21	Pp3c6_170V3.1.p	Pp3c6_170V3.1.p PREDICTED: glyceraldehyde-3-phosphate dehydrogenase GAPCP2, chloroplastic-like [Erythranthe guttata].	170.06	1.2541e-126	4	2265.2	3;4	+	+	16912000	13034000	-0.375767
TATEFPTKTTKSGSQEKVR	19	Pp3c6_170V3.1.p	Pp3c6_170V3.1.p PREDICTED: glyceraldehyde-3-phosphate dehydrogenase GAPCP2, chloroplastic-like [Erythranthe guttata].	195.97	1.8489e-34	4	2095.09	3;4	+	+	22753000	12057000	-0.916186
LHASGDQPVKIR	12	Pp3c6_25270V3.1.p	Pp3c6_25270V3.1.p FAD/FMN-containing dehydrogenase [Chlamydomonas reinhardtii].	188.87	0.00017058	4	1319.73	2;3	+	+	15477000	27445000	0.826417
AYDMGYSSKKASGYGDDAEGEYKAS	25	Pp3c6_2530V3.1.p	Pp3c6_2530V3.1.p	207.07	9.6096e-63	4	2649.12	3;4	+	+	77197000	68005000	-0.182904
KKASGYGDDAEGEYKAS	17	Pp3c6_2530V3.1.p	Pp3c6_2530V3.1.p	195.15	1.6006e-27	4	1774.8	2;3	+	+	133490000	42584000	-1.64835
TDDTNPALVKPVS	13	Pp3c6_4170V3.1.p	Pp3c6_4170V3.1.p hypothetical protein SELMODRAFT_416074 [Selaginella moellendorffii].	95.483	0.0046154	4	1355.69	2	+	+	36922500	45718500	0.308278
IYPAVDPLDSTSRMLSPRILG	21	Pp3c6_4230V3.1.p	Pp3c6_4230V3.1.p Os01g0685800 [Oryza sativa Japonica Group].	103.85	0.00017541	4	2300.22	3	+	+	6697000	13711050	1.03375
GAGDVQPTVEQESRSFE	17	Pp3c6_6460V3.1.p	Pp3c6_6460V3.1.p	158.58	4.8613e-28	4	1834.83	2	+	+	23645150	43511000	0.879836
AADAHGPAKVPMW	13	Pp3c6_9540V3.1.p	Pp3c6_9540V3.1.p	96.143	0.0043949	4	1349.65	2	+	+		35278000
DVSVTSSGVVAGDN	14	Pp3c6_9690V3.1.p	Pp3c6_9690V3.1.p PREDICTED: cation/H(+) antiporter 19 [Pyrus x bretschneideri].	103.26	0.00026675	4	1305.6	2	+	+	90781000	40428500	-1.16702
ARPAPQGGGYQGE	13	Pp3c7_11290V3.1.p	Pp3c7_11290V3.1.p unknown [Picea sitchensis].	84.213	0.0086583	4	1286.6	2	+	+	29210000	10222200	-1.51476
NKRKFDETADEPAPGNFNGN	20	Pp3c7_11410V3.1.p	Pp3c7_11410V3.1.p hypothetical protein SELMODRAFT_171892 [Selaginella moellendorffii].	122.49	2.046e-07	4	2220.02	3;4	+	+	37879000	52332000	0.466295
AHDGEALVTEDYDQAPRL	18	Pp3c7_11410V3.1.p	Pp3c7_11410V3.1.p hypothetical protein SELMODRAFT_171892 [Selaginella moellendorffii].	180.74	6.4672e-59	4	1998.93	2;3	+	+	22879050	19753000	-0.211955
AHDGEALVTEDYDQAPRLE	19	Pp3c7_11410V3.1.p	Pp3c7_11410V3.1.p hypothetical protein SELMODRAFT_171892 [Selaginella moellendorffii].	139.08	4.6101e-17	4	2127.97	3	+	+	25305000	18749000	-0.432609
AYGESANVFGAPKISTG	17	Pp3c7_12850V3.1.p	Pp3c7_12850V3.1.p oxygen-evolving enhancer protein 2 [Arabidopsis lyrata subsp. lyrata].	111.96	0.00015984	4	1667.82	2	+	+	4285700	33148050	2.95132
FVSITPATKGSITEYGPPEK	20	Pp3c7_12850V3.1.p	Pp3c7_12850V3.1.p oxygen-evolving enhancer protein 2 [Arabidopsis lyrata subsp. lyrata].	112.56	2.3058e-07	4	2121.1	3	+	+	23066000	56030000	1.28043
AYGESANVFGAPKISTGFTPFAGN	24	Pp3c7_12850V3.1.p	Pp3c7_12850V3.1.p oxygen-evolving enhancer protein 2 [Arabidopsis lyrata subsp. lyrata].	276.75	2.1125e-62	4	2402.15	2;3	+	+	14699000	31988500	1.12184
IVPTSTGAAKAVALVLPNLK	20	Pp3c7_14300V3.1.p	Pp3c7_14300V3.1.p PREDICTED: glyceraldehyde-3-phosphate dehydrogenase GAPA2, chloroplastic isoform X1 [Camelina sativa].	87.85	0.00091739	4	1962.19	3	+	+	4200200	36322500	3.11233
PTSTGAAKAVALV	13	Pp3c7_14300V3.1.p	Pp3c7_14300V3.1.p PREDICTED: glyceraldehyde-3-phosphate dehydrogenase GAPA2, chloroplastic isoform X1 [Camelina sativa].	89.886	0.0064856	4	1184.68	2	+	+	172488000	242010000	0.488571
GTMTTTHSYTGDQRLLD	17	Pp3c7_14300V3.1.p	Pp3c7_14300V3.1.p PREDICTED: glyceraldehyde-3-phosphate dehydrogenase GAPA2, chloroplastic isoform X1 [Camelina sativa].	111.06	3.4148e-11	4	1895.87	3	+	+	33356000	39892500	0.258171
TTHSYTGDQRLLD	13	Pp3c7_14300V3.1.p	Pp3c7_14300V3.1.p PREDICTED: glyceraldehyde-3-phosphate dehydrogenase GAPA2, chloroplastic isoform X1 [Camelina sativa].	94.692	0.001998	4	1505.71	2;3	+	+	118755000	59787000	-0.990085
LPEQQLIK	8	Pp3c7_14360V3.1.p	Pp3c7_14360V3.1.p Alpha-xylosidase -like protein [Gossypium arboreum].	150.88	0.00058043	4	967.57	2	+	+	77912000	107260000	0.461195
GGIMEKIANGFK	12	Pp3c7_14450V3.1.p	Pp3c7_14450V3.1.p PREDICTED: beta carbonic anhydrase 5, chloroplastic-like isoform X2 [Populus euphratica].	137.05	0.00075964	4	1263.66	2;3	+	+	75660500	271230000	1.8419
ENNFRSNPEIFEPLK	15	Pp3c7_14450V3.1.p	Pp3c7_14450V3.1.p PREDICTED: beta carbonic anhydrase 5, chloroplastic-like isoform X2 [Populus euphratica].	97.797	1.9737e-06	4	1832.91	3	+	+	23912950	54037500	1.17617
AHVDGLGATLPSG	13	Pp3c7_14450V3.1.p	Pp3c7_14450V3.1.p PREDICTED: beta carbonic anhydrase 5, chloroplastic-like isoform X2 [Populus euphratica].	107.57	0.002733	4	1193.6	2	+	+	71068000	80760000	0.184441
TTNSAVAAMEGGKPTIVT	18	Pp3c7_15240V3.1.p	Pp3c7_15240V3.1.p Chloroplast heat shock protein 70 isoform 1 [Theobroma cacao].	136.8	1.1357e-11	4	1746.88	2	+	+	4442400	36624000	3.04338
EKVVGIDLGTTNSA	14	Pp3c7_15240V3.1.p	Pp3c7_15240V3.1.p Chloroplast heat shock protein 70 isoform 1 [Theobroma cacao].	137.01	1.5265e-05	4	1402.73	2	+	+	6533800	37408000	2.51735
EKVVGIDLGTTNSAVAAMEGGKPTIVT	27	Pp3c7_15240V3.1.p	Pp3c7_15240V3.1.p Chloroplast heat shock protein 70 isoform 1 [Theobroma cacao].	95.212	0.00010292	4	2657.39	3	+	+	9415500	24309500	1.36841
NAEGQRTTPSVVAYTKNGDRLVG	23	Pp3c7_15240V3.1.p	Pp3c7_15240V3.1.p Chloroplast heat shock protein 70 isoform 1 [Theobroma cacao].	125.92	1.7768e-09	4	2432.24	3;4	+	+	34898000	38351000	0.13612
STEEVEKLEKF	11	Pp3c7_15760V3.1.p	Pp3c7_15760V3.1.p PREDICTED: fructose-1,6-bisphosphatase, chloroplastic isoform X2 [Elaeis guineensis].	170.47	5.7898e-06	4	1337.67	2	+	+	71272700	73027000	0.0350804
STEEVEKLEKFL	12	Pp3c7_15760V3.1.p	Pp3c7_15760V3.1.p PREDICTED: fructose-1,6-bisphosphatase, chloroplastic isoform X2 [Elaeis guineensis].	195.51	1.3209e-71	4	1450.76	2	+	+	68634000	55398000	-0.30909
PKETPPPAPST	11	Pp3c7_17130V3.1.p	Pp3c7_17130V3.1.p	92.445	0.018346	4	1120.58	2	+	+	45522000	23759500	-0.938059
AGNPAAEPPAPAVESKAIT	19	Pp3c7_18930V3.1.p	Pp3c7_18930V3.1.p hypothetical protein EUTSA_v10011156mg [Eutrema salsugineum].	101.3	0.0010621	4	1789.92	2;3	+	+	10918000	25371000	1.21647
TEILEGDGGPGTLR	14	Pp3c7_19850V3.1.p	Pp3c7_19850V3.1.p hypothetical protein SELMODRAFT_102916 [Selaginella moellendorffii].	123.01	2.4091e-05	4	1413.71	2	+	+	99527000	140610000	0.498539
VVAVWKALESAAKA	14	Pp3c7_19850V3.1.p	Pp3c7_19850V3.1.p hypothetical protein SELMODRAFT_102916 [Selaginella moellendorffii].	132.78	8.7569e-06	4	1441.83	2;3	+	+	77286000	80952500	0.0668685
EQVDVFDDAEKKVG	14	Pp3c7_19850V3.1.p	Pp3c7_19850V3.1.p hypothetical protein SELMODRAFT_102916 [Selaginella moellendorffii].	80.014	0.0064998	4	1577.76	2;3	+	+	96666000	77909000	-0.311219
EILEGDGGPGTLR	13	Pp3c7_19850V3.1.p	Pp3c7_19850V3.1.p hypothetical protein SELMODRAFT_102916 [Selaginella moellendorffii].	121.83	1.5751e-06	4	1312.66	2	+	+	35898000
DNIQGITKPAIR	12	Pp3c7_22150V3.1.p	Pp3c7_22150V3.1.p histone 4, partial [Capsella bursa-pastoris].	87.298	0.014229	4	1324.75	2;3	+	+	50495000	24041000	-1.07064
GSDSPPSGAGPKIEE	15	Pp3c7_22170V3.1.p	Pp3c7_22170V3.1.p heat shock protein 70 [Pellia endiviifolia (species B)].	117.79	8.2913e-06	4	1426.66	2	+	+	123860000	12708000	-3.2849
VSETPAAVDGPANVK	15	Pp3c7_7820V3.1.p	Pp3c7_7820V3.1.p hypothetical protein LR48_Vigan221s002300 [Vigna angularis].	118.48	3.4806e-06	4	1453.74	2	+	+	41484050	72329000	0.802017
GVAVKPDTSVPTATPKGT	18	Pp3c8_16000V3.1.p	Pp3c8_16000V3.1.p hypothetical protein [Fischerella sp. MV11].	185.66	7.8564e-12	4	1724.93	2;3	+	+	21294600	49643000	1.2211
VTANKPNRSEEIGTPEEQGQRAQ	23	Pp3c8_16060V3.1.p	Pp3c8_16060V3.1.p PREDICTED: uncharacterized protein LOC106406943 [Brassica napus].	169.84	6.332e-31	4	2538.24	3;4	+	+	31799000	25953000	-0.29308
TPEENVAHFFETGKSVRY	18	Pp3c8_16580V3.1.p	Pp3c8_16580V3.1.p PREDICTED: uroporphyrinogen decarboxylase isoform X2 [Malus domestica].	156.85	2.1865e-12	4	2110.01	3	+	+	7856300	18348000	1.2237
TPEENVAHFFETGKSVR	17	Pp3c8_16580V3.1.p	Pp3c8_16580V3.1.p PREDICTED: uroporphyrinogen decarboxylase isoform X2 [Malus domestica].	104.61	0.00013941	4	1946.95	3;4	+	+	55641000	28966500	-0.941763
KQIVPTEAPIVQ	12	Pp3c8_17580V3.1.p	Pp3c8_17580V3.1.p PREDICTED: cysteine proteinase inhibitor 6 [Cicer arietinum].	148.91	0.00076311	4	1321.76	2	+	+	20817000	34594000	0.73276
LAIQQNGPRAIGF	13	Pp3c8_21410V3.1.p	Pp3c8_21410V3.1.p hypothetical protein glysoja_004615 [Glycine soja].	151.44	0.00042925	4	1383.76	2	+	+	50637000	95030000	0.908191
TDITIPELPRTPPK	14	Pp3c8_25050V3.1.p	Pp3c8_25050V3.1.p unknown [Picea sitchensis].	116.23	0.0025192	4	1576.88	2;3	+	+	11636000	18426000	0.663148
GPNTADSYIGSLISLTSKSEIRYEGIL	27	Pp3c8_3026V3.1.p	Pp3c8_3026V3.1.p PREDICTED: protein decapping 5 [Cucumis sativus].	208.65	3.6334e-64	4	2883.49	3	+	+	4845200	17664500	1.86622
GPNTADSYIGSLISLTSKSEIRYEG	25	Pp3c8_3026V3.1.p	Pp3c8_3026V3.1.p PREDICTED: protein decapping 5 [Cucumis sativus].	133.95	1.339e-16	4	2657.32	3	+	+	10291750	2686700	-1.93758
DPSIKEMAEQIAKDPA	16	Pp3c8_5730V3.1.p	Pp3c8_5730V3.1.p unknown [Medicago truncatula].	106.52	1.662e-08	4	1741.86	2;3	+	+	30166000	103880000	1.78392
VEVRKKDLVPL	11	Pp3c8_5760V3.1.p	Pp3c8_5760V3.1.p PREDICTED: autophagy-related protein 18h-like [Solanum tuberosum].	104.06	0.0127	4	1294.8	2	+	+	275770000	443440000	0.685273
LPRKLNGVPGGFSTPQEIL	19	Pp3c8_7680V3.1.p	Pp3c8_7680V3.1.p	153.75	7.997e-05	4	2022.13	2;3	+	+	40917000	113680000	1.47421
NIMRALNLPRKLNGVPGGFSTPQ	23	Pp3c8_7680V3.1.p	Pp3c8_7680V3.1.p	83.423	0.0024114	4	2479.35	3;4	+	+	22424000	39208000	0.806104
ALNLPRKLN	9	Pp3c8_7680V3.1.p	Pp3c8_7680V3.1.p	122.13	0.018296	4	1037.63	2	+	+	65241000	14498000	-2.16993
AEGHLVPGMPSIS	13	Pp3c8_870V3.1.p	Pp3c8_870V3.1.p Alpha-expansin 15 precursor, putative [Ricinus communis].	89.886	0.018041	4	1293.64	2	+	+	23183000	93444000	2.01103
ASSGEGHLVPGMPTISVDESGAR	23	Pp3c8_870V3.1.p	Pp3c8_870V3.1.p Alpha-expansin 15 precursor, putative [Ricinus communis].	98.507	0.0017281	4	2253.07	2;3	+	+	30538000	86004500	1.49381
EEIIQATVEK	10	Pp3c8_870V3.1.p	Pp3c8_870V3.1.p Alpha-expansin 15 precursor, putative [Ricinus communis].	161.79	0.0063092	4	1158.61	2	+	+	102020000	120481000	0.239954
ASSGEGHLVPGMPT	14	Pp3c8_870V3.1.p	Pp3c8_870V3.1.p Alpha-expansin 15 precursor, putative [Ricinus communis].	94.692	0.0030288	4	1338.62	2	+	+	105750000	23869000	-2.14745
SANGVPAPSGLPIDLR	16	Pp3c9_11740V3.1.p	Pp3c9_11740V3.1.p enoyl-ACP reductase 1-1 [Arachis hypogaea].	72.265	0.0070233	4	1562.84	2	+	+	22766900	46320500	1.02471
AFKSYIEDPVT	11	Pp3c9_17180V3.1.p	Pp3c9_17180V3.1.p Dihydrolipoyllysine-residue acetyltransferase component 3 of pyruvate dehydrogenase complex, mitochondrial [Triticum urartu].	117.81	0.0048398	4	1268.63	2	+	+	69987000	50584000	-0.468406
APYSGKYAEELQATAKYIATPGKGIL	26	Pp3c9_18680V3.1.p	Pp3c9_18680V3.1.p PREDICTED: fructose-bisphosphate aldolase, cytoplasmic isozyme [Brassica oleracea var. oleracea].	160.88	2.9302e-37	4	2739.45	3;4	+	+	16759000	232020000	3.79124
ANRQALRELLFTTPGVG	17	Pp3c9_18680V3.1.p	Pp3c9_18680V3.1.p PREDICTED: fructose-bisphosphate aldolase, cytoplasmic isozyme [Brassica oleracea var. oleracea].	106.42	0.00048381	4	1842.01	2;3	+	+	107640000	133491500	0.310534
NGPKQVPVMGPRGRK	15	Pp3c9_19520V3.1.p	Pp3c9_19520V3.1.p PREDICTED: photosystem I reaction center subunit VI, chloroplastic-like [Musa acuminata subsp. malaccensis].	102.87	2.3191e-06	4	1619.9	3;4	+	+	20591000	32046000	0.63813
AIKNGPKQVPVMGPRGRK	18	Pp3c9_19520V3.1.p	Pp3c9_19520V3.1.p PREDICTED: photosystem I reaction center subunit VI, chloroplastic-like [Musa acuminata subsp. malaccensis].	116.96	2.7598e-05	4	1932.12	3;4	+	+	69421000	77404000	0.157036
TAASKLPAHVAAQ	13	Pp3c9_23880V3.1.p	Pp3c9_23880V3.1.p	184.36	1.2159e-07	4	1263.69	2;3	+	+	77924000	86025000	0.142688
MLGGKKEVDVQDTNSLEIDELANFAVSEHNNRQN	34	Pp3c9_24090V3.1.p	Pp3c9_24090V3.1.p Cys protease inhibitor.	214.91	2.4321e-100	4	3813.82	4;5	+	+	15107000	23759000	0.653257
GKKEVDVQDTNSLEIDELANFAVSEHNNRQN	31	Pp3c9_24090V3.1.p	Pp3c9_24090V3.1.p Cys protease inhibitor.	207.18	8.4813e-89	4	3512.68	4;5	+	+	28371000	35089000	0.306602
ELANFAVSEHNNRQN	15	Pp3c9_24090V3.1.p	Pp3c9_24090V3.1.p Cys protease inhibitor.	199.7	2.0398e-89	4	1741.81	2;3	-	+		37295000
ATKKAVAVLK	10	Pp3c9_24840V3.1.p	Pp3c9_24840V3.1.p chloroplastic copper/zinc superoxide dismutase [Barbula unguiculata].	183.43	5.8536e-10	4	1027.68	2	+	+	138670000	160243500	0.20861
EAEDDLGKGGHEL	13	Pp3c9_24840V3.1.p	Pp3c9_24840V3.1.p chloroplastic copper/zinc superoxide dismutase [Barbula unguiculata].	73.887	0.015631	4	1368.62	2;3	+	+	195980000	147450000	-0.410481
ALTEQASKVALTADLEGEPEPPMHLF	26	Pp3c9_25950V3.1.p	Pp3c9_25950V3.1.p hypothetical protein SORBIDRAFT_02g002900 [Sorghum bicolor].	130.83	1.1863e-16	4	2793.39	3	+	+	5898200	29838000	2.3388
MEKTDPNKAAAVAKLRQS	18	Pp3c9_26020V3.1.p	Pp3c9_26020V3.1.p photosystem II 11 kD protein [Zea mays].	184.8	2.0754e-21	4	1957.04	3;4	+	+	31640000	24292000	-0.381268
LVQIGTKIVGVGRNYAAH	18	Pp3c9_26130V3.1.p	Pp3c9_26130V3.1.p hypothetical protein POPTR_0010s01450g [Populus trichocarpa].	111.43	0.00018589	4	1895.07	3;4	+	+	4407600	82213500	4.22131
GETFEDAAKQE	11	Pp3c9_3350V3.1.p	Pp3c9_3350V3.1.p PREDICTED: transcription factor BTF3 homolog 4-like [Brachypodium distachyon].	178.94	5.3996e-07	4	1223.53	2	+	+	41259000	7047500	-2.54953
PDPEVVPPNVLE	12	Pp3c9_3440V3.1.p	Pp3c9_3440V3.1.p protein fucoxanthin chlorophyll a/c protein [Phaeodactylum tricornutum CCAP 1055/1].	95.642	0.0084207	4	1303.67	2	+	+	6579100	37926500	2.52724
RWAGLGNDISDDQQDIQRGKGMVD	24	Pp3c9_5310V3.1.p	Pp3c9_5310V3.1.p ribulose-1,5-bisphosphate carboxylase/oxygenase activase small isoform [Pinus massoniana].	101.47	0.00034092	4	2673.26	3;4	+	+	6313500	50769000	3.00744
NDISDDQQDIQRGKGMV	17	Pp3c9_5310V3.1.p	Pp3c9_5310V3.1.p ribulose-1,5-bisphosphate carboxylase/oxygenase activase small isoform [Pinus massoniana].	107.34	0.00031961	4	1917.89	2;3	+	+	26858500	96287000	1.84196
ALGDANADAIKQGTFYAGGQAPASQ	25	Pp3c9_5310V3.1.p	Pp3c9_5310V3.1.p ribulose-1,5-bisphosphate carboxylase/oxygenase activase small isoform [Pinus massoniana].	266.44	2.5493e-62	4	2421.16	2;3	+	+	41316000	65521000	0.665257
GLGNDISDDQQDIQRGKG	18	Pp3c9_5310V3.1.p	Pp3c9_5310V3.1.p ribulose-1,5-bisphosphate carboxylase/oxygenase activase small isoform [Pinus massoniana].	115.31	2.4556e-11	4	1914.9	3	+	+	19087550	25491500	0.417384
NDISDDQQDIQRGKGMVDA	19	Pp3c9_5310V3.1.p	Pp3c9_5310V3.1.p ribulose-1,5-bisphosphate carboxylase/oxygenase activase small isoform [Pinus massoniana].	83.849	0.0011591	4	2103.95	3	+	+	57592000	53334500	-0.110799
DGRMEKFYWAPTREDRIG	18	Pp3c9_5310V3.1.p	Pp3c9_5310V3.1.p ribulose-1,5-bisphosphate carboxylase/oxygenase activase small isoform [Pinus massoniana].	72.184	0.0033325	4	2226.06	4	+	+	23849000	18900000	-0.335543
DANADAIKQGTFYAGGQAP	19	Pp3c9_5310V3.1.p	Pp3c9_5310V3.1.p ribulose-1,5-bisphosphate carboxylase/oxygenase activase small isoform [Pinus massoniana].	150.11	3.1521e-05	4	1893.89	2	-	+		87330900
VLISGPPIKDANAL	14	Pp3c9_660V3.1.p	Pp3c9_660V3.1.p PREDICTED: peptidyl-prolyl cis-trans isomerase CYP38, chloroplastic-like [Elaeis guineensis].	140.49	7.5119e-07	4	1406.81	2	+	+	27505000	28223000	0.0371774
AVDPTSIAQAYHSL	14	Pp3c9_8210V3.1.p	Pp3c9_8210V3.1.p BnaA09g26880D [Brassica napus].	145.99	5.9905e-06	4	1471.73	2	+	+	13851300	45479500	1.7152
TLLQEGEKTKSSVANHGVDASHMINGAK	28	Pp3s355_20V3.1.p	Pp3s355_20V3.1.p	175.11	1.7551e-52	4	2921.47	4;5	+	+	61004000	26464000	-1.20487
RALVDDGGERPAER	14	Pp3s50_100V3.1.p	Pp3s50_100V3.1.p	113.59	0.00049422	4	1539.78	2;3	+	+	36300000	28393000	-0.354434
NKLTGNKLAGAELSTLLE	18	PhpafMp30	PhpafMp30 YP_539029.1 atp1 ATP synthase F1 subunit alpha	88.992	0.00089321	3	1871.04	3	+	+	7551900	20842500	1.46462
APGIIARKSVHEPMQTGLK	19	PhpafMp30	PhpafMp30 YP_539029.1 atp1 ATP synthase F1 subunit alpha	161.86	4.7835e-19	3	2032.13	3;4	+	+	14294000	15118000	0.0808576
NKLTGNKLAGAEL	13	PhpafMp30	PhpafMp30 YP_539029.1 atp1 ATP synthase F1 subunit alpha	155.24	1.296e-05	3	1327.75	2	+	+	87542250	14366000	-2.60732
GVTKKPDLSD	10	PhpapaCp007	PhpapaCp007 NP_904170.1 petD cytochrome b6/f complex subunit IV	131.41	0.0091819	3	1058.56	2	+	+	5745100	14421150	1.32778
TQIIDDTPKTKG	12	PhpapaCp009	PhpapaCp009 NP_904172.1 psbH photosystem II protein H	125.74	0.00095283	3	1315.7	2;3	+	+	10608000	42564000	2.00448
ATQIIDDTPKTKGKRSGLGDILKPLNSEYG	30	PhpapaCp009	PhpapaCp009 NP_904172.1 psbH photosystem II protein H	181.97	2.0361e-58	3	3214.72	3;4	+	+	47276000	144010000	1.60699
IIDDTPKTKG	10	PhpapaCp009	PhpapaCp009 NP_904172.1 psbH photosystem II protein H	116.05	0.011413	3	1086.59	2;3	+	+	42083000	59955000	0.510643
AFQKLGDPTTKRQI	14	PhpapaCp012	PhpapaCp012 NP_904175.1 psbB photosystem II 47 kDa protein	167.18	3.6301e-06	3	1601.89	2;3	+	+	6547500	37429000	2.51514
EIFEFDRATLKSDGVFR	17	PhpapaCp012	PhpapaCp012 NP_904175.1 psbB photosystem II 47 kDa protein	112.34	0.00010555	3	2029.03	3	+	+	3358900	14840500	2.14348
VDEEGIVR	8	PhpapaCp012	PhpapaCp012 NP_904175.1 psbB photosystem II 47 kDa protein	143	0.015637	3	915.466	2	+	+	125525000	147230000	0.230097
FTESRQEVPLITGRF	15	PhpapaCp020	PhpapaCp020 NP_904183.1 psbE photosystem II protein V	65.805	0.015287	3	1778.93	2;3	+	+	1242300	62693000	5.65722
ESRQEVPLITGRFNSLE	17	PhpapaCp020	PhpapaCp020 NP_904183.1 psbE photosystem II protein V	123.4	2.2426e-11	3	1974.02	2;3	+	+	7867100	26873000	1.77225
LGAISAMQFIQR	12	PhpapaCp021	PhpapaCp021 NP_904184.1 psbF photosystem II protein VI	92.062	0.017688	3	1333.72	2	+	+	18053000	22201000	0.298386
LSGGDHIHSGTVVGK	15	PhpapaCp031	PhpapaCp031 NP_904194.1 rbcL ribulose-1,5-bisphosphate carboxylase/oxygenase large subunit	250.7	4.1053e-40	3	1462.75	2;3	+	+	6324400	30614000	2.27519
NAPGAVANRVALE	13	PhpapaCp031	PhpapaCp031 NP_904194.1 rbcL ribulose-1,5-bisphosphate carboxylase/oxygenase large subunit	99.343	0.0037622	3	1280.68	2	+	+	5838300	27906500	2.25698
FKAGVKDYRLT	11	PhpapaCp031	PhpapaCp031 NP_904194.1 rbcL ribulose-1,5-bisphosphate carboxylase/oxygenase large subunit	100.72	0.021356	3	1296.72	2	+	+	4008000	18011000	2.16792
DKLNKYGRPLLG	12	PhpapaCp031	PhpapaCp031 NP_904194.1 rbcL ribulose-1,5-bisphosphate carboxylase/oxygenase large subunit	110.08	0.0071583	3	1372.78	2;3	+	+	7629650	34065000	2.1586
KTFQGPPHGIQVERDKLNKYGRPLLG	26	PhpapaCp031	PhpapaCp031 NP_904194.1 rbcL ribulose-1,5-bisphosphate carboxylase/oxygenase large subunit	148.09	2.69e-24	3	2947.61	4;5	+	+	11746000	50839000	2.11377
ALRLSGGDHIHSGTVVG	17	PhpapaCp031	PhpapaCp031 NP_904194.1 rbcL ribulose-1,5-bisphosphate carboxylase/oxygenase large subunit	58.09	0.0044824	3	1674.88	3	+	+	13713050	24847000	0.857522
VERDKLNKYG	10	PhpapaCp031	PhpapaCp031 NP_904194.1 rbcL ribulose-1,5-bisphosphate carboxylase/oxygenase large subunit	112.84	0.011135	3	1220.65	2;3	+	+	5585200	9831000	0.815729
EGRDLAREGNEIIREAA	17	PhpapaCp031	PhpapaCp031 NP_904194.1 rbcL ribulose-1,5-bisphosphate carboxylase/oxygenase large subunit	108.71	0.00074743	3	1897.96	3;4	+	+	27788000	34543000	0.313931
FGGGTLGHPWGNAPGAVANRVA	22	PhpapaCp031	PhpapaCp031 NP_904194.1 rbcL ribulose-1,5-bisphosphate carboxylase/oxygenase large subunit	56.017	0.0084934	3	2105.06	3	+	+	19299250	14249000	-0.437684
TPDYQTKDTDIL	12	PhpapaCp031	PhpapaCp031 NP_904194.1 rbcL ribulose-1,5-bisphosphate carboxylase/oxygenase large subunit	147.74	0.0039479	3	1408.67	2	+	+	33780000	24435250	-0.467205
FTSIVGNVFGFK	12	PhpapaCp031	PhpapaCp031 NP_904194.1 rbcL ribulose-1,5-bisphosphate carboxylase/oxygenase large subunit	111.46	0.012484	3	1314.7	2	+	+	19370000	11857000	-0.708085
KALRLSGGDHIHSGTVVGKLE	21	PhpapaCp031	PhpapaCp031 NP_904194.1 rbcL ribulose-1,5-bisphosphate carboxylase/oxygenase large subunit	151.45	3.0982e-19	3	2173.2	3;4	+	+	18856000	10373000	-0.86219
TPDYQTKDTDILA	13	PhpapaCp031	PhpapaCp031 NP_904194.1 rbcL ribulose-1,5-bisphosphate carboxylase/oxygenase large subunit	150.35	3.1707e-05	3	1479.71	2	+	+	133220000	63031500	-1.07967
LPGVLPVASGGIH	13	PhpapaCp031	PhpapaCp031 NP_904194.1 rbcL ribulose-1,5-bisphosphate carboxylase/oxygenase large subunit	104.44	0.0037698	3	1215.7	2	+	+	19218600	4723500	-2.02458
FVDLLRDDYIEKDRSRGIY	19	PhpapaCp031	PhpapaCp031 NP_904194.1 rbcL ribulose-1,5-bisphosphate carboxylase/oxygenase large subunit	98.796	3.1774e-07	3	2372.21	4;5	-	+		74433500
PDYQTKDTDILA	12	PhpapaCp031	PhpapaCp031 NP_904194.1 rbcL ribulose-1,5-bisphosphate carboxylase/oxygenase large subunit	100.48	0.0071955	3	1378.66	2	-	+		19469000
SGGDHIHSGTVVG	13	PhpapaCp031	PhpapaCp031 NP_904194.1 rbcL ribulose-1,5-bisphosphate carboxylase/oxygenase large subunit	83.948	0.008542	3	1221.57	2;3	-	+		28685500
EPVDNLGPVDASTTFPIHRSAPA	23	PhpapaCp032	PhpapaCp032 NP_904195.1 atpB ATP synthase CF1 beta subunit	95.835	0.0008429	3	2390.19	3	+	+	2262800	57424000	4.66547
NIDEATAKAANLQ	13	PhpapaCp032	PhpapaCp032 NP_904195.1 atpB ATP synthase CF1 beta subunit	158.08	5.4119e-05	3	1357.68	2	+	+	9059700	115963000	3.67806
GASTVLTKTQNIG	13	PhpapaCp032	PhpapaCp032 NP_904195.1 atpB ATP synthase CF1 beta subunit	156.26	9.0247e-05	3	1288.7	2	+	+	37876000	292961500	2.95136
AKGIYPAVDPLD	12	PhpapaCp032	PhpapaCp032 NP_904195.1 atpB ATP synthase CF1 beta subunit	84.213	0.015572	3	1257.66	2	+	+	22426650	96352000	2.1031
RIFNVLGEPVDNLGPVDASTTFPIH	25	PhpapaCp032	PhpapaCp032 NP_904195.1 atpB ATP synthase CF1 beta subunit	93.006	9.9362e-11	3	2707.4	3	+	+	2270000	8442100	1.89491
EPVDNLGPVDASTTFPIH	18	PhpapaCp032	PhpapaCp032 NP_904195.1 atpB ATP synthase CF1 beta subunit	117.25	1.9307e-05	3	1907.93	2;3	+	+	91267000	142680000	0.644618
RMPSAVGYQPTLS	13	PhpapaCp032	PhpapaCp032 NP_904195.1 atpB ATP synthase CF1 beta subunit	93.561	0.0052577	3	1405.7	2	+	+	50891350	25389000	-1.00322
AIQEGIKEGTAS	12	PhpapaCp033	PhpapaCp033 NP_904196.1 atpE ATP synthase CF1 epsilon subunit	121.61	0.0013985	3	1202.61	2	-	+		359220000
IMVEKDPVKTSFEK	14	PhpapaCp039	PhpapaCp039 NP_904202.1 psaA photosystem I P700 chlorophyll a apoprotein A1	83.692	0.0054085	3	1649.87	3	+	+	2654400	16078650	2.59869
TIRSPEPEVK	10	PhpapaCp039	PhpapaCp039 NP_904202.1 psaA photosystem I P700 chlorophyll a apoprotein A1	167.93	0.0053704	3	1154.63	2;3	-	+		81498500
ALPHPQGLGPFFAGQWNVYAQNPDSNSHLF	30	PhpapaCp040	PhpapaCp040 NP_904203.1 psaB photosystem I P700 chlorophyll a apoprotein A2	65.581	9.634e-05	3	3308.58	4	+	+	2338600	18380000	2.97442
ANVGSAQGPTGLGKY	15	PhpapaCp043	PhpapaCp043 NP_904206.1 psbC photosystem II 44 kDa protein	166.11	1.5266e-08	3	1418.72	2	+	+	5702300	43370000	2.92708
NEGIRAWMAAQDQPHENLVFPEEVLPRGNA	30	PhpapaCp044	PhpapaCp044 NP_904207.1 psbD photosystem II protein D2	75.479	3.8931e-05	3	3387.64	4	+	+	2127000	8069900	1.92373
LVFPEEVLPRGNAL	14	PhpapaCp044	PhpapaCp044 NP_904207.1 psbD photosystem II protein D2	90.15	0.012444	3	1552.86	2	+	+	11810650	41503000	1.81313
GQEEETYNIVAAHG	14	PhpapaCp046	PhpapaCp046 NP_904209.1 psbA photosystem II protein D1	102.61	0.0018131	3	1516.68	2	+	+	49376500	54958000	0.154505
NQSVVDSQGRVINT	14	PhpapaCp046	PhpapaCp046 NP_904209.1 psbA photosystem II protein D1	207.95	1.4837e-16	3	1515.76	2	+	+	191090000	114330000	-0.741048
APPVDIDGIREPV	13	PhpapaCp046	PhpapaCp046 NP_904209.1 psbA photosystem II protein D1	131.28	2.5783e-05	3	1376.73	2	+	+	89244000	51520650	-0.792604
VDSQGRVINT	10	PhpapaCp046	PhpapaCp046 NP_904209.1 psbA photosystem II protein D1	118.67	0.010285	3	1087.56	2	+	+	33085000	12501600	-1.40406
PPVDIDGIREPVSGSL	16	PhpapaCp046	PhpapaCp046 NP_904209.1 psbA photosystem II protein D1	84.289	0.0030194	3	1649.86	2	+	+	91441000	18811000	-2.28126
PPVDIDGIREPVS	13	PhpapaCp046	PhpapaCp046 NP_904209.1 psbA photosystem II protein D1	120.96	0.00012152	3	1392.72	2	+	+	117180000	5454300	-4.42519
ADLFNAGIRPAINVG	15	PhpapaCp053	PhpapaCp053 NP_904216.1 atpA ATP synthase CF1 alpha subunit	103.21	0.0011773	3	1526.82	2	+	+	67374000	40959400	-0.717997
SVRVYLGAETTRSMGLAY	18	PhpapaCp076	PhpapaCp076 NP_904239.1 psaC photosystem I subunit VII	59.512	0.013459	3	1973	3	+	+	3872500	227153000	5.87426
RVYLGAETTRS	11	PhpapaCp076	PhpapaCp076 NP_904239.1 psaC photosystem I subunit VII	111.27	0.0099252	3	1251.66	2;3	+	+	46207000	96077000	1.05608
VYLGAETTRSM	11	PhpapaCp076	PhpapaCp076 NP_904239.1 psaC photosystem I subunit VII	131.44	0.0024683	3	1226.6	2	+	+	149510000	168005000	0.168262
AETTRSMGLA	10	PhpapaCp076	PhpapaCp076 NP_904239.1 psaC photosystem I subunit VII	93.111	0.030487	3	1035.5	2	+	+	3394250000	2806400000	-0.274372
SKKLFIGSSL	10	PhpapaCp082	PhpapaCp082 NP_904245.1 rps15 ribosomal protein S15	152.28	0.0033791	3	1078.64	2	+	+	55448750	19629000	-1.49817
TTDSEPLLR	9	Pp3c1_10690V3.1.p	Pp3c1_10690V3.1.p PREDICTED: metal transporter Nramp3 [Jatropha curcas].	171.38	2.1453e-06	3	1030.53	2	+	+	4030500	23134500	2.52102
FQPYAEGAPQKAVVRETGAPSTS	23	Pp3c1_12120V3.1.p	Pp3c1_12120V3.1.p PREDICTED: ATP synthase subunit epsilon, mitochondrial [Beta vulgaris subsp. vulgaris].	90.534	0.0015583	3	2390.19	3	+	+	10287000	19051000	0.889044
ATADPKKGEGAADDAWED	18	Pp3c1_12370V3.1.p	Pp3c1_12370V3.1.p PREDICTED: DEAD-box ATP-dependent RNA helicase 20-like isoform X1 [Malus domestica].	111.88	0.00017318	3	1845.8	2;3	+	+	42033000	58927000	0.487406
AIEDAAQAVAGATGSAPA	18	Pp3c1_14330V3.1.p	Pp3c1_14330V3.1.p PREDICTED: uncharacterized protein LOC103407905 [Malus domestica].	90.614	0.0012078	3	1569.76	2	+	+	22608000	60268000	1.41456
VDLPSQDDDDGARGPTPSPE	20	Pp3c1_16480V3.1.p	Pp3c1_16480V3.1.p PREDICTED: protein TRIGALACTOSYLDIACYLGLYCEROL 1, chloroplastic [Erythranthe guttata].	160.27	2.8642e-19	3	2066.9	2	+	+	11742250	2132700	-2.46096
SDAGAIGDGTISKGPV	16	Pp3c1_17870V3.1.p	Pp3c1_17870V3.1.p hypothetical protein PHAVU_010G108700g [Phaseolus vulgaris].	88.338	0.0023606	3	1443.72	2	+	+	9250450	5067300	-0.868306
NINYEAYSYKPKGTIK	16	Pp3c1_18860V3.1.p	Pp3c1_18860V3.1.p hypothetical protein CICLE_v10001685mg [Citrus clementina].	71.354	0.0074744	3	1887.97	3;4	+	+	236150000	101090000	-1.22406
FELNVSHSQK	10	Pp3c1_19190V3.1.p	Pp3c1_19190V3.1.p Carbonic anhydrase isoform 2 [Theobroma cacao].	82.749	0.027371	3	1187.59	2;3	+	+	191390000	103340000	-0.889117
SALEYAVKHLK	11	Pp3c1_19190V3.1.p	Pp3c1_19190V3.1.p Carbonic anhydrase isoform 2 [Theobroma cacao].	69.954	0.027148	3	1257.71	2;3	+	+	88274000	24643500	-1.84078
SVATDVSRFES	11	Pp3c1_20690V3.1.p	Pp3c1_20690V3.1.p aspartate aminotransferase [Medicago truncatula].	81.338	0.026798	3	1196.57	2	+	+	28397500	21266000	-0.417215
QNIPEDDPRNPA	12	Pp3c1_2210V3.1.p	Pp3c1_2210V3.1.p inorganic pyrophosphatase family protein [Populus trichocarpa].	82.645	0.0162	3	1364.63	2	+	+	49871250	18116000	-1.46094
SNNDVSTKTVTGVVF	15	Pp3c1_22120V3.1.p	Pp3c1_22120V3.1.p PREDICTED: ferritin-3, chloroplastic-like [Phoenix dactylifera].	122.69	1.9768e-06	3	1566.79	2	+	+	4386600	27230500	2.63405
SNNDVSTKTVTGVVFEPFSEVQDQLVK	27	Pp3c1_22120V3.1.p	Pp3c1_22120V3.1.p PREDICTED: ferritin-3, chloroplastic-like [Phoenix dactylifera].	110.36	1.0878e-07	3	2966.49	3	-	+		10359750
GLYEAGPNWHPKAAADGQLVTGQNPGSSAKVAELVLEALSK	41	Pp3c1_25700V3.1.p	Pp3c1_25700V3.1.p NonF [Sphingobium sp. Ant17].	126.14	2.2499e-28	3	4173.15	4;5	+	+	18550000	22007000	0.246543
EDSPAEAPAEVPSEPS	16	Pp3c1_27160V3.1.p	Pp3c1_27160V3.1.p hypothetical protein PRUPE_ppa012118mg [Prunus persica].	137.46	3.095e-08	3	1610.69	2	+	+	16214000	80688500	2.31512
EEDSPAEAPAEVPSEP	16	Pp3c1_27160V3.1.p	Pp3c1_27160V3.1.p hypothetical protein PRUPE_ppa012118mg [Prunus persica].	101.38	0.0014599	3	1652.71	2	+	+	93032000	270500000	1.53983
APVPLPSGFELA	12	Pp3c1_27160V3.1.p	Pp3c1_27160V3.1.p hypothetical protein PRUPE_ppa012118mg [Prunus persica].	63.48	0.044282	3	1196.64	2	+	+	40992000	38824000	-0.0783936
DEHLAVFR	8	Pp3c1_27160V3.1.p	Pp3c1_27160V3.1.p hypothetical protein PRUPE_ppa012118mg [Prunus persica].	138.85	0.026241	3	985.498	2	+	+	383840000	246605000	-0.638303
DEHLAVFRYL	10	Pp3c1_27160V3.1.p	Pp3c1_27160V3.1.p hypothetical protein PRUPE_ppa012118mg [Prunus persica].	105.57	0.01788	3	1261.65	2;3	+	+	173170000	52487000	-1.72216
VSQTDVTSRFKK	12	Pp3c1_28630V3.1.p	Pp3c1_28630V3.1.p PREDICTED: mitochondrial adenine nucleotide transporter ADNT1-like [Gossypium raimondii].	96.604	0.0069818	3	1394.75	2;3	+	+	16274000	9663500	-0.751951
IPTSGPGLTGKGVPN	15	Pp3c1_29300V3.1.p	Pp3c1_29300V3.1.p hypothetical protein SELMODRAFT_439024 [Selaginella moellendorffii].	148.78	7.0233e-07	3	1393.76	2	+	+	4284000	42277500	3.30286
NRAGPVQLPYELLIPTSGPGLTGKGVPNSIS	31	Pp3c1_29300V3.1.p	Pp3c1_29300V3.1.p hypothetical protein SELMODRAFT_439024 [Selaginella moellendorffii].	73.548	1.508e-06	3	3131.7	3	+	+	1873300	6607700	1.81857
MAQPIPEGTPKSTVLA	16	Pp3c1_29300V3.1.p	Pp3c1_29300V3.1.p hypothetical protein SELMODRAFT_439024 [Selaginella moellendorffii].	85.813	0.0026525	3	1638.87	2	+	+	14996000	30819000	1.03924
FPLPGVIAADTQAWSTDVEFARR	23	Pp3c1_29300V3.1.p	Pp3c1_29300V3.1.p hypothetical protein SELMODRAFT_439024 [Selaginella moellendorffii].	80.752	0.0021861	3	2546.29	3	-	+		18816400
HTETAEVPETTDRVA	15	Pp3c1_3160V3.1.p	Pp3c1_3160V3.1.p na	61.344	0.0059539	3	1654.78	2;3	+	+	28847000	22163000	-0.380268
AQPGISPSLKNL	12	Pp3c1_32200V3.1.p	Pp3c1_32200V3.1.p photosystem II PsbX protein, chloroplast precursor [Micromonas pusilla CCMP1545].	99.013	0.0072419	3	1223.69	2	+	+	13512000	139129000	3.36411
EIEKQGSSNGTPKNVVE	17	Pp3c1_32280V3.1.p	Pp3c1_32280V3.1.p RecName: Full=Peptidyl-prolyl cis-trans isomerase; Short=PPIase; AltName: Full=Cyclophilin; AltName: Full=Cyclosporin A-binding protein; AltName: Full=Rotamase.	217.19	3.6709e-46	3	1814.9	2;3	+	+	18398000	52876000	1.52306
FADTTPKTAENFR	13	Pp3c1_32280V3.1.p	Pp3c1_32280V3.1.p RecName: Full=Peptidyl-prolyl cis-trans isomerase; Short=PPIase; AltName: Full=Cyclophilin; AltName: Full=Cyclosporin A-binding protein; AltName: Full=Rotamase.	99.011	0.00084508	3	1496.73	2;3	+	+	206140000	379160000	0.879182
MELFADTTPKTAENFR	16	Pp3c1_32280V3.1.p	Pp3c1_32280V3.1.p RecName: Full=Peptidyl-prolyl cis-trans isomerase; Short=PPIase; AltName: Full=Cyclophilin; AltName: Full=Cyclosporin A-binding protein; AltName: Full=Rotamase.	90.754	0.002324	3	1869.89	3	+	+	29315600	37714000	0.363432
VNPRVFFD	8	Pp3c1_32280V3.1.p	Pp3c1_32280V3.1.p RecName: Full=Peptidyl-prolyl cis-trans isomerase; Short=PPIase; AltName: Full=Cyclophilin; AltName: Full=Cyclosporin A-binding protein; AltName: Full=Rotamase.	130.77	0.038858	3	992.508	2	+	+	228940000	159521500	-0.521219
VNPRVFFDVTIGGNPAGRI	19	Pp3c1_32280V3.1.p	Pp3c1_32280V3.1.p RecName: Full=Peptidyl-prolyl cis-trans isomerase; Short=PPIase; AltName: Full=Cyclophilin; AltName: Full=Cyclosporin A-binding protein; AltName: Full=Rotamase.	86.005	0.00059422	3	2028.09	3	+	+	89723000	45624800	-0.97566
DVTIGGNPAGRIE	13	Pp3c1_32280V3.1.p	Pp3c1_32280V3.1.p RecName: Full=Peptidyl-prolyl cis-trans isomerase; Short=PPIase; AltName: Full=Cyclophilin; AltName: Full=Cyclosporin A-binding protein; AltName: Full=Rotamase.	94.297	0.0050118	3	1297.66	2	+	+	12679300
TIAAGEVKDEKKGGIR	16	Pp3c1_33150V3.1.p	Pp3c1_33150V3.1.p PREDICTED: argininosuccinate synthase, chloroplastic isoform X3 [Gossypium raimondii].	112.17	0.00017267	3	1670.93	3;4	+	+	18559000	8434400	-1.13776
GIAEEEDDDVPELVEGESFEEASKQETAK	29	Pp3c1_35660V3.1.p	Pp3c1_35660V3.1.p PREDICTED: transcription factor BTF3 homolog 4 [Prunus mume].	157.11	5.5508e-37	3	3179.42	3	+	+	8943400	10645000	0.251281
VRSRLSASVEDPSLNV	16	Pp3c1_40570V3.1.p	Pp3c1_40570V3.1.p outer envelope pore protein [Medicago truncatula].	88.596	0.0023567	3	1727.92	2;3	+	+	14558000	95726900	2.71711
GAGIATASEIIRNL	14	Pp3c1_40570V3.1.p	Pp3c1_40570V3.1.p outer envelope pore protein [Medicago truncatula].	86.898	0.018426	3	1384.77	2	+	+	1247600	6478550	2.37652
VRSRLSASVEDPSL	14	Pp3c1_40570V3.1.p	Pp3c1_40570V3.1.p outer envelope pore protein [Medicago truncatula].	80.469	0.0021107	3	1514.81	3	+	+	8350700	30822500	1.88401
VRSRLSASVEDPSLNVIVDLGHPL	24	Pp3c1_40570V3.1.p	Pp3c1_40570V3.1.p outer envelope pore protein [Medicago truncatula].	122.77	7.9686e-11	3	2572.4	3;4	+	+	19325000	58267000	1.59221
ASVEDPSLNVIVDLGHPLANTSVDGFLK	28	Pp3c1_40570V3.1.p	Pp3c1_40570V3.1.p outer envelope pore protein [Medicago truncatula].	111.2	2.7847e-08	3	2906.5	3	+	+	4118000	11394000	1.46826
HPLANTSVDGFLK	13	Pp3c1_40570V3.1.p	Pp3c1_40570V3.1.p outer envelope pore protein [Medicago truncatula].	177.04	3.4333e-08	3	1397.73	2	+	+	7700500	13694000	0.83052
ASVEDPSLNVIVDLGHPL	18	Pp3c1_40570V3.1.p	Pp3c1_40570V3.1.p outer envelope pore protein [Medicago truncatula].	84.309	0.001029	3	1873.98	2	+	+	9539200	9020700	-0.0806289
MDLNDQDIVALSGAHTLG	18	Pp3c1_40650V3.1.p	Pp3c1_40650V3.1.p PREDICTED: L-ascorbate peroxidase T, chloroplastic-like [Solanum tuberosum].	121.68	5.7255e-07	3	1868.89	2	+	+	1415500	3085700	1.12429
TPSPENPSGRSDLPG	15	Pp3c1_41400V3.1.p	Pp3c1_41400V3.1.p PREDICTED: cellulose synthase-like protein D2 isoform X1 [Phoenix dactylifera].	129	1.4775e-08	3	1509.71	2	+	+	7846800	28241500	1.84764
GGGGGVGDFQETRVTLG	17	Pp3c1_690V3.1.p	Pp3c1_690V3.1.p hypothetical protein CARUB_v10011878mg [Capsella rubella].	145.23	1.989e-11	3	1605.77	2	+	+	4024300	34764000	3.11078
RARGAAPGFKVAVLG	15	Pp3c1_7380V3.1.p	Pp3c1_7380V3.1.p unknown [Glycine max].	82.749	0.021988	3	1468.86	2;3	+	+	49606000	363425000	2.87307
VTTTHSSSPAVTQTLS	16	Pp3c1_7910V3.1.p	Pp3c1_7910V3.1.p PREDICTED: D-3-phosphoglycerate dehydrogenase 3, chloroplastic-like [Vitis vinifera].	158.94	1.3608e-08	3	1615.81	2;3	+	+	32813000	55502000	0.758272
VTTTHSSSPAVTQ	13	Pp3c1_7910V3.1.p	Pp3c1_7910V3.1.p PREDICTED: D-3-phosphoglycerate dehydrogenase 3, chloroplastic-like [Vitis vinifera].	203.35	1.4155e-08	3	1314.64	2	+	+	19407000	17621400	-0.139249
NVTTTHSSSPAVTQTLS	17	Pp3c1_7910V3.1.p	Pp3c1_7910V3.1.p PREDICTED: D-3-phosphoglycerate dehydrogenase 3, chloroplastic-like [Vitis vinifera].	200.21	7.1962e-29	3	1729.85	2	+	+	56218000	38771000	-0.536054
VTTTHSSSPAVTQTL	15	Pp3c1_7910V3.1.p	Pp3c1_7910V3.1.p PREDICTED: D-3-phosphoglycerate dehydrogenase 3, chloroplastic-like [Vitis vinifera].	207.34	1.7113e-30	3	1528.77	2	+	+	34894950	18981000	-0.878462
TSEVSLADLKLN	12	Pp3c1_8463V3.1.p	Pp3c1_8463V3.1.p PREDICTED: leucine--tRNA ligase, cytoplasmic-like [Oryza brachyantha].	83.647	0.015799	3	1288.69	2	+	+	77540000	17915700	-2.11372
AMPNMLMLRPADGNETSGAYK	21	Pp3c10_10220V3.1.p	Pp3c10_10220V3.1.p PREDICTED: transketolase, chloroplastic [Malus domestica].	107.45	2.5843e-05	3	2266.05	3	+	+	9642300	54591500	2.50123
TASVETAQKTDNALVEKSVN	20	Pp3c10_10220V3.1.p	Pp3c10_10220V3.1.p PREDICTED: transketolase, chloroplastic [Malus domestica].	327.96	1.557e-112	3	2104.06	2;3	+	+	16838000	54748000	1.70109
SVETAQKTDNALVEKSVN	18	Pp3c10_10220V3.1.p	Pp3c10_10220V3.1.p PREDICTED: transketolase, chloroplastic [Malus domestica].	295.44	3.1235e-88	3	1931.98	2;3	+	+	10019000	30090000	1.58655
LRPADGNETSGAYKVA	16	Pp3c10_10220V3.1.p	Pp3c10_10220V3.1.p PREDICTED: transketolase, chloroplastic [Malus domestica].	118.21	4.0388e-07	3	1647.82	2;3	-	+		15541500
STSEAEVEVPAETSAAK	17	Pp3c10_10490V3.1.p	Pp3c10_10490V3.1.p PREDICTED: rhodanese-like domain-containing protein 4, chloroplastic [Camelina sativa].	119.21	8.1033e-07	3	1704.81	2	+	+		11961400
TAAVEIAQKTDDALVEKSVN	20	Pp3c10_10680V3.1.p	Pp3c10_10680V3.1.p putative transketolase [Oryza sativa Japonica Group].	66.893	0.0030016	3	2101.09	3	+	+	4436700	24801000	2.48284
PGPGGDPIRNP	11	Pp3c10_13970V3.1.p	Pp3c10_13970V3.1.p PREDICTED: magnesium-chelatase subunit ChlH, chloroplastic-like [Citrus sinensis].	111.46	0.0002575	3	1075.54	2	+	+	42121000	19235000	-1.13081
EEGGDDQPKGDDMRPEE	17	Pp3c10_14250V3.1.p	Pp3c10_14250V3.1.p PREDICTED: 14-3-3-like protein GF14 iota isoform X1 [Phoenix dactylifera].	77.191	0.0028902	3	1902.75	3	+	+	9770400	13288800	0.443721
LGNPLLNRVVDGFIKVGGIG	20	Pp3c10_18330V3.1.p	Pp3c10_18330V3.1.p PREDICTED: outer envelope pore protein 16, chloroplastic [Prunus mume].	75.669	0.0014965	3	2037.17	2;3	-	+		64653500
TNGQKEPLL	9	Pp3c10_18660V3.1.p	Pp3c10_18660V3.1.p PREDICTED: mitochondrial outer membrane protein porin 4 [Prunus mume].	136.21	0.010808	3	998.54	2	+	+	19403500	66202000	1.77056
TLTGNKTDRPL	11	Pp3c10_25415V3.1.p	Pp3c10_25415V3.1.p PREDICTED: chlorophyll a-b binding protein, chloroplastic [Nicotiana tomentosiformis].	137.98	0.0022992	3	1214.66	2;3	+	+	3562000	26048000	2.87041
ASGGFGTDLFTETRAAGGGVKTEN	24	Pp3c10_3520V3.1.p	Pp3c10_3520V3.1.p Chain A, Crystal Structure Of Diaminopimelate Epimerase From Arabidopsis Thaliana In Complex With Ll-Azidap.	84.573	0.0015042	3	2342.11	3	+	+	2992400	4270700	0.51317
GVDKDAKIFVAGHRGLVG	18	Pp3c10_6390V3.1.p	Pp3c10_6390V3.1.p PREDICTED: putative GDP-L-fucose synthase 2 [Malus domestica].	113.88	0.00011575	3	1838.02	3;4	+	+	26471000	25329000	-0.0636226
MKISVKTLKGNHFD	14	Pp3c10_8490V3.1.p	Pp3c10_8490V3.1.p PREDICTED: ubiquitin receptor RAD23d-like isoform X2 [Camelina sativa].	103.21	0.0017286	3	1616.87	3	+	+	15062950	14274000	-0.0776147
ALRAAFNNPERAVE	14	Pp3c10_8490V3.1.p	Pp3c10_8490V3.1.p PREDICTED: ubiquitin receptor RAD23d-like isoform X2 [Camelina sativa].	57.034	0.0069455	3	1556.81	3	+	+	33172000	23770000	-0.480824
FRGGGPYGQEVT	12	Pp3c11_10480V3.1.p	Pp3c11_10480V3.1.p hypothetical protein SOVF_133720 [Spinacia oleracea].	81.594	0.016622	3	1266.6	2	+	+	64193000	69027000	0.104745
GEVAVKEESGTPSLG	15	Pp3c11_10950V3.1.p	Pp3c11_10950V3.1.p PREDICTED: trigger factor-like protein TIG [Malus domestica].	138.99	1.7925e-07	3	1458.72	2	+	+	6861400	10631000	0.631702
ADPANNPSSEEWDQAKQAFKDTGLLKRLP	29	Pp3c11_1200V3.1.p	Pp3c11_1200V3.1.p	122.78	5.3134e-13	3	3225.61	4;5	+	+	5406600	23766750	2.13615
ADPANNPSSEEWDQAKQAFK	20	Pp3c11_1200V3.1.p	Pp3c11_1200V3.1.p	118.46	3.4869e-07	3	2232.01	3	+	+	9434700	32104550	1.76673
AYGESANVFGAPKKQTGFTPFIG	23	Pp3c11_12080V3.1.p	Pp3c11_12080V3.1.p hypothetical protein CARUB_v10011102mg [Capsella rubella].	244.57	1.1835e-36	3	2386.2	2	+	+	2774100	3565900	0.362246
NPMPDKNGQKDIQ	13	Pp3c11_14140V3.1.p	Pp3c11_14140V3.1.p unknown [Picea sitchensis].	104.82	0.0030769	3	1483.71	2;3	+	+	5813100	8537900	0.554574
LPEDPVQPVK	10	Pp3c11_14370V3.1.p	Pp3c11_14370V3.1.p PREDICTED: UDP-glucuronate 4-epimerase 3 [Nelumbo nucifera].	88.948	0.037837	3	1120.61	2	+	+	20383650	22525000	0.144115
KAPALKVAASQAITES	16	Pp3c11_18380V3.1.p	Pp3c11_18380V3.1.p uncharacterized protein LOC100809121 [Glycine max].	106.49	0.0023245	3	1583.89	2;3	+	+	49924000	50946000	0.0292353
EAADTEETKDEL	12	Pp3c11_1890V3.1.p	Pp3c11_1890V3.1.p PREDICTED: protein disulfide isomerase-like 1-4 [Brassica rapa].	167.93	0.00011668	3	1349.58	2	+	+	23937000	76913500	1.68399
SEKVPEPEPEPVD	13	Pp3c11_20290V3.1.p	Pp3c11_20290V3.1.p hypothetical protein EUTSA_v10028542mg [Eutrema salsugineum].	78.61	0.0111	3	1450.68	2	+	+	60187000	39879000	-0.593823
SQNPRGADNTDLGNLPDSKNVN	22	Pp3c11_22600V3.1.p	Pp3c11_22600V3.1.p sodium-dependent phosphate transporter, putative [Medicago truncatula].	115.54	2.7137e-06	3	2325.09	3	+	+	5660900	9050000	0.676886
GPPPPPPPPPQQ	12	Pp3c11_23810V3.1.p	Pp3c11_23810V3.1.p PREDICTED: basic salivary proline-rich protein 2-like [Camelina sativa].	151.29	4.286e-07	3	1204.62	2	+	+	31497000	10020000	-1.65233
EQMTPLSDFEDK	12	Pp3c11_25530V3.1.p	Pp3c11_25530V3.1.p hypothetical protein CICLE_v10004309mg [Citrus clementina].	86.014	0.01485	3	1438.63	2	+	+	33411000	8283550	-2.012
GGSDSSPSGAGPKIEE	16	Pp3c11_6620V3.1.p	Pp3c11_6620V3.1.p PREDICTED: probable mediator of RNA polymerase II transcription subunit 37e [Prunus mume].	137.88	3.2317e-08	3	1473.66	2	+	+	8232800	14539150	0.820488
LVLPDDATIEDKVVKE	16	Pp3c11_690V3.1.p	Pp3c11_690V3.1.p unknown [Picea sitchensis].	66.022	0.010496	3	1782.96	3	+	+	2742500	28391450	3.37189
LPTTGGVVEEPKK	13	Pp3c11_9290V3.1.p	Pp3c11_9290V3.1.p PREDICTED: mitochondrial phosphate carrier protein 3, mitochondrial-like [Sesamum indicum].	180.88	7.8414e-12	3	1353.75	2;3	+	+	10591000	9488000	-0.158663
ASASDAAGDEAPEVAMER	18	Pp3c12_10590V3.1.p	Pp3c12_10590V3.1.p chloroplast import receptor p36 family protein [Populus trichocarpa].	203.74	3.3994e-36	3	1775.76	2	+	+	14116450	11560000	-0.288236
AATNGSPQSFDYDVVIIGAGVGGHGAALH	29	Pp3c12_12390V3.1.p	Pp3c12_12390V3.1.p PREDICTED: dihydrolipoyl dehydrogenase 2, chloroplastic [Tarenaya hassleriana].	105.92	1.8109e-06	3	2780.35	3	+	+	4343900	22859400	2.39572
LSGSYLPTDLGGGARQRTGGLS	22	Pp3c12_13250V3.1.p	Pp3c12_13250V3.1.p PREDICTED: putative DNA-binding protein ESCAROLA [Nelumbo nucifera].	121.63	1.0919e-08	3	2162.11	3	+	+	65053500	60931000	-0.0944503
PPPADPEEPLRVAE	14	Pp3c12_13440V3.1.p	Pp3c12_13440V3.1.p RecName: Full=Lipoyl synthase 2, mitochondrial; AltName: Full=Lipoate synthase 2; Short=LS 2; Short=Lip-syn 2; AltName: Full=Lipoic acid synthase 2; Flags: Precursor.	99.522	0.002244	3	1515.76	2	+	+	7169600	36295000	2.33981
LSGHNQGLSGL	11	Pp3c12_14110V3.1.p	Pp3c12_14110V3.1.p hypothetical protein SELMODRAFT_151090 [Selaginella moellendorffii].	87.476	0.024362	3	1081.55	2	+	+	50371500	58625000	0.218908
LSGHNQGLSGLN	12	Pp3c12_14110V3.1.p	Pp3c12_14110V3.1.p hypothetical protein SELMODRAFT_151090 [Selaginella moellendorffii].	154.05	0.0025289	3	1195.59	2	+	+	158720000	93012000	-0.770995
TPAPPVGPALGSKG	14	Pp3c12_19370V3.1.p	Pp3c12_19370V3.1.p PREDICTED: 50S ribosomal protein L11, chloroplastic [Cicer arietinum].	84.479	0.0051748	3	1247.69	2	+	+	5562700	43600500	2.97049
TPAPPVGPALGSKGVN	16	Pp3c12_19370V3.1.p	Pp3c12_19370V3.1.p PREDICTED: 50S ribosomal protein L11, chloroplastic [Cicer arietinum].	123.2	7.5672e-07	3	1460.8	2	+	+	30226000	22872750	-0.40216
YVSDAFNRAKETVTPKQ	17	Pp3c12_22320V3.1.p	Pp3c12_22320V3.1.p	117.18	2.0151e-05	3	1953	2;3	+	+	56333000	56855000	0.0133069
AFQGLKDPVTPNH	13	Pp3c12_22330V3.1.p	Pp3c12_22330V3.1.p WSI18 protein [Triticum aestivum].	130.23	8.637e-11	3	1422.73	2;3	+	+	10250000	22911000	1.16042
SKDVASVQLN	10	Pp3c12_25030V3.1.p	Pp3c12_25030V3.1.p hypothetical protein VITISV_033219 [Vitis vinifera].	126.31	1.1944e-06	3	1059.56	2	+	+	16188000	7054600	-1.19829
AQGDADSALDRLWAKKKAELGQ	22	Pp3c12_25030V3.1.p	Pp3c12_25030V3.1.p hypothetical protein VITISV_033219 [Vitis vinifera].	103.95	0.00017926	3	2370.23	3;4	+	+	23234000	9516600	-1.28772
SGDTVLLPEYGGTPVKLQ	18	Pp3c12_25160V3.1.p	Pp3c12_25160V3.1.p PREDICTED: 10 kDa chaperonin-like [Nelumbo nucifera].	103.88	0.0014397	3	1872.98	2	+	+	2882000	23059500	3.00022
LYRNDDLLGVLQD	13	Pp3c12_25160V3.1.p	Pp3c12_25160V3.1.p PREDICTED: 10 kDa chaperonin-like [Nelumbo nucifera].	112.13	0.0016016	3	1532.78	2	+	+	4383600	29821350	2.76616
GQEGKEFLLYRNDDLLGVLQ	20	Pp3c12_25160V3.1.p	Pp3c12_25160V3.1.p PREDICTED: 10 kDa chaperonin-like [Nelumbo nucifera].	76.768	0.00092072	3	2306.19	3	+	+	16386650	61668000	1.912
LQGQEGKEFLLYRN	14	Pp3c12_25160V3.1.p	Pp3c12_25160V3.1.p PREDICTED: 10 kDa chaperonin-like [Nelumbo nucifera].	79.466	0.0023249	3	1693.88	2;3	+	+	22275000	73314000	1.71866
GQEGKEFLLYR	11	Pp3c12_25160V3.1.p	Pp3c12_25160V3.1.p PREDICTED: 10 kDa chaperonin-like [Nelumbo nucifera].	138.4	0.002293	3	1338.69	2;3	+	+	194580000	393940000	1.01761
GQEGKEFLLYRNDDLLGVLQD	21	Pp3c12_25160V3.1.p	Pp3c12_25160V3.1.p PREDICTED: 10 kDa chaperonin-like [Nelumbo nucifera].	113.49	4.9391e-13	3	2421.22	3	+	+	10491000	20409300	0.960074
AARRLKPLLD	10	Pp3c12_25160V3.1.p	Pp3c12_25160V3.1.p PREDICTED: 10 kDa chaperonin-like [Nelumbo nucifera].	114.5	0.026227	3	1151.71	2	+	+	76619500	139520000	0.864688
GQEGKEFLLYRNDDLLGVL	19	Pp3c12_25160V3.1.p	Pp3c12_25160V3.1.p PREDICTED: 10 kDa chaperonin-like [Nelumbo nucifera].	86.455	0.00068639	3	2178.13	3	-	+		7820800
PPPPPPPPPAEKTQ	14	Pp3c12_4050V3.1.p	Pp3c12_4050V3.1.p PREDICTED: NADH dehydrogenase [ubiquinone] flavoprotein 1, mitochondrial [Camelina sativa].	83.045	0.0056004	3	1448.77	2;3	+	+	5183000	15294000	1.56111
PPPPPPPPPAEKT	13	Pp3c12_4050V3.1.p	Pp3c12_4050V3.1.p PREDICTED: NADH dehydrogenase [ubiquinone] flavoprotein 1, mitochondrial [Camelina sativa].	104.79	0.0030805	3	1320.71	2	+	+	10568750	6915800	-0.611837
GKVLPGVAALDGA	13	Pp3c12_7590V3.1.p	Pp3c12_7590V3.1.p phosphoglycerate kinase [Volvox carteri f. nagariensis].	82.749	0.009296	3	1166.67	2	+	+	20012000	20593000	0.0412887
TLEDEVARGVGGMGLT	16	Pp3c12_7710V3.1.p	Pp3c12_7710V3.1.p PREDICTED: asparagine--tRNA ligase, cytoplasmic 1 [Amborella trichopoda].	131.06	1.006e-08	3	1603.79	2	+	+	5816100	31989500	2.45947
AVPRLPLHVYQGDKNGVQNGH	21	Pp3c12_8440V3.1.p	Pp3c12_8440V3.1.p PREDICTED: cytochrome P450 98A2-like [Eucalyptus grandis].	67.995	0.0020366	3	2298.2	4	+	+	9388800	16530000	0.816074
TDISDDQQDIQRGKGL	16	Pp3c13_13170V3.1.p	Pp3c13_13170V3.1.p PREDICTED: ribulose bisphosphate carboxylase/oxygenase activase 1, chloroplastic-like [Citrus sinensis].	77.562	0.002235	3	1787.87	2;3	+	+	56269000	129990000	1.20799
AAKDTEEDKVSKLVDAAPKAAGSAVN	26	Pp3c13_13830V3.1.p	Pp3c13_13830V3.1.p PREDICTED: chlorophyll synthase, chloroplastic [Gossypium raimondii].	125.78	1.2776e-11	3	2584.33	3;4	+	+	37616000	85559000	1.18557
AAKDTEEDKVSKLVDAAPKAAGSAVNQLLG	30	Pp3c13_13830V3.1.p	Pp3c13_13830V3.1.p PREDICTED: chlorophyll synthase, chloroplastic [Gossypium raimondii].	102.39	2.5362e-06	3	2995.58	4	+	+	12200000	24361000	0.997692
AAKDTEEDKVSKLVD	15	Pp3c13_13830V3.1.p	Pp3c13_13830V3.1.p PREDICTED: chlorophyll synthase, chloroplastic [Gossypium raimondii].	158.52	8.7991e-08	3	1646.84	2;3	+	+	28757000	45695000	0.668123
DPDDGFKPTSGQVQE	15	Pp3c13_14480V3.1.p	Pp3c13_14480V3.1.p hypothetical protein AMTR_s00010p00206450 [Amborella trichopoda].	121.02	2.5735e-06	3	1618.71	2	+	+	2391100	15919500	2.73505
SKSDDAAVPEKADVTKDSS	19	Pp3c13_14540V3.1.p	Pp3c13_14540V3.1.p Ran-binding protein [Triticum aestivum].	156.5	3.7788e-11	3	1948.92	2;3	+	+	30939000	28772000	-0.104761
SASDAIDFIASHPSAK	16	Pp3c13_14790V3.1.p	Pp3c13_14790V3.1.p PREDICTED: acyl carrier protein 2, mitochondrial-like [Erythranthe guttata].	58.671	0.0066799	3	1615.78	3	+	+	17427000	8487700	-1.03788
ASETTVSSFDDNVTGDAP	18	Pp3c13_1540V3.1.p	Pp3c13_1540V3.1.p	68.536	0.0046506	3	1811.77	2	+	+	42987000	62474000	0.539355
ADLSNTQGTGFDTQEPDFGTDDSGSDARGSADDGAVL	37	Pp3c13_1540V3.1.p	Pp3c13_1540V3.1.p	87.368	4.5656e-12	3	3688.55	3	+	+	3755800	4376600	0.22069
ADFGTLNQQGPSDDQAVPLEEN	22	Pp3c13_1540V3.1.p	Pp3c13_1540V3.1.p	102.45	0.001437	3	2344.05	2;3	+	+	6894000	7124200	0.0473867
DDQIARQVD	9	Pp3c13_16130V3.1.p	Pp3c13_16130V3.1.p RecName: Full=Ribulose bisphosphate carboxylase small chain 4, chloroplastic; Short=RuBisCO small subunit 4; Flags: Precursor.	109.71	0.022084	3	1058.5	2	+	+	7987900	189145000	4.56553
DTVGAVSRTNFSGSGSSGY	19	Pp3c13_16130V3.1.p	Pp3c13_16130V3.1.p RecName: Full=Ribulose bisphosphate carboxylase small chain 4, chloroplastic; Short=RuBisCO small subunit 4; Flags: Precursor.	130.1	3.1476e-11	3	1847.83	2	+	+	62880500	140660000	1.16153
LIPCIEFDTVGAVSRTN	17	Pp3c13_16130V3.1.p	Pp3c13_16130V3.1.p RecName: Full=Ribulose bisphosphate carboxylase small chain 4, chloroplastic; Short=RuBisCO small subunit 4; Flags: Precursor.	87.001	0.0016054	3	1833.93	2;3	+	+	19654000	39485000	1.00648
SDDQIARQVDY	11	Pp3c13_16130V3.1.p	Pp3c13_16130V3.1.p RecName: Full=Ribulose bisphosphate carboxylase small chain 4, chloroplastic; Short=RuBisCO small subunit 4; Flags: Precursor.	105.4	0.012679	3	1308.59	2	+	+	21738000	42322500	0.961206
DDQIARQV	8	Pp3c13_16130V3.1.p	Pp3c13_16130V3.1.p RecName: Full=Ribulose bisphosphate carboxylase small chain 4, chloroplastic; Short=RuBisCO small subunit 4; Flags: Precursor.	114.78	0.038925	3	943.472	2	+	+	84836500	150730000	0.82921
AVSRTNFSGSGSSGYY	16	Pp3c13_16130V3.1.p	Pp3c13_16130V3.1.p RecName: Full=Ribulose bisphosphate carboxylase small chain 4, chloroplastic; Short=RuBisCO small subunit 4; Flags: Precursor.	72.958	0.0066799	3	1638.73	2	+	+	145520000	250935000	0.786096
VLGFDSKKQVQ	11	Pp3c13_16130V3.1.p	Pp3c13_16130V3.1.p RecName: Full=Ribulose bisphosphate carboxylase small chain 4, chloroplastic; Short=RuBisCO small subunit 4; Flags: Precursor.	90.906	0.02021	3	1247.69	2;3	+	+	121730000	205410000	0.754822
DTVGAVSRTNFSGSGSSGYYDGRY	24	Pp3c13_16130V3.1.p	Pp3c13_16130V3.1.p RecName: Full=Ribulose bisphosphate carboxylase small chain 4, chloroplastic; Short=RuBisCO small subunit 4; Flags: Precursor.	86.557	1.188e-06	3	2502.1	3	+	+	29817000	50291000	0.754165
FSYLPPLSDDQIARQ	15	Pp3c13_16130V3.1.p	Pp3c13_16130V3.1.p RecName: Full=Ribulose bisphosphate carboxylase small chain 4, chloroplastic; Short=RuBisCO small subunit 4; Flags: Precursor.	127.83	0.0013283	3	1748.87	2	+	+	104620000	148050000	0.500926
SYLPPLSDDQIARQVD	16	Pp3c13_16130V3.1.p	Pp3c13_16130V3.1.p RecName: Full=Ribulose bisphosphate carboxylase small chain 4, chloroplastic; Short=RuBisCO small subunit 4; Flags: Precursor.	133.32	1.7442e-08	3	1815.9	2	+	+	79232000	102910000	0.377228
AVSRTNFSGSGSSGYYDGRYWT	22	Pp3c13_16130V3.1.p	Pp3c13_16130V3.1.p RecName: Full=Ribulose bisphosphate carboxylase small chain 4, chloroplastic; Short=RuBisCO small subunit 4; Flags: Precursor.	87.659	0.001881	3	2417.07	3	+	+	88531000	98730000	0.157306
DDQIARQVDY	10	Pp3c13_16130V3.1.p	Pp3c13_16130V3.1.p RecName: Full=Ribulose bisphosphate carboxylase small chain 4, chloroplastic; Short=RuBisCO small subunit 4; Flags: Precursor.	116.52	0.011128	3	1221.56	2	+	+	117340000	127251500	0.116988
RTNFSGSGSSGY	12	Pp3c13_16130V3.1.p	Pp3c13_16130V3.1.p RecName: Full=Ribulose bisphosphate carboxylase small chain 4, chloroplastic; Short=RuBisCO small subunit 4; Flags: Precursor.	100.79	0.0071856	3	1218.53	2	+	+	62412000	65510000	0.0698917
PPLSDDQIARQVDY	14	Pp3c13_16130V3.1.p	Pp3c13_16130V3.1.p RecName: Full=Ribulose bisphosphate carboxylase small chain 4, chloroplastic; Short=RuBisCO small subunit 4; Flags: Precursor.	92.856	0.0033641	3	1615.78	2	+	+	41506000	39861000	-0.058342
DDQIARQVDYMIQ	13	Pp3c13_16130V3.1.p	Pp3c13_16130V3.1.p RecName: Full=Ribulose bisphosphate carboxylase small chain 4, chloroplastic; Short=RuBisCO small subunit 4; Flags: Precursor.	71.016	0.01948	3	1593.75	2	+	+	44276000	37944500	-0.222634
FDTVGAVSRTN	11	Pp3c13_16130V3.1.p	Pp3c13_16130V3.1.p RecName: Full=Ribulose bisphosphate carboxylase small chain 4, chloroplastic; Short=RuBisCO small subunit 4; Flags: Precursor.	163.16	0.0010566	3	1165.57	2	+	+	85585500	21692000	-1.9802
KVSADIAPGTPEILTN	16	Pp3c13_16820V3.1.p	Pp3c13_16820V3.1.p PREDICTED: serine--tRNA ligase-like [Glycine max].	131.17	1.0429e-08	3	1624.87	2	+	+	28974000	79315000	1.45283
SVEIDELANFAVDQYKSRQN	20	Pp3c13_18300V3.1.p	Pp3c13_18300V3.1.p Cys protease inhibitor.	106.16	0.00091376	3	2325.12	3	-	+		17745000
STASKSWFGHVQPAPKDPILGVTEA	25	Pp3c13_20420V3.1.p	Pp3c13_20420V3.1.p hypothetical protein OsI_23308 [Oryza sativa Indica Group].	78.717	0.0015507	3	2622.34	3;4	+	+	3316300	27194750	3.03568
STASKSWFGHVQPAPKDPILG	21	Pp3c13_20420V3.1.p	Pp3c13_20420V3.1.p hypothetical protein OsI_23308 [Oryza sativa Indica Group].	93.583	0.00073283	3	2222.15	3	+	+	24398000	65055000	1.4149
EAQKETLSKTAQLPEDD	17	Pp3c13_20590V3.1.p	Pp3c13_20590V3.1.p phosphoglycerate kinase [Micromonas sp. RCC299].	172.85	1.5821e-11	3	1901.92	2;3	+	+	2104700	21806000	3.37304
EGKVLPGVAALDDVRIHA	18	Pp3c13_20590V3.1.p	Pp3c13_20590V3.1.p phosphoglycerate kinase [Micromonas sp. RCC299].	104.76	0.00075044	3	1859.03	3;4	+	+	5765600	14537400	1.33423
LEGKVLPGVAALDDVRIHA	19	Pp3c13_20590V3.1.p	Pp3c13_20590V3.1.p phosphoglycerate kinase [Micromonas sp. RCC299].	70.414	0.0027949	3	1972.11	3;4	+	+	35337000	27404450	-0.366769
[truncated: 2,535 more rows]
