# Supplementary material for: Phytohormone treatment induces generation of cryptic peptides with antimicrobial activity in the Moss Physcomitrella patens
Source: BMC Plant Biol. 2019 Jan 7;19:9. doi: 10.1186/s12870-018-1611-z (PMC6322304; doi:10.1186/s12870-018-1611-z)
Supplement: Supplementary file 7 — Table S3. List of secreted peptides identified in control and MeJA-treated protenamata. (XLSX 67 kb) [file 12870_2018_1611_MOESM7_ESM.xlsx]

## Sheet: Sheet1
Table S3. List of secreted peptides identified in control and MeJA-treated protenamata.
Sequence	Length	Leading razor protein	Description	Score	PEP	MS/MS Count	Mass	Charges	Control	MeJA	Control XIC, median	MeJA XIC, median	log2 FC
AAAEAPKGFTPPTLN	15	Pp3c6_1620V3.1.p	Pp3c6_1620V3.1.p photosystem I subunit PsaD [Glycine max].	129.82	6.2019e-10	16	1483.77	2	+	+	13624500	52921000	1.95764
AASTDTTTASTSPLF	15	Pp3c4_31070V3.1.p	Pp3c4_31070V3.1.p hypothetical protein SELMODRAFT_437656 [Selaginella moellendorffii].	191.1	2.8575e-49	36	1469.69	2	+	+	67134000	50168000	-0.420276
AASTDTTTASTSPLFAT	17	Pp3c4_31070V3.1.p	Pp3c4_31070V3.1.p hypothetical protein SELMODRAFT_437656 [Selaginella moellendorffii].	160.77	2.3528e-23	6	1641.77	2	+	+	21793350	14451000	-0.592719
ADFGTLNQQGPSDDQAVPL	19	Pp3c13_1540V3.1.p	Pp3c13_1540V3.1.p	85.845	0.00096141	7	1971.92	2	+	+	17694000	20861650	0.237593
ADFGTLNQQGPSDDQAVPLEENS	23	Pp3c13_1540V3.1.p	Pp3c13_1540V3.1.p	97.45	0.0017527	5	2431.08	2;3	+	+	61639000	14760000	-2.06215
ADFGTLNQQGPSDDQAVPLEENSGSEF	27	Pp3c13_1540V3.1.p	Pp3c13_1540V3.1.p	146.39	6.0329e-69	50	2851.24	2;3	+	+	182875000	290980000	0.670062
ADLSNTQGTGFDTQEPDFGTD	21	Pp3c13_1540V3.1.p	Pp3c13_1540V3.1.p	91.076	0.0001572	6	2214.92	2	+	+	13707000	35193000	1.36038
ADLSNTQGTGFDTQEPDFGTDDSGSDARGSADDGAVL	37	Pp3c13_1540V3.1.p	Pp3c13_1540V3.1.p	366.17	0	96	3688.55	3;4	+	+	379140000	569130000	0.586028
ADNDFYAEQSNEF	13	Pp3c8_870V3.1.p	Pp3c8_870V3.1.p Alpha-expansin 15 precursor, putative [Ricinus communis].	278.95	2.3374e-163	23	1548.6	2	+	+	130598500	49127500	-1.41054
ADNDFYAEQSNEFASSGEGHLVPGMPTISVDESGARF	37	Pp3c8_870V3.1.p	Pp3c8_870V3.1.p Alpha-expansin 15 precursor, putative [Ricinus communis].	71.036	1.1228e-06	2	3930.73	3;4	+	+	32146000	3433100	-3.22706
ADTPAPIFGGSTGGLL	16	Pp3c16_23780V3.1.p	Pp3c16_23780V3.1.p PREDICTED: photosystem I reaction center subunit II, chloroplastic-like [Erythranthe guttata].	82.008	0.0019354	2	1472.75	2	+	+	20428000	3259000	-2.64805
ADTPAPIFGGSTGGLLR	17	Pp3c16_23780V3.1.p	Pp3c16_23780V3.1.p PREDICTED: photosystem I reaction center subunit II, chloroplastic-like [Erythranthe guttata].	119.69	3.4997e-06	24	1628.85	2	+	+	40676000	40681000	0.000177329
AEAPVPAQPSLPN	13	Pp3c20_23270V3.1.p	Pp3c20_23270V3.1.p na	68.557	0.016588	2	1289.66	2	+	+	6182950	12484000	1.01371
AEAPVPAQPSLPNNDRPL	18	Pp3c20_23270V3.1.p	Pp3c20_23270V3.1.p na	77.185	0.015799	6	1884.97	2	+	+	7145700	29271000	2.03432
AEEAAAPGAPVAPVK	15	Pp3c20_640V3.1.p	Pp3c20_640V3.1.p unknown [Picea sitchensis].	79.974	0.0026198	6	1376.73	2	+	+	3601700	11999000	1.73616
AEEVVPVEEPVNYDYTR	17	Pp3c13_1540V3.1.p	Pp3c13_1540V3.1.p	176.91	2.1039e-39	211	2007.94	2;3	+	+	242990000	231250000	-0.0714436
AEFRTLSGQGSDSD	14	Pp3c5_12820V3.1.p	Pp3c5_12820V3.1.p PREDICTED: probable pectinesterase 53 [Nelumbo nucifera].	225.63	1.0012e-85	27	1468.64	2	+	+	111743900	10033000	-3.47737
AEFRTLSGQGSDSDS	15	Pp3c5_12820V3.1.p	Pp3c5_12820V3.1.p PREDICTED: probable pectinesterase 53 [Nelumbo nucifera].	272.59	3.2866e-146	155	1555.67	2	+	+	72683000	21304250	-1.77048
AEFRTLSGQGSDSDSSWDK	19	Pp3c5_12820V3.1.p	Pp3c5_12820V3.1.p PREDICTED: probable pectinesterase 53 [Nelumbo nucifera].	90.968	1.5633e-07	22	2071.91	3	+	+	15717000	13351500	-0.235324
AEFRTLSGQGSDSDSSWDKWLE	22	Pp3c5_12820V3.1.p	Pp3c5_12820V3.1.p PREDICTED: probable pectinesterase 53 [Nelumbo nucifera].	91.729	0.00012492	38	2500.11	3	+	+	12103000	85208000	2.81562
AEFRTLSGQGSDSDSSWDKWLES	23	Pp3c5_12820V3.1.p	Pp3c5_12820V3.1.p PREDICTED: probable pectinesterase 53 [Nelumbo nucifera].	57.578	0.0049287	3	2587.15	3	+	+	13714000	2898200	-2.24242
AEFRTLSGQGSDSDSSWDKWLESVRVE	27	Pp3c5_12820V3.1.p	Pp3c5_12820V3.1.p PREDICTED: probable pectinesterase 53 [Nelumbo nucifera].	182.54	1.8437e-44	4	3070.43	4	+	+	129040000	3764300	-5.09929
AEGHLVPGMPS	11	Pp3c8_870V3.1.p	Pp3c8_870V3.1.p Alpha-expansin 15 precursor, putative [Ricinus communis].	73.248	0.033815	28	1093.52	2	+	+	26301000	21812000	-0.269996
AEGHLVPGMPSIS	13	Pp3c8_870V3.1.p	Pp3c8_870V3.1.p Alpha-expansin 15 precursor, putative [Ricinus communis].	111.06	1.6144e-08	402	1293.64	2	+	+	764730000	276490000	-1.46772
AEGHLVPGMPSISS	14	Pp3c8_870V3.1.p	Pp3c8_870V3.1.p Alpha-expansin 15 precursor, putative [Ricinus communis].	87.913	0.0015807	14	1380.67	2	+	+	37557500	22109950	-0.764405
AEGHLVPGMPSISSF	15	Pp3c8_870V3.1.p	Pp3c8_870V3.1.p Alpha-expansin 15 precursor, putative [Ricinus communis].	114.5	3.7058e-06	9	1527.74	2	+	+	19099050	45032000	1.23745
AEGHLVPGMPSISSFE	16	Pp3c8_870V3.1.p	Pp3c8_870V3.1.p Alpha-expansin 15 precursor, putative [Ricinus communis].	147.74	2.1019e-16	13	1656.78	2	+	+	49112150	30543000	-0.685238
AEGHLVPGMPSISSFEK	17	Pp3c8_870V3.1.p	Pp3c8_870V3.1.p Alpha-expansin 15 precursor, putative [Ricinus communis].	73.983	0.00068805	35	1784.88	2;3	+	+	78988150	23980000	-1.7198
AEGHLVPGMPSISSFEKN	18	Pp3c8_870V3.1.p	Pp3c8_870V3.1.p Alpha-expansin 15 precursor, putative [Ricinus communis].	40.962	0.017954	3	1898.92	3	+	+	4012200	3705600	-0.114686
AEGHLVPGMPSISSFEKNADFKGSSF	26	Pp3c8_870V3.1.p	Pp3c8_870V3.1.p Alpha-expansin 15 precursor, putative [Ricinus communis].	117.08	2.107e-09	25	2738.3	3;4	+	+	525090000	26511500	-4.30787
AEGHLVPGMPTIS	13	Pp3c8_870V3.1.p	Pp3c8_870V3.1.p Alpha-expansin 15 precursor, putative [Ricinus communis].	109.29	8.1692e-11	348	1307.65	2	+	+	378640000	193140000	-0.97118
AEGHLVPGMPTISVTD	16	Pp3c8_870V3.1.p	Pp3c8_870V3.1.p Alpha-expansin 15 precursor, putative [Ricinus communis].	178.08	2.0883e-40	19	1622.8	2	+	+	56069200	43295000	-0.373008
AEGHLVPGMPTISVTDPS	18	Pp3c8_870V3.1.p	Pp3c8_870V3.1.p Alpha-expansin 15 precursor, putative [Ricinus communis].	220.5	6.9203e-81	169	1806.88	2	+	+	146450000	190030000	0.375819
AEGHLVPGMPTISVTDPSGD	20	Pp3c8_870V3.1.p	Pp3c8_870V3.1.p Alpha-expansin 15 precursor, putative [Ricinus communis].	102.62	0.00019414	10	1978.93	2	+	+	10868700	17729000	0.705932
AEGHLVPGMPTISVTDPSGDPN	22	Pp3c8_870V3.1.p	Pp3c8_870V3.1.p Alpha-expansin 15 precursor, putative [Ricinus communis].	164.09	6.001e-10	44	2190.03	2;3	+	+	59049000	61094000	0.0491181
AEGHLVPGMPTISVTDPSGDPNAK	24	Pp3c8_870V3.1.p	Pp3c8_870V3.1.p Alpha-expansin 15 precursor, putative [Ricinus communis].	57.826	0.0036031	5	2389.16	3	+	+	10164000	25995000	1.35477
AEGHLVPGMPTISVTDPSGDPNAKS	25	Pp3c8_870V3.1.p	Pp3c8_870V3.1.p Alpha-expansin 15 precursor, putative [Ricinus communis].	47.728	0.014569	5	2476.19	3	+	+	4060400	11357000	1.48389
AEGHLVPGMPTISVTDPSGDPNAKSF	26	Pp3c8_870V3.1.p	Pp3c8_870V3.1.p Alpha-expansin 15 precursor, putative [Ricinus communis].	198.56	2.0942e-54	131	2623.26	3	+	+	186400000	418350000	1.16631
AEGHLVPGMPTISVTDPSGDPNAKSFSSL	29	Pp3c8_870V3.1.p	Pp3c8_870V3.1.p Alpha-expansin 15 precursor, putative [Ricinus communis].	135.75	3.041e-20	8	2910.41	3	+	+	44967500	109070000	1.2783
AEHPLAPANLASVGTVD	17	Pp3c21_880V3.1.p	Pp3c21_880V3.1.p na	160.15	7.2549e-22	39	1660.84	2	+	+	26468000	20783000	-0.348845
AETGSFEDWIGQIT	14	Pp3c25_3840V3.1.p	Pp3c25_3840V3.1.p Os01g0743200 [Oryza sativa Japonica Group].	187.97	4.4065e-45	124	1552.7	2	+	+	103800000	582710000	2.48897
AETGSFEDWIGQITA	15	Pp3c25_3840V3.1.p	Pp3c25_3840V3.1.p Os01g0743200 [Oryza sativa Japonica Group].	208.84	1.8811e-61	8	1623.74	2	+	+	25813000	39181050	0.602058
AETGSFEDWIGQITAK	16	Pp3c25_3840V3.1.p	Pp3c25_3840V3.1.p Os01g0743200 [Oryza sativa Japonica Group].	350.8	4.9027e-193	276	1751.84	2;3	+	+	818940000	624520000	-0.39101
AETGSFEDWIGQITAKV	17	Pp3c25_3840V3.1.p	Pp3c25_3840V3.1.p Os01g0743200 [Oryza sativa Japonica Group].	220.4	6.8268e-81	11	1850.9	2	+	+	19809000	26447000	0.416948
AETGSFEDWIGQITAKVN	18	Pp3c25_3840V3.1.p	Pp3c25_3840V3.1.p Os01g0743200 [Oryza sativa Japonica Group].	423.9	0	101	1964.95	2;3	+	+	138890000	277840000	1.00031
AETGSFEDWIGQITAKVNE	19	Pp3c25_3840V3.1.p	Pp3c25_3840V3.1.p Os01g0743200 [Oryza sativa Japonica Group].	332.06	1.9831e-158	17	2093.99	2;3	+	+	30863850	90598000	1.55356
AETGSFEDWIGQITAKVNER	20	Pp3c25_3840V3.1.p	Pp3c25_3840V3.1.p Os01g0743200 [Oryza sativa Japonica Group].	302.63	3.6475e-158	82	2250.09	2;3	+	+	526298600	380970000	-0.466204
AETGSFEDWIGQITAKVNERE	21	Pp3c25_3840V3.1.p	Pp3c25_3840V3.1.p Os01g0743200 [Oryza sativa Japonica Group].	386.37	1.8485e-264	140	2379.13	2;3	+	+	46988000	1492820000	4.9896
AETGSFEDWIGQITAKVNERESAPE	25	Pp3c25_3840V3.1.p	Pp3c25_3840V3.1.p Os01g0743200 [Oryza sativa Japonica Group].	331.4	4.3319e-236	145	2763.3	2;3;4	+	+	930430000	1225200000	0.397048
AETGSFEDWIGQITAKVNERESAPEM	26	Pp3c25_3840V3.1.p	Pp3c25_3840V3.1.p Os01g0743200 [Oryza sativa Japonica Group].	102.67	1.0695e-07	7	2894.34	3	+	+	32862000	42482000	0.370431
AETGSFEDWIGQITAKVNERESAPEMSGVM	30	Pp3c25_3840V3.1.p	Pp3c25_3840V3.1.p Os01g0743200 [Oryza sativa Japonica Group].	127.63	1.7125e-20	10	3268.5	3;4	+	+	64551500	86596000	0.42385
AEWLPGNPRP	10	Pp3c4_29270V3.1.p	Pp3c4_29270V3.1.p PREDICTED: chlorophyll a-b binding protein 6, chloroplastic-like [Musa acuminata subsp. malaccensis].	69.198	0.03481	1	1135.58	2	+	+	2337500	5917500	1.34002
AEWLPGNPRPS	11	Pp3c4_29270V3.1.p	Pp3c4_29270V3.1.p PREDICTED: chlorophyll a-b binding protein 6, chloroplastic-like [Musa acuminata subsp. malaccensis].	123.86	1.0122e-06	99	1222.61	2	+	+	60300000	112349000	0.897757
AGSADQNETVAIGETPKQA	19	Pp3c5_8591V3.1.p	Pp3c5_8591V3.1.p	166.9	2.1712e-09	4	1885.9	2	+	+	3925100	46952000	3.58039
AGYDEELVKTAN	12	Pp3c21_9980V3.1.p	Pp3c21_9980V3.1.p latex plastidic aldolase-like family protein [Populus trichocarpa].	185.08	1.9805e-31	12	1308.62	2	+	-	47711000
AIDQAVKDGVHIL	13	Pp3c14_17710V3.1.p	Pp3c14_17710V3.1.p PREDICTED: subtilisin-like protease isoform X1 [Brassica rapa].	100.55	0.00022542	21	1377.76	2	+	+	23795000	17256000	-0.46356
AIVTGKGPLENL	12	Pp3c4_17240V3.1.p	Pp3c4_17240V3.1.p chlorophyll A/B binding protein, putative [Ricinus communis].	133.23	2.7106e-08	130	1210.69	2	+	+	107850000	70597000	-0.611347
AIVTGKGPLENLNDHLADPV	20	Pp3c4_17240V3.1.p	Pp3c4_17240V3.1.p chlorophyll A/B binding protein, putative [Ricinus communis].	63.337	0.0050389	5	2072.09	3	+	+	43205000	15665000	-1.46365
AIVTGKGPLENLNDHLADPVA	21	Pp3c4_17240V3.1.p	Pp3c4_17240V3.1.p chlorophyll A/B binding protein, putative [Ricinus communis].	76.768	0.00078834	37	2143.13	3	+	+	31616500	33801000	0.0963883
AIVTGKGPLENLNDHLADPVAN	22	Pp3c4_17240V3.1.p	Pp3c4_17240V3.1.p chlorophyll A/B binding protein, putative [Ricinus communis].	134.29	2.2552e-10	101	2257.17	3	+	+	66381000	110440000	0.734421
AIVTGKGPLENLNDHLADPVANN	23	Pp3c4_17240V3.1.p	Pp3c4_17240V3.1.p chlorophyll A/B binding protein, putative [Ricinus communis].	90.316	0.00011767	4	2371.21	3	+	-	7712750
AKVNERESAPEMSGVM	16	Pp3c25_3840V3.1.p	Pp3c25_3840V3.1.p Os01g0743200 [Oryza sativa Japonica Group].	164.48	6.5937e-10	26	1733.81	2;3	+	+	157822500	1179900000	2.90229
AKVNERESAPEMSGVMGTM	19	Pp3c25_3840V3.1.p	Pp3c25_3840V3.1.p Os01g0743200 [Oryza sativa Japonica Group].	133.78	1.6014e-09	15	2022.92	3	+	+	30994000	339490000	3.45331
ALAQPIDGKGQIPASEF	17	PhpapaCp053	PhpapaCp053 NP_904216.1 atpA ATP synthase CF1 alpha subunit	138.24	7.7556e-09	16	1740.9	2	+	+	44542000	39153000	-0.186043
ALGDANADAIKQGT	14	Pp3c9_5310V3.1.p	Pp3c9_5310V3.1.p ribulose-1,5-bisphosphate carboxylase/oxygenase activase small isoform [Pinus massoniana].	118.28	3.2236e-17	4	1343.67	2	+	+	14489000	10186000	-0.50837
ALGDANADAIKQGTF	15	Pp3c9_5310V3.1.p	Pp3c9_5310V3.1.p ribulose-1,5-bisphosphate carboxylase/oxygenase activase small isoform [Pinus massoniana].	250.69	3.7538e-125	6	1490.74	2	+	+	8014150	89284000	3.47778
ALGDANADAIKQGTFYAGG	19	Pp3c9_5310V3.1.p	Pp3c9_5310V3.1.p ribulose-1,5-bisphosphate carboxylase/oxygenase activase small isoform [Pinus massoniana].	142.85	7.5729e-11	6	1838.88	2	+	+	43250000	26951000	-0.682361
ALGDANADAIKQGTFYAGGQAPASQ	25	Pp3c9_5310V3.1.p	Pp3c9_5310V3.1.p ribulose-1,5-bisphosphate carboxylase/oxygenase activase small isoform [Pinus massoniana].	150.06	1.1215e-22	13	2421.16	2;3	+	+	131920000	78135500	-0.755613
ALGDANADAISQGTFYGGGQ	20	Pp3c15_12410V3.1.p	Pp3c15_12410V3.1.p PREDICTED: ribulose bisphosphate carboxylase/oxygenase activase, chloroplastic isoform X1 [Fragaria vesca subsp. vesca].	143.25	3.7927e-14	10	1911.86	2	+	+	17240500	23271500	0.432763
ALGDANADAISQGTFYGGGQA	21	Pp3c15_12410V3.1.p	Pp3c15_12410V3.1.p PREDICTED: ribulose bisphosphate carboxylase/oxygenase activase, chloroplastic isoform X1 [Fragaria vesca subsp. vesca].	225.33	1.3274e-96	15	1982.9	2	+	+	32456000	54751500	0.754413
ALGDANADAISQGTFYGGGQAA	22	Pp3c15_12410V3.1.p	Pp3c15_12410V3.1.p PREDICTED: ribulose bisphosphate carboxylase/oxygenase activase, chloroplastic isoform X1 [Fragaria vesca subsp. vesca].	86.641	0.00017587	7	2053.93	2	+	+	15251550	17864000	0.228099
ALGRGDDEQAAPESGRNAAEL	21	Pp3c2_2980V3.1.p	Pp3c2_2980V3.1.p Spermidine synthase 1 [Theobroma cacao].	47.155	0.02248	2	2126	3	+	+	3645200	26531000	2.86361
ALSDEILSKVLP	12	Pp3c5_7810V3.1.p	Pp3c5_7810V3.1.p hypothetical protein SELMODRAFT_16499, partial [Selaginella moellendorffii].	97.431	0.0002592	11	1283.73	2	+	+	12395000	4075550	-1.60469
ANTDFSPLDTFDSSTD	16	Pp3c4_31070V3.1.p	Pp3c4_31070V3.1.p hypothetical protein SELMODRAFT_437656 [Selaginella moellendorffii].	226.04	7.6793e-91	2	1731.71	2	+	+	48757000	34379000	-0.504082
ANTDFSPLDTFDSSTDSY	18	Pp3c4_31070V3.1.p	Pp3c4_31070V3.1.p hypothetical protein SELMODRAFT_437656 [Selaginella moellendorffii].	312.05	1.1642e-224	35	1981.81	2	+	+	75187000	80195000	0.0930291
ANYTHTGPIDNL	12	Pp3c20_23270V3.1.p	Pp3c20_23270V3.1.p na	109.29	1.9625e-05	3	1314.62	2	+	+	14134000	41873000	1.56685
APPPPPFGGLPGTESADQARELDLPLK	27	Pp3c13_6570V3.1.p	Pp3c13_6570V3.1.p PSBQ/PSBQ-1 [Arabidopsis lyrata subsp. lyrata].	43.162	0.025315	2	2769.43	3	+	+	25178000	25139000	-0.00223643
APPPPPSGGLPGTENADQARDTDLPLK	27	Pp3c3_2620V3.1.p	Pp3c3_2620V3.1.p PREDICTED: oxygen-evolving enhancer protein 3, chloroplastic [Sesamum indicum].	89.365	5.6365e-06	34	2710.36	3;4	+	+	54289000	137084500	1.33633
AQFASDLDKATQNQLARGQ	19	PhpapaCp053	PhpapaCp053 NP_904216.1 atpA ATP synthase CF1 alpha subunit	146.76	1.3906e-14	7	2061.02	3	+	+	36036500	4721700	-2.93208
AQPIDGKGQIPASEF	15	PhpapaCp053	PhpapaCp053 NP_904216.1 atpA ATP synthase CF1 alpha subunit	137.95	5.6768e-15	16	1556.78	2	+	+	43306000	127110000	1.55344
AQRIHDNSHQFEANTFPDDDQVIGAQ	26	Pp3c4_31070V3.1.p	Pp3c4_31070V3.1.p hypothetical protein SELMODRAFT_437656 [Selaginella moellendorffii].	174.47	3.5593e-41	29	2952.34	3;4	+	+	90767500	6747700	-3.74971
AQRIHDNSHQFEANTFPDDDQVIGAQGDPSAS	32	Pp3c4_31070V3.1.p	Pp3c4_31070V3.1.p hypothetical protein SELMODRAFT_437656 [Selaginella moellendorffii].	88.927	6.1661e-09	3	3466.54	4	+	+	39753000	10084000	-1.979
ASDLDKATQNQLARGQ	16	PhpapaCp053	PhpapaCp053 NP_904216.1 atpA ATP synthase CF1 alpha subunit	166.03	1.4389e-30	8	1714.86	3	+	+	8739200	71417000	3.03069
ASETTVSSFDDNVTGDAP	18	Pp3c13_1540V3.1.p	Pp3c13_1540V3.1.p	345.75	0	160	1811.77	2	+	+	538260000	167000000	-1.68846
ASFSSVKEDNSYVYDAQKDPSPLEF	25	Pp3c13_1540V3.1.p	Pp3c13_1540V3.1.p	224.83	7.7687e-98	40	2822.29	3	+	+	107586500	40617000	-1.40534
ASIKSSDEQVGQL	13	Pp3c26_2170V3.1.p	Pp3c26_2170V3.1.p PREDICTED: pectinesterase 5 [Tarenaya hassleriana].	183.08	1.3507e-34	28	1360.68	2	+	+	69654000	80649300	0.211456
ASKETFTAGDNLVF	14	Pp3c16_22330V3.1.p	Pp3c16_22330V3.1.p blue copper protein precursor [Zea mays].	116.24	3.4252e-06	7	1498.73	2	+	+	74804000	21081500	-1.82714
ASKETFTAGDNLVFSYTPGAHDVQ	24	Pp3c16_22330V3.1.p	Pp3c16_22330V3.1.p blue copper protein precursor [Zea mays].	90.378	8.6628e-05	19	2554.2	3	-	+		35609500
ASLPDDQSEQGFDSF	15	Pp3c8_870V3.1.p	Pp3c8_870V3.1.p Alpha-expansin 15 precursor, putative [Ricinus communis].	304.89	2.9175e-217	102	1641.68	2	+	+	202030000	546950000	1.43684
ASSDPYNYADNGGDNYQF	18	Pp3c22_19780V3.1.p	Pp3c22_19780V3.1.p hypothetical protein SELMODRAFT_421674 [Selaginella moellendorffii].	322.01	2.7256e-251	62	1996.77	2;3	+	+	128800000	142480000	0.145627
ASSGEGHLVPGMPT	14	Pp3c8_870V3.1.p	Pp3c8_870V3.1.p Alpha-expansin 15 precursor, putative [Ricinus communis].	113.62	8.1708e-08	323	1338.62	2	+	+	222230000	129310000	-0.78122
ASSGEGHLVPGMPTIS	16	Pp3c8_870V3.1.p	Pp3c8_870V3.1.p Alpha-expansin 15 precursor, putative [Ricinus communis].	143.96	2.4987e-15	516	1538.74	2	+	+	1681200000	542300000	-1.63233
ASSGEGHLVPGMPTISEDED	20	Pp3c8_870V3.1.p	Pp3c8_870V3.1.p Alpha-expansin 15 precursor, putative [Ricinus communis].	130.01	3.4189e-09	19	2026.88	2	+	+	23643000	45362500	0.940087
ASSGEGHLVPGMPTISEDEDGASF	24	Pp3c8_870V3.1.p	Pp3c8_870V3.1.p Alpha-expansin 15 precursor, putative [Ricinus communis].	200.13	1.7648e-22	75	2389.04	2;3	+	+	102780000	106440000	0.0504809
ASSGEGHLVPGMPTISVD	18	Pp3c8_870V3.1.p	Pp3c8_870V3.1.p Alpha-expansin 15 precursor, putative [Ricinus communis].	122.51	3.862e-07	18	1752.84	2	+	+	7769400	36970000	2.25048
ASSGEGHLVPGMPTISVDES	20	Pp3c8_870V3.1.p	Pp3c8_870V3.1.p Alpha-expansin 15 precursor, putative [Ricinus communis].	97.214	0.0003269	11	1968.91	2	+	+	9774300	33158000	1.76229
ASSGEGHLVPGMPTISVDESGAR	23	Pp3c8_870V3.1.p	Pp3c8_870V3.1.p Alpha-expansin 15 precursor, putative [Ricinus communis].	88.036	0.00015013	27	2253.07	3	+	+	14287050	44380000	1.6352
ASSGEGHLVPGMPTISVDESGARF	24	Pp3c8_870V3.1.p	Pp3c8_870V3.1.p Alpha-expansin 15 precursor, putative [Ricinus communis].	187.86	3.9372e-52	167	2400.14	2;3	+	+	359850000	515070000	0.517373
ASTPKLTNPIIIA	13	Pp3c2_26540V3.1.p	Pp3c2_26540V3.1.p PREDICTED: glycerophosphodiester phosphodiesterase GDPDL7 [Brassica napus].	71.614	0.0067873	7	1337.79	2	+	+	6516700	29124000	2.16
ATAEAPKGFTPPTLN	15	Pp3c16_23780V3.1.p	Pp3c16_23780V3.1.p PREDICTED: photosystem I reaction center subunit II, chloroplastic-like [Erythranthe guttata].	173.72	4.6914e-39	49	1513.78	2	+	+	22011000	7482000	-1.55673
ATAEAPKGFTPPTLNADTPAPIFGGSTGGLLR	32	Pp3c16_23780V3.1.p	Pp3c16_23780V3.1.p PREDICTED: photosystem I reaction center subunit II, chloroplastic-like [Erythranthe guttata].	96.068	9.5044e-10	3	3124.62	3	+	+	31151000	6260800	-2.31486
ATPTGSSGPAINTDDKVATKIE	22	Pp3c19_19100V3.1.p	Pp3c19_19100V3.1.p	76.186	0.00084489	6	2172.09	3	+	+	55537000	105860000	0.930636
AVALPAGGAGDEEELAKEN	19	Pp3c13_21050V3.1.p	Pp3c13_21050V3.1.p PREDICTED: oxygen-evolving enhancer protein 1, chloroplastic [Solanum lycopersicum].	84.289	0.001058	4	1839.88	2	+	+	8448700	20152000	1.25412
AVALPAGGAGDEEELAKENEKN	22	Pp3c13_21050V3.1.p	Pp3c13_21050V3.1.p PREDICTED: oxygen-evolving enhancer protein 1, chloroplastic [Solanum lycopersicum].	97.488	6.8156e-05	6	2211.07	3	+	+	33009500	142130000	2.10626
AVALPAGGAGDEEELAKENEKNTA	24	Pp3c13_21050V3.1.p	Pp3c13_21050V3.1.p PREDICTED: oxygen-evolving enhancer protein 1, chloroplastic [Solanum lycopersicum].	153.56	1.3009e-22	22	2383.15	3	+	+	91688000	202076450	1.1401
AVLDAASVEVNGRPY	15	Pp3c11_12080V3.1.p	Pp3c11_12080V3.1.p hypothetical protein CARUB_v10011102mg [Capsella rubella].	105.46	0.00018328	2	1559.79	2	+	+	9779300	4539700	-1.10713
AVLDAASVEVNGRPYY	16	Pp3c11_12080V3.1.p	Pp3c11_12080V3.1.p hypothetical protein CARUB_v10011102mg [Capsella rubella].	154.28	4.7423e-22	5	1722.86	2	+	+	21409650	15382000	-0.477018
AVPKDTLGNPLVVY	14	Pp3c2_4520V3.1.p	Pp3c2_4520V3.1.p unnamed protein product [Triticum aestivum].	99.973	0.00049795	7	1484.82	2	+	+	35353000	47404000	0.423176
AVPVTDGSYSELGSL	15	Pp3c4_18780V3.1.p	Pp3c4_18780V3.1.p hypothetical protein SELMODRAFT_24883, partial [Selaginella moellendorffii].	94.309	0.00078005	2	1493.72	2	+	+	30912000	22387000	-0.465506
AVTSDAVPAAEKEASEVPVSEK	22	Pp3c22_17930V3.1.p	Pp3c22_17930V3.1.p PREDICTED: uncharacterized protein LOC103992910 [Musa acuminata subsp. malaccensis].	109.85	3.9378e-06	6	2213.11	3	+	+	21303500	55118000	1.37143
AVTSDAVPAAEKEASEVPVSEKEVS	25	Pp3c22_17930V3.1.p	Pp3c22_17930V3.1.p PREDICTED: uncharacterized protein LOC103992910 [Musa acuminata subsp. malaccensis].	102.94	1.1621e-08	10	2528.25	3	+	+	11212000	29992150	1.41954
AVTVQLPGGERVPF	14	Pp3c13_21050V3.1.p	Pp3c13_21050V3.1.p PREDICTED: oxygen-evolving enhancer protein 1, chloroplastic [Solanum lycopersicum].	97.456	1.6186e-05	2	1468.8	2	+	+		4940200
AVVLSDEQAAALK	13	Pp3c14_17710V3.1.p	Pp3c14_17710V3.1.p PREDICTED: subtilisin-like protease isoform X1 [Brassica rapa].	108.67	3.4283e-05	4	1313.72	2	+	+	5534300	26961000	2.2844
AVVLSDEQAAALKSNPL	17	Pp3c14_17710V3.1.p	Pp3c14_17710V3.1.p PREDICTED: subtilisin-like protease isoform X1 [Brassica rapa].	204.35	1.8656e-29	53	1724.93	2;3	+	+	45049000	65082000	0.530764
AVVLSDEQAAALKSNPLIR	19	Pp3c14_17710V3.1.p	Pp3c14_17710V3.1.p PREDICTED: subtilisin-like protease isoform X1 [Brassica rapa].	126.88	8.4559e-09	75	1994.12	3	+	+	15508000	59520000	1.94036
AVVLSDEQAAALKSNPLIRS	20	Pp3c14_17710V3.1.p	Pp3c14_17710V3.1.p PREDICTED: subtilisin-like protease isoform X1 [Brassica rapa].	152.01	1.6846e-20	49	2081.15	3	+	+	14372000	36949000	1.36227
AVVLSDEQAAALKSNPLIRSM	21	Pp3c14_17710V3.1.p	Pp3c14_17710V3.1.p PREDICTED: subtilisin-like protease isoform X1 [Brassica rapa].	163.45	7.5593e-29	90	2212.19	3	+	+	78861000	190720000	1.27407
AVYTGQPPKIA	11	Pp3c2_4520V3.1.p	Pp3c2_4520V3.1.p unnamed protein product [Triticum aestivum].	80.165	0.02063	13	1143.63	2	+	+	25301000	43026000	0.766014
AVYVPADDLTDPAPATTF	18	PhpapaCp032	PhpapaCp032 NP_904195.1 atpB ATP synthase CF1 beta subunit	163.9	7.2691e-29	5	1862.89	2	+	+	23054500	27943000	0.277439
AYGESANVFGAPKKQTGFTPFIGN	24	Pp3c11_12080V3.1.p	Pp3c11_12080V3.1.p hypothetical protein CARUB_v10011102mg [Capsella rubella].	80.303	0.00042412	3	2500.24	3	+	-	15764050
DAAAGKGEDAPVTDAAGEDTFTIIQK	26	Pp3c14_24710V3.1.p	Pp3c14_24710V3.1.p predicted protein [Micromonas sp. RCC299].	155.39	1.7276e-23	12	2590.24	3	+	+	36376000	38809500	0.0934229
DAASVEVNGRPYY	13	Pp3c11_12080V3.1.p	Pp3c11_12080V3.1.p hypothetical protein CARUB_v10011102mg [Capsella rubella].	98.249	0.00027972	7	1439.67	2	+	+	4888650	7031700	0.524437
DAQKDPSPLEF	11	Pp3c13_1540V3.1.p	Pp3c13_1540V3.1.p	136.96	1.1923e-15	134	1245.59	2	+	+	67067000	60463000	-0.149551
DARAGGQGNGDQAAESF	17	Pp3c4_31070V3.1.p	Pp3c4_31070V3.1.p hypothetical protein SELMODRAFT_437656 [Selaginella moellendorffii].	118.87	8.0176e-06	8	1649.7	2	+	+	10643000	11945000	0.166502
DARSVKLEPPPPLSGGLPGTE	21	Pp3c5_4110V3.1.p	Pp3c5_4110V3.1.p hypothetical protein EUTSA_v10028939mg [Eutrema salsugineum].	113.26	4.2079e-06	198	2116.12	2;3	+	+	101760000	70312000	-0.533328
DFTRPIVDAN	10	Pp3c12_19290V3.1.p	Pp3c12_19290V3.1.p Peroxidase superfamily protein [Theobroma cacao].	97.565	0.0030446	8	1146.57	2	+	+	14735000	35364000	1.26303
DINIDSDPSNSGSSF	15	Pp3c8_870V3.1.p	Pp3c8_870V3.1.p Alpha-expansin 15 precursor, putative [Ricinus communis].	111.52	5.0487e-06	7	1553.65	2	+	+	12716000	44659000	1.81231
DIQDDTSEIVGGKRVTVQ	18	Pp3c15_13040V3.1.p	Pp3c15_13040V3.1.p hypothetical protein EUTSA_v10006732mg [Eutrema salsugineum].	107.57	0.00018287	7	1958.99	3	+	+	40377000	56302000	0.479652
DLSVQDQHVSIL	12	Pp3c14_17710V3.1.p	Pp3c14_17710V3.1.p PREDICTED: subtilisin-like protease isoform X1 [Brassica rapa].	132.88	3.1486e-08	251	1352.69	2	+	+	292530000	181060000	-0.692117
DNVNDPSAREGVSY	14	Pp3c4_31070V3.1.p	Pp3c4_31070V3.1.p hypothetical protein SELMODRAFT_437656 [Selaginella moellendorffii].	187.58	4.566e-45	16	1521.67	2	+	+	13593850	77209000	2.50581
DQRLGANVGSAQGPT	15	PhpapaCp043	PhpapaCp043 NP_904206.1 psbC photosystem II 44 kDa protein	80.979	0.0024157	2	1469.72	2	+	+	5079200	4855000	-0.06513
DTAGLSSDPETFAR	14	Pp3c4_17240V3.1.p	Pp3c4_17240V3.1.p chlorophyll A/B binding protein, putative [Ricinus communis].	155.97	2.435e-20	13	1465.67	2	+	+	17950500	26280000	0.549941
DTAGLSSDPETFARNREL	18	Pp3c4_17240V3.1.p	Pp3c4_17240V3.1.p chlorophyll A/B binding protein, putative [Ricinus communis].	66.965	0.0072225	5	1977.94	3	+	-	21291500
DTDILAAFR	9	PhpapaCp031	PhpapaCp031 NP_904194.1 rbcL ribulose-1,5-bisphosphate carboxylase/oxygenase large subunit	185.42	5.6444e-29	15	1020.52	2	+	+	14366000	26693500	0.89383
DTGKVVAVDQAPGVRYPV	18	Pp3c20_640V3.1.p	Pp3c20_640V3.1.p unknown [Picea sitchensis].	65.231	0.0080945	6	1869.99	3	+	+	21328000	24270100	0.186431
DTQTLPGGDFSVE	13	Pp3c25_760V3.1.p	Pp3c25_760V3.1.p hypothetical protein CARUB_v10001159mg [Capsella rubella].	195.36	1.006e-44	381	1364.61	2	+	+	1195100000	404450000	-1.5631
DTVGAVSRTNFSGSGSSGYYDGR	23	Pp3c13_16130V3.1.p	Pp3c13_16130V3.1.p RecName: Full=Ribulose bisphosphate carboxylase small chain 4, chloroplastic; Short=RuBisCO small subunit 4; Flags: Precursor.	152.88	1.9238e-51	6	2339.04	3	+	+	10514000	51449000	2.29083
DTVGAVSRTNFSGSGSSGYYDGRY	24	Pp3c13_16130V3.1.p	Pp3c13_16130V3.1.p RecName: Full=Ribulose bisphosphate carboxylase small chain 4, chloroplastic; Short=RuBisCO small subunit 4; Flags: Precursor.	112.45	2.1621e-08	4	2502.1	3	+	+	8033600	43165000	2.42574
DTVGSVSRTNFSGAGSSGYYDGR	23	Pp3c3_20140V3.1.p	Pp3c3_20140V3.1.p ribulose-bisphosphate carboxylase [Pteris vittata].	116.94	5.129e-11	10	2339.04	3	+	+	19679000	33647750	0.773853
DTVGSVSRTNFSGAGSSGYYDGRY	24	Pp3c3_20140V3.1.p	Pp3c3_20140V3.1.p ribulose-bisphosphate carboxylase [Pteris vittata].	116.45	1.3197e-08	6	2502.1	3	+	+	32495000	45547000	0.487138
DTVLGFGSDYLKVH	14	Pp3c14_17710V3.1.p	Pp3c14_17710V3.1.p PREDICTED: subtilisin-like protease isoform X1 [Brassica rapa].	259.55	2.3032e-71	241	1549.78	2;3	+	+	42881000	671440000	3.96885
DVADDAVGSQ	10	Pp3c19_8330V3.1.p	Pp3c19_8330V3.1.p PREDICTED: probable pectinesterase 53 [Nelumbo nucifera].	93.429	0.004858	75	975.415	2	+	+	64710000	7213900	-3.16514
DVVDTGAALSVPVGEATLGRIF	22	PhpapaCp032	PhpapaCp032 NP_904195.1 atpB ATP synthase CF1 beta subunit	109.07	7.9742e-06	4	2186.16	2	-	+		8518900
DWVSLPGVLPVASGGIH	17	PhpapaCp031	PhpapaCp031 NP_904194.1 rbcL ribulose-1,5-bisphosphate carboxylase/oxygenase large subunit	114.83	9.1419e-06	2	1702.9	2	+	+	9527100	4367600	-1.1252
EAAETTTASSAPINPSIR	18	Pp3c24_720V3.1.p	Pp3c24_720V3.1.p conserved hypothetical protein [Ricinus communis].	155.66	1.1254e-20	3	1814.9	2	+	+	6333250	31356000	2.30772
EAAETTTASSAPINPSIRKDSD	22	Pp3c24_720V3.1.p	Pp3c24_720V3.1.p conserved hypothetical protein [Ricinus communis].	179.95	2.8996e-39	44	2260.08	3	+	+	56033500	151390000	1.43391
EAAETTTASSAPINPSIRKDSDKVVD	26	Pp3c24_720V3.1.p	Pp3c24_720V3.1.p conserved hypothetical protein [Ricinus communis].	99.441	1.5211e-07	6	2701.34	3;4	+	+	72134000	44749000	-0.688824
EAAPAPVAEVEAPKAEE	17	Pp3s1129_30V3.1.p	Pp3s1129_30V3.1.p	110.8	1.3828e-05	7	1706.84	2	+	+	7220100	33693000	2.22236
EAASSHAFKMVDGVMRIYSHDKDTT	25	Pp3c6_16120V3.1.p	Pp3c6_16120V3.1.p PREDICTED: AMP deaminase-like [Cicer arietinum].	45.784	0.019724	2	2795.3	3	+	+	53292000	66672000	0.323162
EAAVTSDAVPAAEKEASEVPVSEK	24	Pp3c22_17930V3.1.p	Pp3c22_17930V3.1.p PREDICTED: uncharacterized protein LOC103992910 [Musa acuminata subsp. malaccensis].	66.467	0.0012591	2	2413.19	3	+	-	8076900
EAAVVHQPVPEPAA	14	Pp3c26_10520V3.1.p	Pp3c26_10520V3.1.p PREDICTED: ras GTPase-activating protein-binding protein 2 isoform X2 [Amborella trichopoda].	82.749	0.0022934	8	1413.73	2	+	+	17064500	18987000	0.154014
EAKAEEVVPVEEPVNYD	17	Pp3c13_1540V3.1.p	Pp3c13_1540V3.1.p	177.38	1.8977e-39	9	1915.91	2	+	+	6306550	142370000	4.49665
EAKAEEVVPVEEPVNYDYTR	20	Pp3c13_1540V3.1.p	Pp3c13_1540V3.1.p	201.61	4.3105e-64	136	2336.12	2;3	+	+	222640000	119590000	-0.896616
EDAAAAPTPAPPVEK	15	Pp3c23_22230V3.1.p	Pp3c23_22230V3.1.p PREDICTED: photosystem I reaction center subunit IV, chloroplastic-like, partial [Oryza brachyantha].	143.97	2.3039e-15	72	1462.73	2	+	+	25779000	47357000	0.877381
EDFDAWIARNQA	12	Pp3c25_760V3.1.p	Pp3c25_760V3.1.p hypothetical protein CARUB_v10001159mg [Capsella rubella].	104.2	0.00012244	4	1434.65	2	+	+	16248000	5543400	-1.55142
EDFDAWIARNQAK	13	Pp3c25_760V3.1.p	Pp3c25_760V3.1.p hypothetical protein CARUB_v10001159mg [Capsella rubella].	243.53	4.3976e-102	113	1562.75	2;3	+	+	14000000	79095000	2.49816
EDNSYVYDAQKDPSPL	16	Pp3c13_1540V3.1.p	Pp3c13_1540V3.1.p	186.58	2.337e-50	5	1839.82	2	-	+		17801650
EDNSYVYDAQKDPSPLEF	18	Pp3c13_1540V3.1.p	Pp3c13_1540V3.1.p	324.94	6.5715e-252	254	2115.93	2;3	+	+	170330000	261360000	0.617706
EEAAAPGAPVAPVK	14	Pp3c20_640V3.1.p	Pp3c20_640V3.1.p unknown [Picea sitchensis].	155.42	1.9429e-35	81	1305.69	2	+	+	53965000	3332500	-4.01735
EEAAAPGAPVAPVKEEAKPVIGPKRGS	27	Pp3c20_640V3.1.p	Pp3c20_640V3.1.p unknown [Picea sitchensis].	74.763	3.3337e-05	14	2654.44	4;5	+	-	25901500
EEAAPAPVAEVEAPKAEE	18	Pp3s1129_30V3.1.p	Pp3s1129_30V3.1.p	101.6	0.00057031	14	1835.88	2	+	+	8381250	27147000	1.69556
EEIIQATVEK	10	Pp3c8_870V3.1.p	Pp3c8_870V3.1.p Alpha-expansin 15 precursor, putative [Ricinus communis].	154.49	8.2502e-14	283	1158.61	2	+	+	129030000	17228000	-2.90488
EFTSDRQPIPID	12	Pp3c8_17940V3.1.p	Pp3c8_17940V3.1.p glutamate synthase, putative [Ricinus communis].	83.438	0.0055396	1	1416.69	2	+	+	13743000	20701000	0.591003
EGTPQRLTFDEINAQ	15	Pp3c4_23170V3.1.p	Pp3c4_23170V3.1.p RecName: Full=Oxygen-evolving enhancer protein 1, chloroplastic; Short=OEE1; AltName: Full=33 kDa subunit of oxygen evolving system of photosystem II; AltName: Full=33 kDa thylakoid membrane protein; AltName: Full=OEC 33 kDa subunit; Flags: Precursor.	153.34	4.0913e-22	4	1717.83	2	+	+	21386000	8134700	-1.39451
EGVPQRLTFD	10	Pp3c13_21050V3.1.p	Pp3c13_21050V3.1.p PREDICTED: oxygen-evolving enhancer protein 1, chloroplastic [Solanum lycopersicum].	106.6	0.0015454	6	1160.58	2	+	+	9450350	61420000	2.70027
EGVPQRLTFDEINAQ	15	Pp3c13_21050V3.1.p	Pp3c13_21050V3.1.p PREDICTED: oxygen-evolving enhancer protein 1, chloroplastic [Solanum lycopersicum].	253.54	2.8395e-125	18	1715.85	2	+	+	88328500	65741000	-0.426086
EGVPQRLTFDEVNAQ	15	Pp3c3_14080V3.1.p	Pp3c3_14080V3.1.p hypothetical protein SELMODRAFT_272235 [Selaginella moellendorffii].	69.721	0.0068408	3	1701.83	2	+	-	6166300
EIPRVPIIVT	10	Pp3c9_5310V3.1.p	Pp3c9_5310V3.1.p ribulose-1,5-bisphosphate carboxylase/oxygenase activase small isoform [Pinus massoniana].	67.507	0.036975	2	1135.7	2	+	+	2929400	22447000	2.93785
EKFLGGSGNPAYPGGPIFN	19	Pp3c27_7020V3.1.p	Pp3c27_7020V3.1.p chlorophyll A/B binding protein, putative [Ricinus communis].	123.64	1.1681e-08	27	1920.94	2	+	+	37794000	14154000	-1.41695
EKFLGGSGNPAYPGGPIFNF	20	Pp3c27_7020V3.1.p	Pp3c27_7020V3.1.p chlorophyll A/B binding protein, putative [Ricinus communis].	70.412	0.0025489	4	2068.01	2	+	+	37220000	872120	-5.41541
EKTYLSGESAEGPIGRLG	18	Pp3c1_19190V3.1.p	Pp3c1_19190V3.1.p Carbonic anhydrase isoform 2 [Theobroma cacao].	75.548	0.0037865	1	1862.94	3	+	+	14255700	11696000	-0.285524
ENLNDHLADPVAN	13	Pp3c4_17240V3.1.p	Pp3c4_17240V3.1.p chlorophyll A/B binding protein, putative [Ricinus communis].	166.97	5.3275e-26	55	1420.66	2	+	+	26628000	90709000	1.7683
ENLVFPEEVLPRGNAL	16	PhpapaCp044	PhpapaCp044 NP_904207.1 psbD photosystem II protein D2	74.76	0.028673	1	1795.95	2	+	+	8008500	5449800	-0.555329
EQVDEFTRSF	10	PhpapaCp020	PhpapaCp020 NP_904183.1 psbE photosystem II protein V	78.934	0.023128	2	1256.57	2	+	+	7468800	11512000	0.62419
ERESAPEMSGVM	12	Pp3c25_3840V3.1.p	Pp3c25_3840V3.1.p Os01g0743200 [Oryza sativa Japonica Group].	134.84	6.9655e-09	14	1321.56	2	+	+	38091000	549710000	3.85115
ERESAPEMSGVMGTM	15	Pp3c25_3840V3.1.p	Pp3c25_3840V3.1.p Os01g0743200 [Oryza sativa Japonica Group].	228.74	1.1203e-89	7	1610.67	2	+	+	13428000	195660000	3.86503
EVKGGSPYGAGTLAGDGTRQPT	22	Pp3c3_29970V3.1.p	Pp3c3_29970V3.1.p PREDICTED: probable NAD(P)H dehydrogenase (quinone) FQR1-like 1 [Cucumis sativus].	154.59	5.3091e-21	10	2118.03	3	+	+	21368750	145290000	2.76536
EVSSTDQPIADVLKPNIVTH	20	Pp3c2_4520V3.1.p	Pp3c2_4520V3.1.p unnamed protein product [Triticum aestivum].	89.846	0.0004217	7	2162.12	3	+	+	40353000	12600000	-1.67925
FASDLDKATQNQLARGQ	17	PhpapaCp053	PhpapaCp053 NP_904216.1 atpA ATP synthase CF1 alpha subunit	138.39	5.942e-14	7	1861.93	3	+	+	27271000	32403000	0.24876
FDAWIARNQAK	11	Pp3c25_760V3.1.p	Pp3c25_760V3.1.p hypothetical protein CARUB_v10001159mg [Capsella rubella].	200.6	6.8143e-52	25	1318.68	2	+	+	19108000	609830000	4.99616
FDDASDSNEGGVL	13	Pp3c8_870V3.1.p	Pp3c8_870V3.1.p Alpha-expansin 15 precursor, putative [Ricinus communis].	185.6	2.5704e-35	20	1324.54	2	+	+	28695000	100110000	1.80271
FETFSYLPPLSDDQIAR	17	Pp3c13_16130V3.1.p	Pp3c13_16130V3.1.p RecName: Full=Ribulose bisphosphate carboxylase small chain 4, chloroplastic; Short=RuBisCO small subunit 4; Flags: Precursor.	163.99	3.6899e-29	58	1997.97	2;3	+	+	67555000	37110000	-0.864255
FETFSYLPPLTDDQIAK	17	Pp3c3_20140V3.1.p	Pp3c3_20140V3.1.p ribulose-bisphosphate carboxylase [Pteris vittata].	134.08	8.5284e-10	12	1983.98	2	+	+	15248500	29550000	0.954491
FINDLDAGAGRMGGTTQ	17	Pp3c9_5310V3.1.p	Pp3c9_5310V3.1.p ribulose-1,5-bisphosphate carboxylase/oxygenase activase small isoform [Pinus massoniana].	136.17	1.1784e-05	9	1722.8	2	+	-	21346000
FLDGETGAENVVE	13	Pp3c4_8330V3.1.p	Pp3c4_8330V3.1.p ferredoxin, (2Fe-2S) [Rivularia sp. PCC 7116].	138.06	3.0873e-14	4	1378.63	2	+	+	15452500	8392800	-0.880616
FSGSGSSGYYDGRY	14	Pp3c13_16130V3.1.p	Pp3c13_16130V3.1.p RecName: Full=Ribulose bisphosphate carboxylase small chain 4, chloroplastic; Short=RuBisCO small subunit 4; Flags: Precursor.	110.66	6.3825e-06	2	1501.61	2	+	+	7089800	19146000	1.43323
FTAGDNLVFSYTPGAHDVQ	19	Pp3c16_22330V3.1.p	Pp3c16_22330V3.1.p blue copper protein precursor [Zea mays].	71.558	0.0036675	2	2037.94	2	-	+		5277200
FTKDDENVNSQPFM	14	PhpapaCp031	PhpapaCp031 NP_904194.1 rbcL ribulose-1,5-bisphosphate carboxylase/oxygenase large subunit	68.536	0.013092	2	1670.72	2	+	+	12596000	15659000	0.314026
FTLEDFLATWMWFD	14	Pp3c4_6280V3.1.p	Pp3c4_6280V3.1.p	66.621	0.017981	2	1820.81	2	+	+	218760000	409040000	0.902893
FVQAIVTGKGPLENL	15	Pp3c4_17240V3.1.p	Pp3c4_17240V3.1.p chlorophyll A/B binding protein, putative [Ricinus communis].	123.95	1.3651e-05	7	1584.89	2	+	+	14578000	17584950	0.270548
FVQAIVTGKGPLENLNDHLADPVA	24	Pp3c4_17240V3.1.p	Pp3c4_17240V3.1.p chlorophyll A/B binding protein, putative [Ricinus communis].	82.593	0.00028236	2	2517.32	3	+	+	11128000	11960000	0.104023
FVQAIVTGKGPLENLNDHLADPVAN	25	Pp3c4_17240V3.1.p	Pp3c4_17240V3.1.p chlorophyll A/B binding protein, putative [Ricinus communis].	141.36	2.0843e-16	25	2631.37	3	+	+	35627000	45080000	0.339517
FVVGDSAVFNYVATQH	16	Pp3c5_23940V3.1.p	Pp3c5_23940V3.1.p chemocyanin precursor [Zea mays].	134.08	1.8802e-05	4	1752.85	2	+	+	17787000	7668050	-1.21389
FYDYIGNNPAKGGL	14	PhpapaCp012	PhpapaCp012 NP_904175.1 psbB photosystem II 47 kDa protein	78.932	0.0030711	7	1527.74	2	+	+	24559150	24090000	-0.0278262
FYGGELNGVSFSDPA	15	PhpapaCp012	PhpapaCp012 NP_904175.1 psbB photosystem II 47 kDa protein	93.477	1.2146e-06	1	1558.69	2	+	+	17698000	20832000	0.235215
FYGGELNGVSFSDPATVK	18	PhpapaCp012	PhpapaCp012 NP_904175.1 psbB photosystem II 47 kDa protein	46.481	0.030514	2	1886.9	2	+	+	16149000	6660200	-1.27781
GAEKYQVIEPLNGDPFIGG	19	Pp3c16_5670V3.1.p	Pp3c16_5670V3.1.p PREDICTED: photosystem I reaction center subunit XI, chloroplastic-like [Malus domestica].	105.14	0.00025615	48	2003	2	+	+	75328000	53998000	-0.48028
GEPVDNLGPVDASTTFPIHR	20	PhpapaCp032	PhpapaCp032 NP_904195.1 atpB ATP synthase CF1 beta subunit	54.834	0.012913	3	2121.05	3	+	-	21321000
GEPVDNLGPVDASTTFPIHRSAP	23	PhpapaCp032	PhpapaCp032 NP_904195.1 atpB ATP synthase CF1 beta subunit	107.56	4.1869e-06	25	2376.17	3	+	+	27083000	39658000	0.550224
GEPVDNLGPVDASTTFPIHRSAPA	24	PhpapaCp032	PhpapaCp032 NP_904195.1 atpB ATP synthase CF1 beta subunit	128.17	1.777e-11	70	2447.21	3	+	+	86324000	77724000	-0.151402
GETGEIKGHYLN	12	PhpapaCp031	PhpapaCp031 NP_904194.1 rbcL ribulose-1,5-bisphosphate carboxylase/oxygenase large subunit	132.88	8.0911e-09	9	1316.64	2	+	+	5609750	90223000	4.00749
GEVPGDYGYDPFGLSKKPE	19	Pp3c26_12240V3.1.p	Pp3c26_12240V3.1.p unknown [Picea sitchensis].	70.555	0.0041007	4	2053.96	3	+	+	28557500	3977700	-2.84386
GFGSDYLKVH	10	Pp3c14_17710V3.1.p	Pp3c14_17710V3.1.p PREDICTED: subtilisin-like protease isoform X1 [Brassica rapa].	124.98	1.4242e-05	49	1121.55	2	+	+	14434400	24380500	0.756217
GGAGDEEELAKENEKNTA	18	Pp3c13_21050V3.1.p	Pp3c13_21050V3.1.p PREDICTED: oxygen-evolving enhancer protein 1, chloroplastic [Solanum lycopersicum].	77.191	0.0033566	8	1860.83	3	+	+	26204350	142480000	2.44288
GGAGDEEELAKENEKNTAALN	21	Pp3c13_21050V3.1.p	Pp3c13_21050V3.1.p PREDICTED: oxygen-evolving enhancer protein 1, chloroplastic [Solanum lycopersicum].	122.19	2.2984e-07	8	2159	3	+	+	52298500	213570000	2.02987
GGPLGDVTDPIYP	13	Pp3c4_17240V3.1.p	Pp3c4_17240V3.1.p chlorophyll A/B binding protein, putative [Ricinus communis].	139.88	2.5285e-14	9	1299.63	2	+	+	37532000	8723900	-2.10508
GGPLGDVTDPIYPG	14	Pp3c4_17240V3.1.p	Pp3c4_17240V3.1.p chlorophyll A/B binding protein, putative [Ricinus communis].	138.1	8.8156e-15	10	1356.66	2	+	+	50434000	42990500	-0.230379
GGPLGDVTDPIYPGGS	16	Pp3c4_17240V3.1.p	Pp3c4_17240V3.1.p chlorophyll A/B binding protein, putative [Ricinus communis].	76.85	0.0031102	4	1500.71	2	+	+	24461000	9473500	-1.36851
GGPLGDVTDPIYPGGSFDP	19	Pp3c4_17240V3.1.p	Pp3c4_17240V3.1.p chlorophyll A/B binding protein, putative [Ricinus communis].	80.979	0.0017157	3	1859.86	2	+	+	5460700	13670000	1.32386
GGPLGDVTDPIYPGGSFDPL	20	Pp3c4_17240V3.1.p	Pp3c4_17240V3.1.p chlorophyll A/B binding protein, putative [Ricinus communis].	87.713	0.00044914	13	1972.94	2	+	+	10768000	22761300	1.07983
GGPLGEVTDPIYP	13	Pp3c13_5930V3.1.p	Pp3c13_5930V3.1.p PREDICTED: chlorophyll a-b binding protein 1B, chloroplastic-like [Solanum tuberosum].	126.52	4.6477e-10	7	1313.65	2	+	+	19469450	9181700	-1.08438
GGPLGEVTDPIYPG	14	Pp3c13_5930V3.1.p	Pp3c13_5930V3.1.p PREDICTED: chlorophyll a-b binding protein 1B, chloroplastic-like [Solanum tuberosum].	121.05	8.7394e-07	8	1370.67	2	+	+	50561000	35475000	-0.511222
GGPLGEVTDPIYPGGS	16	Pp3c13_5930V3.1.p	Pp3c13_5930V3.1.p PREDICTED: chlorophyll a-b binding protein 1B, chloroplastic-like [Solanum tuberosum].	72.006	0.0042135	2	1514.73	2	+	+	24833000	4643800	-2.41888
GGPLGEVTDPIYPGGSFDP	19	Pp3c13_5930V3.1.p	Pp3c13_5930V3.1.p PREDICTED: chlorophyll a-b binding protein 1B, chloroplastic-like [Solanum tuberosum].	100.72	0.00047062	4	1873.87	2	+	+	11875000	14147500	0.25262
GGPLGEVTDPIYPGGSFDPL	20	Pp3c13_5930V3.1.p	Pp3c13_5930V3.1.p PREDICTED: chlorophyll a-b binding protein 1B, chloroplastic-like [Solanum tuberosum].	109.24	0.0010691	5	1986.96	2	+	+	18144900	6925200	-1.38964
GGSAEFPFPR	10	Pp3c15_13020V3.1.p	Pp3c15_13020V3.1.p PREDICTED: linoleate 13S-lipoxygenase 3-1, chloroplastic-like [Nelumbo nucifera].	84.568	0.016543	3	1063.51	2	+	+	12579000	4698500	-1.42075
GLADDPDTFAEL	12	Pp3c4_17240V3.1.p	Pp3c4_17240V3.1.p chlorophyll A/B binding protein, putative [Ricinus communis].	132.08	4.1333e-08	28	1262.57	2	+	+	16581000	60180000	1.85975
GLADDPDTFAELK	13	Pp3c4_17240V3.1.p	Pp3c4_17240V3.1.p chlorophyll A/B binding protein, putative [Ricinus communis].	140.07	2.4678e-14	25	1390.66	2	+	+	35740000	72440000	1.01925
GLADDPDTFAELKVK	15	Pp3c4_17240V3.1.p	Pp3c4_17240V3.1.p chlorophyll A/B binding protein, putative [Ricinus communis].	133.05	4.9511e-06	19	1617.83	2;3	+	+	49268000	20626500	-1.25615
GLADDPDTFAELKVKE	16	Pp3c4_17240V3.1.p	Pp3c4_17240V3.1.p chlorophyll A/B binding protein, putative [Ricinus communis].	49.559	0.0099449	2	1746.87	3	+	-	13437700
GLADDPDTFAELKVKEIK	18	Pp3c4_17240V3.1.p	Pp3c4_17240V3.1.p chlorophyll A/B binding protein, putative [Ricinus communis].	146.76	1.5502e-14	38	1988.05	3;4	+	+	98959000	22701650	-2.12403
GLADDPDTFAELKVKEIKNGR	21	Pp3c4_17240V3.1.p	Pp3c4_17240V3.1.p chlorophyll A/B binding protein, putative [Ricinus communis].	149.34	1.7257e-20	18	2315.21	3;4;5	+	+	162310000	6875800	-4.56108
GLADDPDTFAELKVKEIKNGRL	22	Pp3c4_17240V3.1.p	Pp3c4_17240V3.1.p chlorophyll A/B binding protein, putative [Ricinus communis].	119.31	8.5215e-07	16	2428.3	3;4;5	+	+	148480000	52056200	-1.51213
GLADDPDTFAELKVKEIKNGRLA	23	Pp3c4_17240V3.1.p	Pp3c4_17240V3.1.p chlorophyll A/B binding protein, putative [Ricinus communis].	146.64	1.1942e-15	27	2499.33	4;5	+	+	245940000	49627250	-2.3091
GLLDAPETIHPPKIL	15	Pp3c21_14450V3.1.p	Pp3c21_14450V3.1.p PREDICTED: phosphoribulokinase, chloroplastic [Glycine max].	91.855	0.0010078	6	1612.92	2;3	+	+	32609000	9228300	-1.82113
GLPGVGEGGDLYPGGK	16	Pp3c19_20900V3.1.p	Pp3c19_20900V3.1.p hypothetical protein OsI_26482 [Oryza sativa Indica Group].	96.64	0.00035218	7	1471.73	2	+	+	16120800	20773500	0.365821
GLPGVGEGGDLYPGGKY	17	Pp3c19_20900V3.1.p	Pp3c19_20900V3.1.p hypothetical protein OsI_26482 [Oryza sativa Indica Group].	88.596	0.0011196	8	1634.79	2	+	+	32158000	40985000	0.349918
GLSPQTPGLDFYPLIR	16	Pp3c2_4520V3.1.p	Pp3c2_4520V3.1.p unnamed protein product [Triticum aestivum].	132.79	8.8197e-05	32	1772.95	2	+	+	72538000	36540000	-0.98926
GLSSDPETFARN	12	Pp3c4_17240V3.1.p	Pp3c4_17240V3.1.p chlorophyll A/B binding protein, putative [Ricinus communis].	199.46	7.3569e-53	6	1292.6	2	+	+	3567900	109280000	4.93681
GLTKEGAITIIGGGDSVA	18	Pp3c4_20230V3.1.p	Pp3c4_20230V3.1.p phosphoglycerate kinase [cyanobacterium PCC 7702].	113.07	0.0026428	1	1657.89	2	+	+	24259000	23812000	-0.0268313
GQYDDELVKTAN	12	Pp3c18_18400V3.1.p	Pp3c18_18400V3.1.p PREDICTED: fructose-bisphosphate aldolase 1, chloroplastic [Nelumbo nucifera].	90.685	0.00057462	28	1351.63	2	+	+	15656000	18973000	0.277232
GTDDSGSDARGSADDGAVL	19	Pp3c13_1540V3.1.p	Pp3c13_1540V3.1.p	70.622	0.004072	10	1764.74	2	+	+	12331000	11355000	-0.118962
GTELKPLNGGKSQPYDVDSITGETIYDD	28	Pp3c22_19780V3.1.p	Pp3c22_19780V3.1.p hypothetical protein SELMODRAFT_421674 [Selaginella moellendorffii].	142.21	2.9952e-20	3	3011.42	3	+	-	21778500
GTELKPLNGGKSQPYDVDSITGETIYDDE	29	Pp3c22_19780V3.1.p	Pp3c22_19780V3.1.p hypothetical protein SELMODRAFT_421674 [Selaginella moellendorffii].	189.34	4.6584e-56	7	3140.47	3	+	+	39140500	22058000	-0.82736
GTELKPLNGGKSQPYDVDSITGETIYDDESSF	32	Pp3c22_19780V3.1.p	Pp3c22_19780V3.1.p hypothetical protein SELMODRAFT_421674 [Selaginella moellendorffii].	126.36	9.5414e-21	3	3461.6	3	+	-	18712000
GTLNQQGPSDDQAVPLEENSGSEF	24	Pp3c13_1540V3.1.p	Pp3c13_1540V3.1.p	159.88	1.1232e-11	14	2518.11	2;3	+	+	91812000	90486000	-0.0209881
GTPDVDPKNVRPTLGGSAEFPFP	23	Pp3c15_13020V3.1.p	Pp3c15_13020V3.1.p PREDICTED: linoleate 13S-lipoxygenase 3-1, chloroplastic-like [Nelumbo nucifera].	48.616	0.018747	2	2397.2	3	-	+		20733500
GVADQKPDAKEAPKGFTPPTLN	22	Pp3c3_5620V3.1.p	Pp3c3_5620V3.1.p RecName: Full=Photosystem I reaction center subunit II, chloroplastic; AltName: Full=Photosystem I 20 kDa subunit; Short=PSI-D; Flags: Precursor.	108.17	3.5043e-10	14	2280.18	3	+	+	16960000	96863000	2.51381
GVDPIEYLRVGTGG	14	Pp3c12_20420V3.1.p	Pp3c12_20420V3.1.p hypothetical protein RO3G_12883 [Rhizopus delemar RA 99-880].	54.608	0.071084	3	1431.74	2	+	+	89184000	12550000	-2.8291
GVDPIEYLRVGTGGV	15	Pp3c12_20420V3.1.p	Pp3c12_20420V3.1.p hypothetical protein RO3G_12883 [Rhizopus delemar RA 99-880].	61.65	0.020401	43	1530.8	2	+	+	199310000	108590000	-0.876123
GVSLDGKGYLEDRRPA	16	Pp3c20_22420V3.1.p	Pp3c20_22420V3.1.p na	75.669	0.00068499	3	1731.89	3	+	-	23808250
IDRSKTAAGEPL	12	Pp3c15_25740V3.1.p	Pp3c15_25740V3.1.p PREDICTED: protein ENHANCED DISEASE RESISTANCE 2-like [Populus euphratica].	81.972	0.00069608	37	1256.67	2	+	+	51995000	56381000	0.116836
IEINRFFPD	9	PhpapaCp017	PhpapaCp017 NP_904180.1 psaJ photosystem I subunit IX	90.657	0.065626	3	1149.58	2	-	+		4569200
IEKGENEVPDQEAL	14	Pp3c19_8330V3.1.p	Pp3c19_8330V3.1.p PREDICTED: probable pectinesterase 53 [Nelumbo nucifera].	220.66	4.1974e-71	109	1569.75	2	+	+	69641000	6842000000	6.61834
IFGDDSVLQFGGGTL	15	PhpapaCp031	PhpapaCp031 NP_904194.1 rbcL ribulose-1,5-bisphosphate carboxylase/oxygenase large subunit	123.51	1.3218e-09	5	1524.75	2	+	+	25397000	17720450	-0.519243
IFGDDSVLQFGGGTLGHP	18	PhpapaCp031	PhpapaCp031 NP_904194.1 rbcL ribulose-1,5-bisphosphate carboxylase/oxygenase large subunit	106.79	0.0044092	3	1815.88	2	+	+	25783000	18295000	-0.494971
IFSEGGLDYLGNPS	14	Pp3c4_17240V3.1.p	Pp3c4_17240V3.1.p chlorophyll A/B binding protein, putative [Ricinus communis].	142.98	1.1488e-21	4	1467.69	2	+	+	23553000	35694000	0.599771
IFSEGGLDYLGNPSLVH	17	Pp3c4_17240V3.1.p	Pp3c4_17240V3.1.p chlorophyll A/B binding protein, putative [Ricinus communis].	154.36	7.2954e-21	5	1816.9	2	+	+	57246000	41145000	-0.476458
IFSEGGLDYLGNPSLVHAQ	19	Pp3c4_17240V3.1.p	Pp3c4_17240V3.1.p chlorophyll A/B binding protein, putative [Ricinus communis].	113.35	1.5019e-05	3	2016	2	+	+	11848000	16911000	0.513318
IGQITAKVNERESAPE	16	Pp3c25_3840V3.1.p	Pp3c25_3840V3.1.p Os01g0743200 [Oryza sativa Japonica Group].	91.62	0.0003031	17	1740.9	2;3	+	+	37772000	1033200000	4.77366
IGQITAKVNERESAPEMSGVM	21	Pp3c25_3840V3.1.p	Pp3c25_3840V3.1.p Os01g0743200 [Oryza sativa Japonica Group].	75.533	0.00088221	8	2246.1	3	+	+	12316000	89531000	2.86185
IHDNSHQFEANTFPDDDQVIGAQ	23	Pp3c4_31070V3.1.p	Pp3c4_31070V3.1.p hypothetical protein SELMODRAFT_437656 [Selaginella moellendorffii].	114.37	5.4693e-07	11	2597.14	3	+	+	12204250	66206000	2.43958
IHNVGGAGDVVSVK	14	Pp3c8_13470V3.1.p	Pp3c8_13470V3.1.p alpha-expansin [Regnellidium diphyllum].	72.34	0.0044138	3	1350.73	2;3	+	+	4832100	27889000	2.52897
IIGVEPSESSVLSGGKPGPH	20	Pp3c18_4760V3.1.p	Pp3c18_4760V3.1.p PREDICTED: cysteine synthase, chloroplastic/chromoplastic-like [Citrus sinensis].	71.558	0.0021454	2	1946.01	3	+	+	7635600	16135000	1.07938
IKLAPPPPPFGGLPGTE	17	Pp3c13_6570V3.1.p	Pp3c13_6570V3.1.p PSBQ/PSBQ-1 [Arabidopsis lyrata subsp. lyrata].	113.22	1.1012e-05	12	1686.93	2	+	+	33691000	78161000	1.21409
IKLAPPPPPSGGLPGTE	17	Pp3c3_2620V3.1.p	Pp3c3_2620V3.1.p PREDICTED: oxygen-evolving enhancer protein 3, chloroplastic [Sesamum indicum].	150.51	1.1657e-20	42	1626.9	2	+	+	39557000	131022000	1.7278
INDLDAGAGRMGGTTQ	16	Pp3c9_5310V3.1.p	Pp3c9_5310V3.1.p ribulose-1,5-bisphosphate carboxylase/oxygenase activase small isoform [Pinus massoniana].	62.891	0.0095059	3	1575.73	2	+	+	5661600	10525000	0.894539
INGIALRVPTPN	12	Pp3c2_24160V3.1.p	Pp3c2_24160V3.1.p PREDICTED: glyceraldehyde-3-phosphate dehydrogenase A, chloroplastic [Beta vulgaris subsp. vulgaris].	164.48	3.7141e-22	43	1263.73	2	+	+	23709000	16484000	-0.524368
INIDSDPSNSGSSF	14	Pp3c8_870V3.1.p	Pp3c8_870V3.1.p Alpha-expansin 15 precursor, putative [Ricinus communis].	94.309	0.00093208	3	1438.62	2	+	+	11489000	15497000	0.431736
INIINAPLQGFKIA	14	Pp3c14_22870V3.1.p	Pp3c14_22870V3.1.p hypothetical protein M408DRAFT_325389 [Serendipita vermifera MAFF 305830].	85.377	0.0018379	7	1510.89	2	+	+	5377000	13580000	1.33661
INQAVEDGVHVL	12	Pp3c2_4520V3.1.p	Pp3c2_4520V3.1.p unnamed protein product [Triticum aestivum].	91.318	0.0021719	4	1292.67	2	+	+	11490000	15579500	0.43927
IPFFIPPPR	9	Pp3c1_3230V3.1.p	Pp3c1_3230V3.1.p PREDICTED: nucleolar GTP-binding protein 2 [Cucumis sativus].	121.29	0.00070188	3	1082.63	2	+	+	3765200	36820000	3.28969
IPFFIPPPRI	10	Pp3c1_3230V3.1.p	Pp3c1_3230V3.1.p PREDICTED: nucleolar GTP-binding protein 2 [Cucumis sativus].	111.04	0.00090282	3	1195.71	2	+	+	9476600	8799400	-0.106964
ISCWCLLQLLLQQTVNA	17	Pp3c8_800V3.1.p	Pp3c8_800V3.1.p PREDICTED: GPI ethanolamine phosphate transferase 2 isoform X3 [Cucumis sativus].	57.019	0.015082	4	1945.02	2	+	+	535280000	311280000	-0.782081
IVQVSSSSRSGSMNTL	16	Pp3c19_18770V3.1.p	Pp3c19_18770V3.1.p hypothetical protein SELMODRAFT_233912 [Selaginella moellendorffii].	281.68	2.916e-169	8	1651.82	2	+	+	5248700	270460000	5.68731
IVTGKGPLENL	11	Pp3c4_17240V3.1.p	Pp3c4_17240V3.1.p chlorophyll A/B binding protein, putative [Ricinus communis].	147.73	2.4329e-11	181	1139.65	2	+	+	80770000	135773000	0.749305
IVTGKGPLENLNDHLADPV	19	Pp3c4_17240V3.1.p	Pp3c4_17240V3.1.p chlorophyll A/B binding protein, putative [Ricinus communis].	61.87	0.0078544	5	2001.05	3	+	+	37184000	17585000	-1.08034
IVTGKGPLENLNDHLADPVA	20	Pp3c4_17240V3.1.p	Pp3c4_17240V3.1.p chlorophyll A/B binding protein, putative [Ricinus communis].	71.376	0.0022096	19	2072.09	3	+	+	42002500	75752000	0.850809
IVTGKGPLENLNDHLADPVAN	21	Pp3c4_17240V3.1.p	Pp3c4_17240V3.1.p chlorophyll A/B binding protein, putative [Ricinus communis].	122.19	2.2828e-07	153	2186.13	3	+	+	132260000	106360000	-0.314421
IVTGKGPLENLNDHLADPVANN	22	Pp3c4_17240V3.1.p	Pp3c4_17240V3.1.p chlorophyll A/B binding protein, putative [Ricinus communis].	71.073	0.0013253	5	2300.18	3	+	+	16446000	8891700	-0.887206
IYCFFCNNVKWDGTM	15	Pp3c11_21080V3.1.p	Pp3c11_21080V3.1.p NBS-containing resistance-like protein, partial [Platanus x acerifolia].	71.349	0.0051247	7	1839.78	2	+	+	18389000	629250000	5.09672
KDGIDYAAVTVQLPGGERVPF	21	Pp3c13_21050V3.1.p	Pp3c13_21050V3.1.p PREDICTED: oxygen-evolving enhancer protein 1, chloroplastic [Solanum lycopersicum].	40.137	0.058027	2	2231.16	3	+	+	8697500	3134800	-1.47223
KDINVGGTRGW	11	Pp3c16_22330V3.1.p	Pp3c16_22330V3.1.p blue copper protein precursor [Zea mays].	96.342	0.0013587	14	1201.62	2	+	+	5872900	9636600	0.714451
KDINVGGTRGWDYAPPS	17	Pp3c16_22330V3.1.p	Pp3c16_22330V3.1.p blue copper protein precursor [Zea mays].	141.54	4.0146e-14	89	1831.89	2;3	+	+	25593000	135535000	2.40484
KDINVGGTRGWDYAPPSD	18	Pp3c16_22330V3.1.p	Pp3c16_22330V3.1.p blue copper protein precursor [Zea mays].	47.916	0.028245	8	1946.91	3	-	+		20125000
KDINVGGTRGWDYAPPSDA	19	Pp3c16_22330V3.1.p	Pp3c16_22330V3.1.p blue copper protein precursor [Zea mays].	126.09	7.4945e-05	94	2017.95	2;3	+	+	43886000	151420000	1.78672
KDINVGGTRGWDYAPPSDAA	20	Pp3c16_22330V3.1.p	Pp3c16_22330V3.1.p blue copper protein precursor [Zea mays].	112.68	1.0208e-05	98	2088.99	2;3	+	+	45697000	175985000	1.94528
KDINVGGTRGWDYAPPSDAAYYDT	24	Pp3c16_22330V3.1.p	Pp3c16_22330V3.1.p blue copper protein precursor [Zea mays].	74.062	0.00081039	5	2631.19	3	+	+	17979000	29568000	0.717724
KFLGGSGNPAYPGGP	15	Pp3c27_7020V3.1.p	Pp3c27_7020V3.1.p chlorophyll A/B binding protein, putative [Ricinus communis].	72.928	0.0040501	3	1417.7	2	+	-	14712650
KSNIEKGENEVPDQEAL	17	Pp3c19_8330V3.1.p	Pp3c19_8330V3.1.p PREDICTED: probable pectinesterase 53 [Nelumbo nucifera].	114.29	4.1093e-14	24	1898.92	2;3	+	+	68428000	1852400000	4.75867
KSNTETGEIAGTFESIQPSDTDLGSKAP	28	Pp3c26_3620V3.1.p	Pp3c26_3620V3.1.p hypothetical protein SELMODRAFT_187141 [Selaginella moellendorffii].	147.28	4.1203e-21	5	2879.37	3	+	-	21525500
KSNTETGEIAGTFESIQPSDTDLGSKTP	28	Pp3c4_23170V3.1.p	Pp3c4_23170V3.1.p RecName: Full=Oxygen-evolving enhancer protein 1, chloroplastic; Short=OEE1; AltName: Full=33 kDa subunit of oxygen evolving system of photosystem II; AltName: Full=33 kDa thylakoid membrane protein; AltName: Full=OEC 33 kDa subunit; Flags: Precursor.	43.494	0.023176	3	2909.38	3	+	+	10844000	11051000	0.0272799
KSNVETGEIAGTFESIQPSDTDLGSKAP	28	Pp3c13_21050V3.1.p	Pp3c13_21050V3.1.p PREDICTED: oxygen-evolving enhancer protein 1, chloroplastic [Solanum lycopersicum].	178.91	2.3978e-44	23	2877.39	3	+	+	46204000	49495000	0.099265
LAEQYLSSAALGDANADAIKQGT	23	Pp3c9_5310V3.1.p	Pp3c9_5310V3.1.p ribulose-1,5-bisphosphate carboxylase/oxygenase activase small isoform [Pinus massoniana].	122.34	2.3875e-08	2	2306.14	3	+	-	8016900
LAEQYLSSAALGDANADAIKQGTFYAGGQAPASQ	34	Pp3c9_5310V3.1.p	Pp3c9_5310V3.1.p ribulose-1,5-bisphosphate carboxylase/oxygenase activase small isoform [Pinus massoniana].	55.779	0.0001941	3	3383.63	3;4	+	-	65069500
LAMVAALGFAAQAAATGK	18	Pp3c4_5690V3.1.p	Pp3c4_5690V3.1.p PREDICTED: chlorophyll a-b binding protein CP29.1, chloroplastic-like [Glycine max].	190.1	2.1395e-20	3	1660.9	2;3	+	+	10598000	29646000	1.48405
LAQPIDGKGQIPASEF	16	PhpapaCp053	PhpapaCp053 NP_904216.1 atpA ATP synthase CF1 alpha subunit	111.94	0.00036465	10	1669.87	2	+	+	27073500	50078500	0.88731
LDHLADPVHNN	11	Pp3c27_7020V3.1.p	Pp3c27_7020V3.1.p chlorophyll A/B binding protein, putative [Ricinus communis].	162.88	3.2449e-21	37	1243.59	2;3	+	+	23388600	11794000	-0.987752
LDINIDSDPSNSGSSF	16	Pp3c8_870V3.1.p	Pp3c8_870V3.1.p Alpha-expansin 15 precursor, putative [Ricinus communis].	289.31	7.0042e-193	16	1666.73	2	+	+	10205000	163945000	4.00586
LDLGDGKQGDFST	13	Pp3c8_870V3.1.p	Pp3c8_870V3.1.p Alpha-expansin 15 precursor, putative [Ricinus communis].	127.78	3.9906e-10	31	1351.63	2	+	+	47084000	136190000	1.53231
LDNVNDPSAREGVSY	15	Pp3c4_31070V3.1.p	Pp3c4_31070V3.1.p hypothetical protein SELMODRAFT_437656 [Selaginella moellendorffii].	264.09	1.6907e-89	274	1634.75	2	+	+	734190000	130720000	-2.48967
LDNVNDPSAREGVSYA	16	Pp3c4_31070V3.1.p	Pp3c4_31070V3.1.p hypothetical protein SELMODRAFT_437656 [Selaginella moellendorffii].	212.17	1.5357e-75	51	1705.79	2	+	+	56099000	109633100	0.966636
LDSPNDEGGKLVGEDDNLSF	20	Pp3c4_31070V3.1.p	Pp3c4_31070V3.1.p hypothetical protein SELMODRAFT_437656 [Selaginella moellendorffii].	221.85	3.5166e-80	17	2119.95	2	+	+	88501000	91564000	0.0490867
LEAIKLAPPPPPSGGLPGTE	20	Pp3c3_2620V3.1.p	Pp3c3_2620V3.1.p PREDICTED: oxygen-evolving enhancer protein 3, chloroplastic [Sesamum indicum].	244.17	6.6998e-52	158	1940.06	2;3	+	+	183090000	194875000	0.089996
LEAIKLAPPPPPSGGLPGTENAD	23	Pp3c3_2620V3.1.p	Pp3c3_2620V3.1.p PREDICTED: oxygen-evolving enhancer protein 3, chloroplastic [Sesamum indicum].	102.28	0.0007269	13	2240.17	2;3	+	+	22810500	2660900	-3.09971
LEAIKLAPPPPPSGGLPGTENADQARDTDLPLK	33	Pp3c3_2620V3.1.p	Pp3c3_2620V3.1.p PREDICTED: oxygen-evolving enhancer protein 3, chloroplastic [Sesamum indicum].	56.383	0.00081926	2	3377.78	4	+	+	7675700	39237000	2.35384
LEDIKLAPPPPPFGGLPGTE	20	Pp3c13_6570V3.1.p	Pp3c13_6570V3.1.p PSBQ/PSBQ-1 [Arabidopsis lyrata subsp. lyrata].	214.47	6.105e-29	249	2044.09	2;3	+	+	191965000	170657000	-0.169744
LEETQPDAQDDDSIF	15	Pp3c8_870V3.1.p	Pp3c8_870V3.1.p Alpha-expansin 15 precursor, putative [Ricinus communis].	104.79	6.1547e-13	4	1721.73	2	+	+	9065700	8831000	-0.0378416
LINNGAFGGYLGGH	14	Pp3c4_16840V3.1.p	Pp3c4_16840V3.1.p Fasciclin-like arabinogalactan family protein [Theobroma cacao].	144.38	3.2781e-15	8	1388.68	2	+	+	31706000	16367000	-0.953966
LINNGAFGGYLGGHS	15	Pp3c4_16840V3.1.p	Pp3c4_16840V3.1.p Fasciclin-like arabinogalactan family protein [Theobroma cacao].	141.95	3.4345e-15	6	1475.72	2	+	+	40540000	27345000	-0.568069
LINNGAFGGYLGGHST	16	Pp3c4_16840V3.1.p	Pp3c4_16840V3.1.p Fasciclin-like arabinogalactan family protein [Theobroma cacao].	134.57	8.1936e-11	6	1576.76	2	+	+	52522000	11995000	-2.13049
LLRDDYIEKDRSRGIY	16	PhpapaCp031	PhpapaCp031 NP_904194.1 rbcL ribulose-1,5-bisphosphate carboxylase/oxygenase large subunit	82.59	0.00045309	28	2011.05	4	+	+	358590000	11573000	-4.9535
LNVGGGTVAPDDDSANLSR	19	Pp3c9_10730V3.1.p	Pp3c9_10730V3.1.p hypothetical protein AMTR_s00045p00071050 [Amborella trichopoda].	126.48	0.00047308	17	1856.89	2	+	+	11923000	64930000	2.44514
LPSGSSNDYVAPLESL	16	Pp3c7_7950V3.1.p	Pp3c7_7950V3.1.p Basic helix-loop-helix DNA-binding superfamily protein, putative [Theobroma cacao].	79.974	0.0023987	11	1647.8	2	+	+	25955500	31898500	0.297448
LRDDYIEKDRSRGIY	15	PhpapaCp031	PhpapaCp031 NP_904194.1 rbcL ribulose-1,5-bisphosphate carboxylase/oxygenase large subunit	170.49	5.5395e-31	39	1897.96	3;4	+	+	933890000	21815000	-5.41986
LSAAIMHLRTT	11	Pp3c1_12830V3.1.p	Pp3c1_12830V3.1.p hypothetical protein AALP_AA8G182900 [Arabis alpina].	81.548	0.01746	13	1212.66	2	+	+	95264000	402630000	2.07945
LSADLFNAGIRPA	13	PhpapaCp053	PhpapaCp053 NP_904216.1 atpA ATP synthase CF1 alpha subunit	121.83	2.0492e-07	4	1343.72	2	+	+	5590750	24073000	2.1063
LSGGNKAVYTGQPPKIA	17	Pp3c2_4520V3.1.p	Pp3c2_4520V3.1.p unnamed protein product [Triticum aestivum].	65.716	0.0076849	35	1699.93	3	+	+	38298500	89586000	1.22599
LTVIQGTAERAPSL	14	Pp3c26_12240V3.1.p	Pp3c26_12240V3.1.p unknown [Picea sitchensis].	218.54	6.64e-71	11	1454.81	2	+	+	29227000	147990000	2.34013
LTYYTPDYQTK	11	PhpapaCp031	PhpapaCp031 NP_904194.1 rbcL ribulose-1,5-bisphosphate carboxylase/oxygenase large subunit	118.71	1.6657e-05	12	1391.66	2	+	+	24659000	42386000	0.781474
MKSNIEKGENEVPDQEAL	18	Pp3c19_8330V3.1.p	Pp3c19_8330V3.1.p PREDICTED: probable pectinesterase 53 [Nelumbo nucifera].	134.88	1.4442e-05	27	2029.96	2;3	+	+	92331000	1127600000	3.6103
MSESEADFASFVK	13	Pp3c5_12660V3.1.p	Pp3c5_12660V3.1.p PREDICTED: probable pectinesterase 53 [Cucumis melo].	234.72	1.4115e-85	199	1446.63	2	+	+	108100000	94715000	-0.190702
MSESEADFASFVKR	14	Pp3c5_12660V3.1.p	Pp3c5_12660V3.1.p PREDICTED: probable pectinesterase 53 [Cucumis melo].	179.19	4.2981e-35	56	1602.73	2;3	+	+	216047000	47173500	-2.1953
MSESEADFASFVKRQ	15	Pp3c5_12660V3.1.p	Pp3c5_12660V3.1.p PREDICTED: probable pectinesterase 53 [Cucumis melo].	262	1.2187e-126	191	1730.79	2;3	+	+	877459000	269175000	-1.70479
MSESEADFASFVKRQQ	16	Pp3c5_12660V3.1.p	Pp3c5_12660V3.1.p PREDICTED: probable pectinesterase 53 [Cucumis melo].	347.7	0	308	1858.85	2;3	+	+	215350000	627625000	1.54322
MSESEADFASFVKRQQL	17	Pp3c5_12660V3.1.p	Pp3c5_12660V3.1.p PREDICTED: probable pectinesterase 53 [Cucumis melo].	285.83	2.3669e-174	259	1971.94	2;3	+	+	72068000	2182015000	4.92016
MSESEADFASFVKRQQLR	18	Pp3c5_12660V3.1.p	Pp3c5_12660V3.1.p PREDICTED: probable pectinesterase 53 [Cucumis melo].	210.9	4.6259e-66	43	2128.04	3;4	+	+	329323500	22958000	-3.84244
MSESEADFASFVKRQQLRM	19	Pp3c5_12660V3.1.p	Pp3c5_12660V3.1.p PREDICTED: probable pectinesterase 53 [Cucumis melo].	114.96	1.2423e-05	10	2259.08	3;4	+	+	119850000	5594600	-4.42105
MSESEADFASFVKRQQLRMD	20	Pp3c5_12660V3.1.p	Pp3c5_12660V3.1.p PREDICTED: probable pectinesterase 53 [Cucumis melo].	136.26	9.2656e-14	14	2374.1	3;4	+	+	96642400	34443000	-1.48845
MSESEADFASFVKRQQLRMDA	21	Pp3c5_12660V3.1.p	Pp3c5_12660V3.1.p PREDICTED: probable pectinesterase 53 [Cucumis melo].	167.92	4.1944e-29	31	2445.14	3;4	+	+	246970000	20982000	-3.55711
MSESEADFASFVKRQQLRMDAK	22	Pp3c5_12660V3.1.p	Pp3c5_12660V3.1.p PREDICTED: probable pectinesterase 53 [Cucumis melo].	129.02	1.2997e-09	23	2573.24	3;4;5	+	+	378220000	22866000	-4.04795
MTLLPQASLAHSWTST	16	Pp3c3_12220V3.1.p	Pp3c3_12220V3.1.p	96.015	0.0037851	2	1742.87	2	+	+	17445000	67285000	1.94747
NEILSAEETNAVENSSVYRDL	21	Pp3c9_3340V3.1.p	Pp3c9_3340V3.1.p PREDICTED: scarecrow-like protein 9 [Nelumbo nucifera].	22.636	0.10167	2	2352.11	3	+	+	10712000	7296800	-0.553892
NIADSPTNVQLPGVYNKE	18	Pp3c9_5310V3.1.p	Pp3c9_5310V3.1.p ribulose-1,5-bisphosphate carboxylase/oxygenase activase small isoform [Pinus massoniana].	232.17	2.9622e-51	17	1957.97	2	+	+	46725500	69545000	0.573737
NIEKGENEVPDQEAL	15	Pp3c19_8330V3.1.p	Pp3c19_8330V3.1.p PREDICTED: probable pectinesterase 53 [Nelumbo nucifera].	198.74	5.1944e-51	11	1683.8	2	+	+	20407000	1080400000	5.72636
NLLTFDFVEEGVR	13	Pp3c7_14450V3.1.p	Pp3c7_14450V3.1.p PREDICTED: beta carbonic anhydrase 5, chloroplastic-like isoform X2 [Populus euphratica].	125.74	5.0572e-10	1	1537.78	2	+	+	6656000	11470000	0.785138
NLVNSKNGPPTFE	13	Pp3c9_5310V3.1.p	Pp3c9_5310V3.1.p ribulose-1,5-bisphosphate carboxylase/oxygenase activase small isoform [Pinus massoniana].	99.653	0.00024664	2	1415.7	2	+	+	5843700	11439000	0.969007
NSNPHIIEGGVIGGPD	16	Pp3c13_24600V3.1.p	Pp3c13_24600V3.1.p hypothetical protein ARALYDRAFT_489943 [Arabidopsis lyrata subsp. lyrata].	92.19	0.00071935	19	1574.77	2	+	+	16027500	20750000	0.372562
NVLGEPVDNLGPVDASTTFPIHRSAPA	27	PhpapaCp032	PhpapaCp032 NP_904195.1 atpB ATP synthase CF1 beta subunit	86.732	7.4971e-06	14	2773.4	3	+	+	23205500	29352000	0.338992
PSATSIDLTRSADTTCSA	18	Pp3c16_20850V3.1.p	Pp3c16_20850V3.1.p	64.878	0.0082721	2	1795.83	2	+	+	18180000	25951000	0.513438
PSSFTCRLSPLS	12	Pp3c16_22480V3.1.p	Pp3c16_22480V3.1.p	93.429	0.0014976	5	1293.64	2	+	-	15657100
PVDGEDLKYRL	11	Pp3c3_26480V3.1.p	Pp3c3_26480V3.1.p hypothetical protein SELMODRAFT_410013 [Selaginella moellendorffii].	73.248	0.036495	54	1303.68	2	+	+	117430000	20179000	-2.54087
PVVLVDEEGIVR	12	PhpapaCp012	PhpapaCp012 NP_904175.1 psbB photosystem II 47 kDa protein	68.893	0.01289	3	1323.74	2	+	+	13590000	3001300	-2.17889
PVVLVDEEGIVRA	13	PhpapaCp012	PhpapaCp012 NP_904175.1 psbB photosystem II 47 kDa protein	109.42	1.6574e-05	2	1394.78	2	+	-	12711450
QGTQPEAENDDAIF	14	Pp3c8_870V3.1.p	Pp3c8_870V3.1.p Alpha-expansin 15 precursor, putative [Ricinus communis].	102.52	0.00037294	6	1533.66	2	+	+	20914000	37706000	0.850325
QVGDGIARIY	10	PhpapaCp053	PhpapaCp053 NP_904216.1 atpA ATP synthase CF1 alpha subunit	114.89	0.00060974	46	1090.58	2	+	+	29084000	38534000	0.405906
QVTLGFVDLLR	11	PhpapaCp031	PhpapaCp031 NP_904194.1 rbcL ribulose-1,5-bisphosphate carboxylase/oxygenase large subunit	156.83	4.1541e-15	36	1259.72	2	+	+	34274500	73708000	1.10469
RIPEIPTAFSSS	12	Pp3c3_15370V3.1.p	Pp3c3_15370V3.1.p Guanyl-nucleotide exchange factors,GTPase binding,GTP binding isoform 2 [Theobroma cacao].	60.91	0.050989	7	1303.68	2	+	+	72547000	4486700	-4.01519
RVAGGPLGDVTDPIYPG	17	Pp3c4_17240V3.1.p	Pp3c4_17240V3.1.p chlorophyll A/B binding protein, putative [Ricinus communis].	55.426	0.018027	4	1682.86	2	+	+	4090700	30130000	2.88078
SAALGDANADAIKQGT	16	Pp3c9_5310V3.1.p	Pp3c9_5310V3.1.p ribulose-1,5-bisphosphate carboxylase/oxygenase activase small isoform [Pinus massoniana].	89.43	0.00094702	2	1501.74	2	+	+	3350400	9447000	1.49552
SADLFNAGIRPA	12	PhpapaCp053	PhpapaCp053 NP_904216.1 atpA ATP synthase CF1 alpha subunit	128.36	8.7696e-08	5	1230.64	2	+	+	41757000	10867000	-1.94206
SAGELESGNAGEPAKLIR	18	Pp3c9_5310V3.1.p	Pp3c9_5310V3.1.p ribulose-1,5-bisphosphate carboxylase/oxygenase activase small isoform [Pinus massoniana].	69.188	0.0061045	3	1797.92	3	+	+	9787500	37249000	1.92819
SAGELESGNAGEPAKLIRQ	19	Pp3c9_5310V3.1.p	Pp3c9_5310V3.1.p ribulose-1,5-bisphosphate carboxylase/oxygenase activase small isoform [Pinus massoniana].	136.2	3.2743e-29	9	1925.98	3	+	+	24906250	33803000	0.440643
SDDQASYINVPVGGPYKPA	19	Pp3c19_14520V3.1.p	Pp3c19_14520V3.1.p PREDICTED: adenosylhomocysteinase 2 isoform X3 [Brassica oleracea var. oleracea].	88.021	0.00089977	2	1976.95	2	-	+		6507250
SDEQAAALKSNPL	13	Pp3c14_17710V3.1.p	Pp3c14_17710V3.1.p PREDICTED: subtilisin-like protease isoform X1 [Brassica rapa].	211.64	1.0324e-69	114	1342.67	2	+	+	72645000	36235000	-1.00348
SDEQAAALKSNPLIR	15	Pp3c14_17710V3.1.p	Pp3c14_17710V3.1.p PREDICTED: subtilisin-like protease isoform X1 [Brassica rapa].	200.21	7.811e-61	236	1611.86	2;3	+	+	134240000	322831000	1.26596
SDEQAAALKSNPLIRS	16	Pp3c14_17710V3.1.p	Pp3c14_17710V3.1.p PREDICTED: subtilisin-like protease isoform X1 [Brassica rapa].	135.47	7.6369e-15	123	1698.89	2;3	+	+	65620000	197765000	1.59158
SDEQAAALKSNPLIRSM	17	Pp3c14_17710V3.1.p	Pp3c14_17710V3.1.p PREDICTED: subtilisin-like protease isoform X1 [Brassica rapa].	273.61	1.3027e-112	230	1829.93	2;3	+	+	123670000	148660000	0.265521
SDEQAAALKSNPLIRSMELDEIMYVS	26	Pp3c14_17710V3.1.p	Pp3c14_17710V3.1.p PREDICTED: subtilisin-like protease isoform X1 [Brassica rapa].	84.318	4.0704e-05	4	2909.42	3	+	+	69825000	5157300	-3.75906
SEADFASFVKRQQ	13	Pp3c5_12660V3.1.p	Pp3c5_12660V3.1.p PREDICTED: probable pectinesterase 53 [Cucumis melo].	131.28	5.52e-10	34	1511.74	2;3	+	+	7449000	19166000	1.36343
SEADFASFVKRQQL	14	Pp3c5_12660V3.1.p	Pp3c5_12660V3.1.p PREDICTED: probable pectinesterase 53 [Cucumis melo].	79.466	0.0029622	16	1624.82	2;3	+	+	11287000	14474000	0.358802
SEDQASYINVPVGGPYKPA	19	Pp3c19_13810V3.1.p	Pp3c19_13810V3.1.p S-adenosyl-L-homocysteine hydrolase [Populus tomentosa].	119.25	1.4395e-07	5	1990.96	2	+	+	6334600	14721000	1.21655
SEGGLDYLGNPSLVH	15	Pp3c4_17240V3.1.p	Pp3c4_17240V3.1.p chlorophyll A/B binding protein, putative [Ricinus communis].	164.48	1.6615e-30	12	1556.75	2	+	+	39506500	36523500	-0.113265
SEGGLDYLGNPSLVHA	16	Pp3c4_17240V3.1.p	Pp3c4_17240V3.1.p chlorophyll A/B binding protein, putative [Ricinus communis].	149.96	7.8919e-22	6	1627.78	2	+	+	7611100	18608500	1.28978
SEGGLDYLGNPSLVHAQ	17	Pp3c4_17240V3.1.p	Pp3c4_17240V3.1.p chlorophyll A/B binding protein, putative [Ricinus communis].	214	1.8092e-80	24	1755.84	2	+	+	47888000	68081500	0.507599
SFSSRGPNVYLGLE	14	Pp3c2_4520V3.1.p	Pp3c2_4520V3.1.p unnamed protein product [Triticum aestivum].	72.006	0.0044819	4	1524.76	2	+	-	11939300
SGQGSDSDSSWDKWL	15	Pp3c5_12820V3.1.p	Pp3c5_12820V3.1.p PREDICTED: probable pectinesterase 53 [Nelumbo nucifera].	222.56	4.2327e-75	106	1653.69	2	+	+	39558500	187510000	2.24491
SGQGSDSDSSWDKWLE	16	Pp3c5_12820V3.1.p	Pp3c5_12820V3.1.p PREDICTED: probable pectinesterase 53 [Nelumbo nucifera].	237.46	1.0222e-107	137	1782.73	2	+	+	50750000	164250000	1.69441
SGQGSDSDSSWDKWLES	17	Pp3c5_12820V3.1.p	Pp3c5_12820V3.1.p PREDICTED: probable pectinesterase 53 [Nelumbo nucifera].	278.62	1.1106e-173	15	1869.77	2	+	+	57157500	21899000	-1.38408
SGQGSDSDSSWDKWLESVR	19	Pp3c5_12820V3.1.p	Pp3c5_12820V3.1.p PREDICTED: probable pectinesterase 53 [Nelumbo nucifera].	122.57	2.1825e-14	74	2124.93	2;3	+	+	45471500	73091500	0.684741
SGQGSDSDSSWDKWLESVRVE	21	Pp3c5_12820V3.1.p	Pp3c5_12820V3.1.p PREDICTED: probable pectinesterase 53 [Nelumbo nucifera].	165.06	6.3483e-29	75	2353.05	3	+	+	34687500	185350000	2.41776
SIDGRPRPAHFPDAPTTEYGPEPV	24	Pp3c7_24260V3.1.p	Pp3c7_24260V3.1.p	54.672	0.0080171	27	2605.26	3;4	+	+	34702000	23833000	-0.542058
SIDGRPRPAHFPDAPTTEYGPEPVIYD	27	Pp3c7_24260V3.1.p	Pp3c7_24260V3.1.p	130.15	1.7814e-15	38	2996.43	3;4	+	+	203972000	68011000	-1.58453
SIDGRPRPAHFPDAPTTEYGPEPVIYDNTIS	31	Pp3c7_24260V3.1.p	Pp3c7_24260V3.1.p	128.43	1.13e-20	16	3411.64	3;4	+	+	106503500	97435000	-0.128389
SIGLENTEANRQA	13	Pp3c21_9980V3.1.p	Pp3c21_9980V3.1.p latex plastidic aldolase-like family protein [Populus trichocarpa].	123.63	6.1652e-10	4	1401.68	2	+	+	5655000	27268000	2.26961
SIGLENTEANRQAY	14	Pp3c21_9980V3.1.p	Pp3c21_9980V3.1.p latex plastidic aldolase-like family protein [Populus trichocarpa].	168.3	6.0051e-27	3	1564.75	2	+	+	13225000	21952000	0.731085
SKLDNVNDPSAREGVSY	17	Pp3c4_31070V3.1.p	Pp3c4_31070V3.1.p hypothetical protein SELMODRAFT_437656 [Selaginella moellendorffii].	115.31	3.8236e-14	54	1849.88	2;3	+	+	23858000	204209650	3.09751
SLPDDQSEQGFDSF	14	Pp3c8_870V3.1.p	Pp3c8_870V3.1.p Alpha-expansin 15 precursor, putative [Ricinus communis].	143.28	4.2458e-15	7	1570.64	2	+	+		30905500
SLSVCEPGITPQQLESY	17	Pp3c18_19460V3.1.p	Pp3c18_19460V3.1.p Msp1p [Rhizophagus irregularis DAOM 197198w].	44.294	0.007753	3	1849.88	3	+	+	10446000	776870	-3.74913
SNIEKGENEVPDQEAL	16	Pp3c19_8330V3.1.p	Pp3c19_8330V3.1.p PREDICTED: probable pectinesterase 53 [Nelumbo nucifera].	194.48	8.3784e-51	57	1770.83	2	+	+	81985000	376434600	2.19897
SQFQGTQPEAENDDAIF	17	Pp3c8_870V3.1.p	Pp3c8_870V3.1.p Alpha-expansin 15 precursor, putative [Ricinus communis].	203.85	2.6641e-65	158	1895.82	2	+	+	197370000	443370000	1.16761
SQLEETQPDAQDDDSIF	17	Pp3c8_870V3.1.p	Pp3c8_870V3.1.p Alpha-expansin 15 precursor, putative [Ricinus communis].	225.13	9.0524e-96	214	1936.82	2;3	+	+	273660000	453930000	0.730085
SRVSQDDSNNWSYSGD	16	Pp3c4_31070V3.1.p	Pp3c4_31070V3.1.p hypothetical protein SELMODRAFT_437656 [Selaginella moellendorffii].	164.64	1.7058e-30	88	1815.73	2	+	+	12135000	83705000	2.78614
SRVSQDDSNNWSYSGDSF	18	Pp3c4_31070V3.1.p	Pp3c4_31070V3.1.p hypothetical protein SELMODRAFT_437656 [Selaginella moellendorffii].	246.96	4.463e-114	75	2049.83	2	+	+	106802500	47386000	-1.17241
SSHDSTSDPFNT	12	Pp3c8_870V3.1.p	Pp3c8_870V3.1.p Alpha-expansin 15 precursor, putative [Ricinus communis].	88.819	0.00024125	14	1293.51	2	+	+	9596100	3427600	-1.48525
SSHDSTSDPFNTD	13	Pp3c8_870V3.1.p	Pp3c8_870V3.1.p Alpha-expansin 15 precursor, putative [Ricinus communis].	228.05	5.5614e-85	213	1408.54	2	+	+	56829000	6820400	-3.0587
SSHDSTSDPFNTDDSF	16	Pp3c8_870V3.1.p	Pp3c8_870V3.1.p Alpha-expansin 15 precursor, putative [Ricinus communis].	376.2	1.4616e-218	405	1757.67	2;3	+	+	539540000	663280000	0.297888
SSHELLDSPNDEGGKL	16	Pp3c4_31070V3.1.p	Pp3c4_31070V3.1.p hypothetical protein SELMODRAFT_437656 [Selaginella moellendorffii].	93.237	0.00063294	18	1696.79	2;3	+	+	28083750	66351400	1.24039
SSHELLDSPNDEGGKLV	17	Pp3c4_31070V3.1.p	Pp3c4_31070V3.1.p hypothetical protein SELMODRAFT_437656 [Selaginella moellendorffii].	153.81	8.6056e-29	237	1795.86	2;3	+	+	42438000	157233000	1.88948
SSHELLDSPNDEGGKLVGED	20	Pp3c4_31070V3.1.p	Pp3c4_31070V3.1.p hypothetical protein SELMODRAFT_437656 [Selaginella moellendorffii].	77.08	0.0013987	5	2096.95	3	+	+	36554000	33394000	-0.13044
SSHELLDSPNDEGGKLVGEDD	21	Pp3c4_31070V3.1.p	Pp3c4_31070V3.1.p hypothetical protein SELMODRAFT_437656 [Selaginella moellendorffii].	197.85	1.8268e-51	106	2211.98	3	+	+	106450000	59141000	-0.847945
SSHELLDSPNDEGGKLVGEDDNLSF	25	Pp3c4_31070V3.1.p	Pp3c4_31070V3.1.p hypothetical protein SELMODRAFT_437656 [Selaginella moellendorffii].	257.51	2.9014e-137	199	2673.2	2;3	+	+	576740000	897280000	0.637637
SSLSNDDMDLDPSL	14	Pp3c8_870V3.1.p	Pp3c8_870V3.1.p Alpha-expansin 15 precursor, putative [Ricinus communis].	270.61	4.3536e-142	77	1507.63	2	+	+	149360000	79792000	-0.904478
SSNDGTFDPSTTADTL	16	Pp3c8_870V3.1.p	Pp3c8_870V3.1.p Alpha-expansin 15 precursor, putative [Ricinus communis].	331.52	9.0021e-275	93	1627.68	2	+	+	226730000	78905000	-1.52279
SSRDDNPANPSPGTLR	16	Pp3c14_6710V3.1.p	Pp3c14_6710V3.1.p PREDICTED: probable pectate lyase 20 [Gossypium raimondii].	78.285	0.00016663	5	1682.8	3	+	+	15553000	13591000	-0.194541
SSVKEDNSYVYDAQKD	16	Pp3c13_1540V3.1.p	Pp3c13_1540V3.1.p	83.751	0.0015385	4	1846.82	3	+	+	74938000	12930000	-2.53498
SSVKEDNSYVYDAQKDPSPL	20	Pp3c13_1540V3.1.p	Pp3c13_1540V3.1.p	161.08	1.08e-28	37	2241.04	3	+	+	20043000	75954000	1.92203
SSVKEDNSYVYDAQKDPSPLEF	22	Pp3c13_1540V3.1.p	Pp3c13_1540V3.1.p	241.76	1.248e-115	215	2517.15	3	+	+	270100000	329270000	0.285777
SSVKSSTDELSYL	13	Pp3c4_22420V3.1.p	Pp3c4_22420V3.1.p pectinesterase/pectinesterase inhibitor [Medicago truncatula].	81.017	0.0027742	15	1414.68	2	+	+	43095000	42233500	-0.0291327
STASLPDDQSEQGFDSF	17	Pp3c8_870V3.1.p	Pp3c8_870V3.1.p Alpha-expansin 15 precursor, putative [Ricinus communis].	77.744	0.0030547	4	1829.76	2	+	+	13386000	18499000	0.466722
STETTLSTDDQPDEVF	16	Pp3c8_870V3.1.p	Pp3c8_870V3.1.p Alpha-expansin 15 precursor, putative [Ricinus communis].	269.81	3.5867e-147	111	1783.76	2	+	+	308940000	227700000	-0.440192
STETTLSTDDQPDEVFARK	19	Pp3c8_870V3.1.p	Pp3c8_870V3.1.p Alpha-expansin 15 precursor, putative [Ricinus communis].	109.87	2.636e-05	10	2139	3	+	+	25921000	47881000	0.885332
STNNVYPGEPDEF	13	Pp3c8_870V3.1.p	Pp3c8_870V3.1.p Alpha-expansin 15 precursor, putative [Ricinus communis].	168.29	4.2503e-26	159	1467.62	2	+	+	197660000	80385000	-1.29802
STSESDGYSADPGTDEPVALPN	22	Pp3c22_19780V3.1.p	Pp3c22_19780V3.1.p hypothetical protein SELMODRAFT_421674 [Selaginella moellendorffii].	109.44	6.0653e-06	9	2207.93	2	+	+	19414850	15397900	-0.334427
STSESDGYSADPGTDEPVALPNGDGF	26	Pp3c22_19780V3.1.p	Pp3c22_19780V3.1.p hypothetical protein SELMODRAFT_421674 [Selaginella moellendorffii].	180.74	1.584e-12	9	2584.07	2;3	+	+	42753000	118693500	1.47314
SVITMTPAPGSINPPLMNA	19	Pp3c4_18720V3.1.p	Pp3c4_18720V3.1.p hypothetical protein CARUB_v10007239mg [Capsella rubella].	195.77	3.1507e-51	9	1909.96	2	+	+	39324500	12237000	-1.68418
SVQGGGGDDSQSGHLVEG	18	Pp3c8_870V3.1.p	Pp3c8_870V3.1.p Alpha-expansin 15 precursor, putative [Ricinus communis].	230.16	8.704e-97	31	1684.73	2	+	+	13591000	152620000	3.48922
SVQGGGGDDSQSGHLVEGL	19	Pp3c8_870V3.1.p	Pp3c8_870V3.1.p Alpha-expansin 15 precursor, putative [Ricinus communis].	275.83	2.5003e-180	54	1797.81	2	+	+	40854000	184789000	2.17733
SVQGGGGDDSQSGHLVEGLD	20	Pp3c8_870V3.1.p	Pp3c8_870V3.1.p Alpha-expansin 15 precursor, putative [Ricinus communis].	225.13	1.2145e-96	30	1912.84	2	+	+	21664000	103323800	2.2538
SVQGGGGDDSQSGHLVEGLDIN	22	Pp3c8_870V3.1.p	Pp3c8_870V3.1.p Alpha-expansin 15 precursor, putative [Ricinus communis].	224.86	2.6244e-80	13	2139.97	2	+	+	13389000	432840000	5.01471
SVQGGGGDDSQSGHLVEGLDINIDSDPSNSGSSF	34	Pp3c8_870V3.1.p	Pp3c8_870V3.1.p Alpha-expansin 15 precursor, putative [Ricinus communis].	342.83	0	128	3333.45	3	+	+	344920000	258140000	-0.418108
SVVTMTPAPGSINPPLMNA	19	Pp3c4_18780V3.1.p	Pp3c4_18780V3.1.p hypothetical protein SELMODRAFT_24883, partial [Selaginella moellendorffii].	77.185	0.0024697	3	1895.95	2	+	+	8773150	48522000	2.46747
SYGIIPPGENPKKPGQPN	18	Pp3c9_25950V3.1.p	Pp3c9_25950V3.1.p hypothetical protein SORBIDRAFT_02g002900 [Sorghum bicolor].	63.682	0.0088734	2	1891.98	3	+	+	9265600	4187500	-1.1458
SYLPPLSDDQIARQVD	16	Pp3c13_16130V3.1.p	Pp3c13_16130V3.1.p RecName: Full=Ribulose bisphosphate carboxylase small chain 4, chloroplastic; Short=RuBisCO small subunit 4; Flags: Precursor.	115.12	2.3311e-06	11	1815.9	2	+	+	30561500	55334000	0.856451
SYLPPLTDDQIAKQVD	16	Pp3c3_20140V3.1.p	Pp3c3_20140V3.1.p ribulose-bisphosphate carboxylase [Pteris vittata].	107.65	0.00083783	9	1801.91	2	+	+	47698000	36554000	-0.383899
SYTPGAHDVQVVS	13	Pp3c16_22330V3.1.p	Pp3c16_22330V3.1.p blue copper protein precursor [Zea mays].	73.985	0.0056323	3	1358.65	2	+	+	23567000	62892000	1.41611
SYTPGAHDVQVVSAT	15	Pp3c16_22330V3.1.p	Pp3c16_22330V3.1.p blue copper protein precursor [Zea mays].	223.78	1.2309e-75	142	1530.73	2	+	+	77867000	124433000	0.676285
TDINLDLGDGKQG	13	Pp3c8_870V3.1.p	Pp3c8_870V3.1.p Alpha-expansin 15 precursor, putative [Ricinus communis].	218.36	4.8403e-70	136	1344.65	2	+	+	78391000	94139500	0.264112
TDINLDLGDGKQGD	14	Pp3c8_870V3.1.p	Pp3c8_870V3.1.p Alpha-expansin 15 precursor, putative [Ricinus communis].	222.91	1.5896e-71	27	1459.68	2	+	+	19387750	59297500	1.61283
TDINLDLGDGKQGDF	15	Pp3c8_870V3.1.p	Pp3c8_870V3.1.p Alpha-expansin 15 precursor, putative [Ricinus communis].	223.22	2.6211e-75	59	1606.75	2	+	+	35652000	75000000	1.07291
TDINLDLGDGKQGDFST	17	Pp3c8_870V3.1.p	Pp3c8_870V3.1.p Alpha-expansin 15 precursor, putative [Ricinus communis].	332.06	9.1271e-174	429	1794.83	2	+	+	1594500000	1614100000	0.0176259
TDINLDLGDGKQGDFSTA	18	Pp3c8_870V3.1.p	Pp3c8_870V3.1.p Alpha-expansin 15 precursor, putative [Ricinus communis].	307.03	6.3502e-224	123	1865.86	2	+	+	118260000	170040000	0.523912
TDINLDLGDGKQGDFSTASLPDDQSEQGFDSF	32	Pp3c8_870V3.1.p	Pp3c8_870V3.1.p Alpha-expansin 15 precursor, putative [Ricinus communis].	278.48	3.5002e-189	13	3418.5	3	+	+	24910000	99143500	1.99279
TELKPLNGGKSQPY	14	Pp3c22_19780V3.1.p	Pp3c22_19780V3.1.p hypothetical protein SELMODRAFT_421674 [Selaginella moellendorffii].	90.444	3.2036e-08	43	1530.8	3	+	+	52719000	5492600	-3.26276
TELKPLNGGKSQPYDVD	17	Pp3c22_19780V3.1.p	Pp3c22_19780V3.1.p hypothetical protein SELMODRAFT_421674 [Selaginella moellendorffii].	87.138	0.001212	8	1859.93	2;3	+	+	7218500	494810000	6.09903
TELKPLNGGKSQPYDVDSIT	20	Pp3c22_19780V3.1.p	Pp3c22_19780V3.1.p hypothetical protein SELMODRAFT_421674 [Selaginella moellendorffii].	59.003	0.0067852	2	2161.09	3	+	+	40554000	41456000	0.0317367
TELKPLNGGKSQPYDVDSITGE	22	Pp3c22_19780V3.1.p	Pp3c22_19780V3.1.p hypothetical protein SELMODRAFT_421674 [Selaginella moellendorffii].	107.33	1.7053e-05	9	2347.15	3	+	+	36190000	73761000	1.02727
TELKPLNGGKSQPYDVDSITGET	23	Pp3c22_19780V3.1.p	Pp3c22_19780V3.1.p hypothetical protein SELMODRAFT_421674 [Selaginella moellendorffii].	90.464	0.00011556	7	2448.2	3	+	+	23735500	49571000	1.06245
TELKPLNGGKSQPYDVDSITGETIYDD	27	Pp3c22_19780V3.1.p	Pp3c22_19780V3.1.p hypothetical protein SELMODRAFT_421674 [Selaginella moellendorffii].	136.71	8.8957e-20	12	2954.4	3	+	+	40260500	27500000	-0.549933
TELKPLNGGKSQPYDVDSITGETIYDDE	28	Pp3c22_19780V3.1.p	Pp3c22_19780V3.1.p hypothetical protein SELMODRAFT_421674 [Selaginella moellendorffii].	225.17	1.1868e-100	22	3083.45	3	+	+	74920500	55989500	-0.420204
TELKPLNGGKSQPYDVDSITGETIYDDESSF	31	Pp3c22_19780V3.1.p	Pp3c22_19780V3.1.p hypothetical protein SELMODRAFT_421674 [Selaginella moellendorffii].	228.62	4.8414e-105	10	3404.58	3	+	+	49354500	153610000	1.63802
TFAEYPPLGR	10	Pp3c2_6770V3.1.p	Pp3c2_6770V3.1.p elongation factor-1A [Glycine max].	107.66	0.0013686	13	1149.58	2	+	+	11188750	9769400	-0.195707
TFQGPPHGIQ	10	PhpapaCp031	PhpapaCp031 NP_904194.1 rbcL ribulose-1,5-bisphosphate carboxylase/oxygenase large subunit	77.923	0.0090054	59	1080.54	2	+	+	14610350	39905000	1.44958
TFQGPPHGIQVER	13	PhpapaCp031	PhpapaCp031 NP_904194.1 rbcL ribulose-1,5-bisphosphate carboxylase/oxygenase large subunit	59.116	0.047485	1	1464.75	3	+	+	24605000	7802600	-1.65692
TIDTDYESNAAGFLGT	16	Pp3c23_8730V3.1.p	Pp3c23_8730V3.1.p	61.353	0.010405	8	1673.74	2	+	+	20897000	108350000	2.37433
TLPGGDFSVE	10	Pp3c25_760V3.1.p	Pp3c25_760V3.1.p hypothetical protein CARUB_v10001159mg [Capsella rubella].	104.75	0.0018528	22	1020.48	1	+	+	77376000	61480000	-0.331769
TLRDDYEPGNLG	12	Pp3c9_3440V3.1.p	Pp3c9_3440V3.1.p protein fucoxanthin chlorophyll a/c protein [Phaeodactylum tricornutum CCAP 1055/1].	121.73	5.5384e-07	7	1348.63	2	+	+	31003000	20164000	-0.620626
TLRDDYEPGNLGFDPL	16	Pp3c9_3440V3.1.p	Pp3c9_3440V3.1.p protein fucoxanthin chlorophyll a/c protein [Phaeodactylum tricornutum CCAP 1055/1].	116.84	0.00026332	4	1820.86	2	+	+	35393000	19337000	-0.8721
TLTPVTDSGYFAKPV	15	Pp3c4_18780V3.1.p	Pp3c4_18780V3.1.p hypothetical protein SELMODRAFT_24883, partial [Selaginella moellendorffii].	171.92	2.8875e-31	32	1594.82	2	+	+	89194000	57588500	-0.631166
TLTPVTDSGYFAKPVS	16	Pp3c4_18780V3.1.p	Pp3c4_18780V3.1.p hypothetical protein SELMODRAFT_24883, partial [Selaginella moellendorffii].	232.5	3.1471e-91	69	1681.86	2	+	+	34304000	25082000	-0.451724
TLTPVTDSGYFAKPVSK	17	Pp3c4_18780V3.1.p	Pp3c4_18780V3.1.p hypothetical protein SELMODRAFT_24883, partial [Selaginella moellendorffii].	130.56	3.1325e-09	78	1809.95	3	+	+	27454000	23268000	-0.238669
TNFSGAGSSGYYDGR	15	Pp3c3_20140V3.1.p	Pp3c3_20140V3.1.p ribulose-bisphosphate carboxylase [Pteris vittata].	87.498	0.001412	5	1537.64	2	+	+	7149000	9599500	0.425218
TNFSGSGSSGYYDGR	15	Pp3c13_16130V3.1.p	Pp3c13_16130V3.1.p RecName: Full=Ribulose bisphosphate carboxylase small chain 4, chloroplastic; Short=RuBisCO small subunit 4; Flags: Precursor.	88.552	0.0001364	11	1553.64	2	+	+	13043000	15732050	0.270431
TPFAVDGRVLDS	12	Pp3c5_15690V3.1.p	Pp3c5_15690V3.1.p PREDICTED: uncharacterized protein LOC104120866 [Nicotiana tomentosiformis].	96.113	0.0006398	4	1275.65	2	+	+	27147050	29149000	0.102651
TPTPVDDNTYFLKPVSK	17	Pp3c4_18720V3.1.p	Pp3c4_18720V3.1.p hypothetical protein CARUB_v10007239mg [Capsella rubella].	163.44	1.9332e-39	75	1920.98	3	+	+	47717000	47667000	-0.00151251
TRVQTSDNGISEDQTVL	17	Pp3c13_1540V3.1.p	Pp3c13_1540V3.1.p	123.02	8.0132e-09	4	1861.9	2	+	+	11304000	78644000	2.7985
TTLFDDASDSNEGGVL	16	Pp3c8_870V3.1.p	Pp3c8_870V3.1.p Alpha-expansin 15 precursor, putative [Ricinus communis].	262	6.2904e-128	126	1639.72	2	+	+	280060000	320320000	0.193778
TTVSSFDDNVTGDAP	15	Pp3c13_1540V3.1.p	Pp3c13_1540V3.1.p	247.08	4.2084e-107	9	1524.66	2	+	+	5761700	285950000	5.63312
TVIGVAVAGVSTFDPVK	17	Pp3c5_17290V3.1.p	Pp3c5_17290V3.1.p PREDICTED: uncharacterized protein LOC104600599 [Nelumbo nucifera].	215.51	8.1653e-31	104	1658.92	2;3	+	+	102810000	34742000	-1.56523
TYYTPDYQTKDTDILA	16	PhpapaCp031	PhpapaCp031 NP_904194.1 rbcL ribulose-1,5-bisphosphate carboxylase/oxygenase large subunit	59.542	0.011465	1	1906.88	2	-	+		5074900
TYYTPDYQTKDTDILAA	17	PhpapaCp031	PhpapaCp031 NP_904194.1 rbcL ribulose-1,5-bisphosphate carboxylase/oxygenase large subunit	91.937	0.00090771	5	1977.92	2	+	+	6880900	19222000	1.48209
VADKVSPDPAVVPPNVL	17	Pp3c15_11070V3.1.p	Pp3c15_11070V3.1.p LhcSR [Ulva prolifera].	67.456	0.0067852	2	1715.95	2	+	+	2045200	14023400	2.77752
VADKVSPDPAVVPPNVLE	18	Pp3c15_11070V3.1.p	Pp3c15_11070V3.1.p LhcSR [Ulva prolifera].	119.62	0.00073258	24	1844.99	2	+	+	21637000	58457000	1.43388
VADKVSPDPEVVPPN	15	Pp3c9_3440V3.1.p	Pp3c9_3440V3.1.p protein fucoxanthin chlorophyll a/c protein [Phaeodactylum tricornutum CCAP 1055/1].	90.05	0.00042553	39	1561.8	2	+	+	16302000	36330000	1.15611
VADKVSPDPEVVPPNVL	17	Pp3c9_3440V3.1.p	Pp3c9_3440V3.1.p protein fucoxanthin chlorophyll a/c protein [Phaeodactylum tricornutum CCAP 1055/1].	75.479	0.0036106	5	1773.95	2	+	+	15267500	23294000	0.609495
VADKVSPDPEVVPPNVLE	18	Pp3c9_3440V3.1.p	Pp3c9_3440V3.1.p protein fucoxanthin chlorophyll a/c protein [Phaeodactylum tricornutum CCAP 1055/1].	136.6	0.000317	51	1902.99	2;3	+	+	35293000	74366000	1.07526
VAVAGVSTFDPVK	13	Pp3c5_17290V3.1.p	Pp3c5_17290V3.1.p PREDICTED: uncharacterized protein LOC104600599 [Nelumbo nucifera].	104.43	0.00013401	9	1288.7	2	+	+	17197300	16759500	-0.037203
VAYNIFGPGLIQ	12	Pp3c14_6710V3.1.p	Pp3c14_6710V3.1.p PREDICTED: probable pectate lyase 20 [Gossypium raimondii].	110.41	5.2159e-06	4	1290.7	2	+	+	7842500	22615000	1.52789
VDEEGIVRADVPF	13	PhpapaCp012	PhpapaCp012 NP_904175.1 psbB photosystem II 47 kDa protein	86.344	0.0013846	3	1444.72	2	+	+	8549000	29277000	1.77594
VDEEGIVRADVPFR	14	PhpapaCp012	PhpapaCp012 NP_904175.1 psbB photosystem II 47 kDa protein	124.3	5.8381e-20	42	1600.82	2;3	+	+	86457000	47869500	-0.852876
VDEEGIVRADVPFRR	15	PhpapaCp012	PhpapaCp012 NP_904175.1 psbB photosystem II 47 kDa protein	59.185	0.024333	1	1756.92	3	+	-	11537450
VDHVIGGTNKWDYPPGTDTN	20	Pp3c5_23940V3.1.p	Pp3c5_23940V3.1.p chemocyanin precursor [Zea mays].	127.59	4.9547e-09	112	2185.01	3	+	+	32014000	104840000	1.71141
VDHVIGGTNKWDYPPGTDTNYYAT	24	Pp3c5_23940V3.1.p	Pp3c5_23940V3.1.p chemocyanin precursor [Zea mays].	97.488	8.3149e-07	6	2683.22	3	+	+	15882000	10758900	-0.561862
VDPKMDPVFAE	11	Pp3c19_20780V3.1.p	Pp3c19_20780V3.1.p PREDICTED: peroxidase 47 [Malus domestica].	90.685	0.0027046	15	1246.59	2	+	+	77410000	147530000	0.930416
VETGEIAGTFESIQPSDTDLGSKAPK	26	Pp3c13_21050V3.1.p	Pp3c13_21050V3.1.p PREDICTED: oxygen-evolving enhancer protein 1, chloroplastic [Solanum lycopersicum].	87.509	2.853e-05	6	2676.31	3	+	+	19356000	24976000	0.367762
VFSQVPDRSYSYP	13	Pp3c4_18720V3.1.p	Pp3c4_18720V3.1.p hypothetical protein CARUB_v10007239mg [Capsella rubella].	68.893	0.015512	5	1543.73	2	+	+	11196000	18591000	0.731621
VFTEQAEGILKEA	13	PhpapaCp053	PhpapaCp053 NP_904216.1 atpA ATP synthase CF1 alpha subunit	87.298	0.0012903	6	1433.74	2	+	+	20618050	25078000	0.282514
VKEDNSYVYDAQKDPSPLEF	20	Pp3c13_1540V3.1.p	Pp3c13_1540V3.1.p	186.15	2.7101e-41	10	2343.09	3	+	+	43933500	20532000	-1.09745
VLLWSPVLIP	10	Pp3c18_16020V3.1.p	Pp3c18_16020V3.1.p PREDICTED: uncharacterized protein LOC104811288 [Tarenaya hassleriana].	68.915	0.035173	3	1135.7	2	+	+	37539000	16972000	-1.14523
VLQDGLGAVGNVIN	14	Pp3c5_15770V3.1.p	Pp3c5_15770V3.1.p hypothetical protein CISIN_1g035810mg [Citrus sinensis].	60.102	0.034628	2	1367.74	2	+	+	4718300	48873000	3.3727
VMQTAVTSPTLSPVVLPVNSGAND	24	Pp3c4_18780V3.1.p	Pp3c4_18780V3.1.p hypothetical protein SELMODRAFT_24883, partial [Selaginella moellendorffii].	65.716	0.0013026	2	2396.23	2	-	+		10146500
VNERESAPEMSGVM	14	Pp3c25_3840V3.1.p	Pp3c25_3840V3.1.p Os01g0743200 [Oryza sativa Japonica Group].	169.82	4.2451e-27	84	1534.68	2	+	+	267790000	16685000	-4.00448
VNERESAPEMSGVMGTM	17	Pp3c25_3840V3.1.p	Pp3c25_3840V3.1.p Os01g0743200 [Oryza sativa Japonica Group].	275.63	1.4733e-173	35	1823.79	2	+	+	49802000	659057500	3.72613
VQAIVTGKGPLENL	14	Pp3c4_17240V3.1.p	Pp3c4_17240V3.1.p chlorophyll A/B binding protein, putative [Ricinus communis].	122.51	9.8586e-08	33	1437.82	2	+	+	8975100	23985500	1.41816
VQAIVTGKGPLENLNDHLADPVA	23	Pp3c4_17240V3.1.p	Pp3c4_17240V3.1.p chlorophyll A/B binding protein, putative [Ricinus communis].	45.047	0.030849	3	2370.25	3	+	+	11033000	4036500	-1.45065
VQAIVTGKGPLENLNDHLADPVAN	24	Pp3c4_17240V3.1.p	Pp3c4_17240V3.1.p chlorophyll A/B binding protein, putative [Ricinus communis].	102.45	5.1226e-07	34	2484.3	3	+	+	65661500	52580000	-0.320534
VQANVTHVGPIDNL	14	Pp3c10_25415V3.1.p	Pp3c10_25415V3.1.p PREDICTED: chlorophyll a-b binding protein, chloroplastic [Nicotiana tomentosiformis].	105.36	0.00023398	19	1475.77	2	+	+	26606000	21534000	-0.305135
VQTSDNGISEDQTVL	15	Pp3c13_1540V3.1.p	Pp3c13_1540V3.1.p	235.47	2.0495e-90	107	1604.75	2	+	+	313310000	77914000	-2.00764
VSPTDGVVTIKPSIPG	16	Pp3c4_16840V3.1.p	Pp3c4_16840V3.1.p Fasciclin-like arabinogalactan family protein [Theobroma cacao].	124.21	1.1083e-09	20	1565.87	2	+	+	16086000	50811500	1.65935
VSPTDGVVTIKPSIPGSTTQ	20	Pp3c4_16840V3.1.p	Pp3c4_16840V3.1.p Fasciclin-like arabinogalactan family protein [Theobroma cacao].	77.078	0.0013989	3	1983.05	2	+	+	7579400	10790650	0.509626
VSQDDSNNWSYSGDSF	16	Pp3c4_31070V3.1.p	Pp3c4_31070V3.1.p hypothetical protein SELMODRAFT_437656 [Selaginella moellendorffii].	73.781	0.0038091	2	1806.7	2	+	+	5220900	6979000	0.418722
VSTGLAYDVFGSPRPNE	17	PhpapaCp020	PhpapaCp020 NP_904183.1 psbE photosystem II protein V	102.9	0.00032364	5	1807.87	2	+	+	29971000	31931000	0.0913905
VTDPSGDPNAKSF	13	Pp3c8_870V3.1.p	Pp3c8_870V3.1.p Alpha-expansin 15 precursor, putative [Ricinus communis].	128.01	3.8655e-10	31	1333.62	2	+	+	18201000	49786000	1.45172
VTEGTPQKAGTGLQYDGPK	19	Pp3c5_690V3.1.p	Pp3c5_690V3.1.p	86.727	0.00093643	6	1945.97	3	+	+	34053000	30085000	-0.178738
VTEGTPQKAGTGLQYDGPKKGS	22	Pp3c5_690V3.1.p	Pp3c5_690V3.1.p	66.325	0.0021868	5	2218.12	3;4	+	+	12274700	12753000	0.0551489
VTVQLPGGERVPF	13	Pp3c13_21050V3.1.p	Pp3c13_21050V3.1.p PREDICTED: oxygen-evolving enhancer protein 1, chloroplastic [Solanum lycopersicum].	74.533	0.0049776	3	1397.77	2	-	+		9607550
VTYDVPRWTVPA	12	Pp3c4_11030V3.1.p	Pp3c4_11030V3.1.p PREDICTED: mavicyanin [Amborella trichopoda].	129.85	6.914e-08	83	1402.72	2	+	+	16342000	36729000	1.16834
VVAVDQAPGVR	11	Pp3c20_640V3.1.p	Pp3c20_640V3.1.p unknown [Picea sitchensis].	92.439	0.0043846	6	1109.62	2	+	+	8393900	3457800	-1.27949
VVAVDQAPGVRYP	13	Pp3c20_640V3.1.p	Pp3c20_640V3.1.p unknown [Picea sitchensis].	127.3	6.9422e-05	38	1369.74	2	+	+	15621000	29326000	0.908693
VVAVDQAPGVRYPV	14	Pp3c20_640V3.1.p	Pp3c20_640V3.1.p unknown [Picea sitchensis].	179.57	4.0643e-35	55	1468.8	2	+	+	34712000	48703000	0.488576
VVAVDQAPGVRYPVVV	16	Pp3c20_640V3.1.p	Pp3c20_640V3.1.p unknown [Picea sitchensis].	72.643	0.0040683	2	1666.94	2	+	+	3309700	2863300	-0.209022
VVDLLAPYRRGGKIG	15	PhpapaCp032	PhpapaCp032 NP_904195.1 atpB ATP synthase CF1 beta subunit	62.891	0.018447	5	1612.94	3	+	+	39150000	4227500	-3.21114
VVPVEEPVNYDYTR	14	Pp3c13_1540V3.1.p	Pp3c13_1540V3.1.p	169.52	4.5965e-27	21	1678.82	2	+	+	22873000	251620000	3.45953
VYDAQKDPSPLEF	13	Pp3c13_1540V3.1.p	Pp3c13_1540V3.1.p	214.04	8.3613e-70	16	1507.72	2	+	+	8890550	136390000	3.93932
VYVPADDLTDPAPATTF	17	PhpapaCp032	PhpapaCp032 NP_904195.1 atpB ATP synthase CF1 beta subunit	88.681	0.0011142	6	1791.86	2	+	+	19297250	22468000	0.219476
YLSGESAEGPIGRLG	15	Pp3c1_19190V3.1.p	Pp3c1_19190V3.1.p Carbonic anhydrase isoform 2 [Theobroma cacao].	82.171	0.0021738	6	1504.75	2	+	+	12562000	15813000	0.332045
YLSGGDSVSLPTPGTYY	17	Pp3c16_22330V3.1.p	Pp3c16_22330V3.1.p blue copper protein precursor [Zea mays].	81.771	0.0020667	5	1775.83	2	+	+	12013000	26936000	1.16494
YLSSAALGDANADAIKQGT	19	Pp3c9_5310V3.1.p	Pp3c9_5310V3.1.p ribulose-1,5-bisphosphate carboxylase/oxygenase activase small isoform [Pinus massoniana].	214.53	7.4465e-80	8	1864.92	2	+	+	17557500	84385000	2.2649
YQVIEPLNGDPFIGG	15	Pp3c16_5670V3.1.p	Pp3c16_5670V3.1.p PREDICTED: photosystem I reaction center subunit XI, chloroplastic-like [Malus domestica].	53.528	0.051254	2	1617.8	2	+	+	8894600	4237100	-1.06985
YVYDARAGGQGNGDQAAESF	20	Pp3c4_31070V3.1.p	Pp3c4_31070V3.1.p hypothetical protein SELMODRAFT_437656 [Selaginella moellendorffii].	235.26	1.4279e-50	9	2074.9	2	+	+	17688500	211560000	3.58018
YYTPDYQTKDTDIL	14	PhpapaCp031	PhpapaCp031 NP_904194.1 rbcL ribulose-1,5-bisphosphate carboxylase/oxygenase large subunit	98.156	0.000587	7	1734.8	2	+	+	18330000	58700000	1.67915
YYTPDYQTKDTDILA	15	PhpapaCp031	PhpapaCp031 NP_904194.1 rbcL ribulose-1,5-bisphosphate carboxylase/oxygenase large subunit	67.726	0.010832	3	1805.84	2	+	+	42915000	23549000	-0.865816
YYTPDYQTKDTDILAA	16	PhpapaCp031	PhpapaCp031 NP_904194.1 rbcL ribulose-1,5-bisphosphate carboxylase/oxygenase large subunit	119.39	1.0186e-06	10	1876.87	2	+	+	33863500	94969000	1.48773
