# Supplementary material for: Phytohormone treatment induces generation of cryptic peptides with antimicrobial activity in the Moss Physcomitrella patens
Source: BMC Plant Biol. 2019 Jan 7;19:9. doi: 10.1186/s12870-018-1611-z (PMC6322304; doi:10.1186/s12870-018-1611-z)
Supplement: Supplementary file 10 — Table S4. Antimicrobial potential of intracellular peptides predicted using three tools: CAMP, iAMPpred and ADAM. (XLSX 255 kb) [file 12870_2018_1611_MOESM10_ESM.xlsx]

## Sheet: S4
Table S4. Antimicrobial potential of intracellular peptides predicted using three tools: CAMP, iAMPpred and ADAM.
Sequence	Protein	Control	MeJA	ADAM	Class CAMP SVM	Class CAMP RF	Class CAMP ANN	Class CAMP DA	iAMPpred
AAAAAEAAPTEVFVK	Pp3c22_5470V3.1.p	+	+	AMP	NAMP	NAMP	NAMP	NAMP	0.386
AAAAAEAAPTEVFVKAA	Pp3c22_5470V3.1.p	-	+	AMP	NAMP	NAMP	NAMP	NAMP	0.408
AAAAEAAPTEVFVK	Pp3c22_5470V3.1.p	+	+	AMP	NAMP	NAMP	NAMP	NAMP	0.343
AAAAGADAAENDVIVVGGGPGGYVAAIK	Pp3c17_14660V3.1.p	+	+	AMP	NAMP	NAMP	NAMP	NAMP	0.752
AAAAGADAAENDVIVVGGGPGGYVAAIKAAQLGFK	Pp3c17_14660V3.1.p	+	+	AMP	NAMP	NAMP	NAMP	NAMP	0.897
AAAAPAPAPEPVVAAP	Pp3c2_22190V3.1.p	+	+	AMP	NAMP	NAMP	NAMP	NAMP	0.392
AAAAPDAAAEAPKGFTPPT	Pp3c6_1620V3.1.p	-	+	AMP	AMP	NAMP	NAMP	NAMP	0.142
AAAAPDAAAEAPKGFTPPTLN	Pp3c6_1620V3.1.p	+	+	AMP	NAMP	NAMP	NAMP	NAMP	0.109
AAAAPERVPDMGK	Pp3c3_35180V3.1.p	+	+	Non AMP	NAMP	NAMP	NAMP	NAMP	0.09
AAAAPERVPDMGKRN	Pp3c3_35180V3.1.p	+	+	Non AMP	NAMP	NAMP	NAMP	NAMP	0.042
AAAAPERVPDMGKRNL	Pp3c3_35180V3.1.p	+	+	Non AMP	NAMP	NAMP	NAMP	NAMP	0.028
AAAAPERVPDMGKRNLM	Pp3c3_35180V3.1.p	+	+	Non AMP	AMP	AMP	AMP	AMP	0.137
AAAAPERVPDMGKRNLMN	Pp3c3_35180V3.1.p	+	+	AMP	NAMP	NAMP	NAMP	NAMP	0.119
AAAAPERVPDMGKRNLMNLL	Pp3c3_35180V3.1.p	+	+	Non AMP	NAMP	NAMP	NAMP	NAMP	0.074
AAADAPEPSP	Pp3c1_27160V3.1.p	+	+	AMP	NAMP	NAMP	NAMP	NAMP	0.111
AAADAPEPSPQ	Pp3c1_27160V3.1.p	+	+	AMP	NAMP	NAMP	NAMP	NAMP	0.07
AAAEGLEQVTTAVGNLFH	Pp3c1_29300V3.1.p	+	+	AMP	AMP	NAMP	NAMP	NAMP	0.129
AAAENITHVLQ	Pp3c4_2950V3.1.p	+	+	AMP	NAMP	NAMP	NAMP	NAMP	0.377
AAAGKAGAIIG	Pp3c6_26510V3.1.p	+	+	AMP	NAMP	NAMP	NAMP	NAMP	0.901
AAAGSAPAAPASQPPAVS	Pp3c7_11410V3.1.p	+	+	AMP	AMP	AMP	AMP	AMP	0.22
AAAGSAPAAPASQPPAVSATQS	Pp3c7_11410V3.1.p	+	+	AMP	NAMP	NAMP	NAMP	NAMP	0.186
AAAHQAASVLPLQP	Pp3c20_9190V3.1.p	+	-	Non AMP	NAMP	NAMP	NAMP	NAMP	0.227
AAAHQAASVLPLQPT	Pp3c20_9190V3.1.p	+	+	Non AMP	NAMP	NAMP	AMP	NAMP	0.11
AAAHQAASVLPLQPTQ	Pp3c20_9190V3.1.p	+	+	Non AMP	NAMP	NAMP	NAMP	NAMP	0.109
AAAHQAASVLPLQPTQE	Pp3c20_9190V3.1.p	+	+	Non AMP	AMP	AMP	AMP	AMP	0.061
AAAHQAASVLPLQPTQEL	Pp3c20_9190V3.1.p	+	+	Non AMP	NAMP	NAMP	NAMP	NAMP	0.04
AAAHQAASVLPLQPTQELLG	Pp3c20_9190V3.1.p	+	+	Non AMP	NAMP	NAMP	NAMP	NAMP	0.019
AAAHQAASVLPLQPTQELLGQQISVR	Pp3c20_9190V3.1.p	+	+	Non AMP	NAMP	NAMP	NAMP	NAMP	0.01
AAAKHGPLASELS	Pp3c5_10150V3.1.p	+	+	AMP	AMP	NAMP	NAMP	AMP	0.123
AAAPEAAVAEEVK	Pp3c21_4350V3.1.p	+	+	AMP	AMP	AMP	NAMP	AMP	0.281
AAAPTPAPPVEKEVKPVIGP	Pp3c23_22230V3.1.p	+	+	AMP	NAMP	NAMP	NAMP	NAMP	0.037
AAAQDSYRLTLQ	Pp3c10_18330V3.1.p	-	+	Non AMP	NAMP	NAMP	NAMP	NAMP	0.031
AAASDEVADEDASSEKDEL	Pp3c14_3360V3.1.p	+	+	AMP	NAMP	NAMP	NAMP	NAMP	0.149
AAAVATKFTTLKPLG	Pp3c19_8070V3.1.p	+	+	AMP	AMP	NAMP	NAMP	AMP	0.847
AAAVATKFTTLKPLGDRIL	Pp3c19_8070V3.1.p	+	+	Non AMP	NAMP	NAMP	NAMP	NAMP	0.338
AAAVTSAATLAYAHPVF	Pp3c18_6770V3.1.p	+	+	AMP	NAMP	NAMP	NAMP	AMP	0.557
AADAGASDAFPEGTPEVG	Pp3c4_8130V3.1.p	+	+	Non AMP	NAMP	NAMP	NAMP	NAMP	0.011
AADAHGPAKVPM	Pp3c6_9540V3.1.p	+	+	AMP	NAMP	NAMP	NAMP	AMP	0.291
AADAHGPAKVPMW	Pp3c6_9540V3.1.p	+	+	AMP	NAMP	NAMP	NAMP	NAMP	0.356
AADASASDAYPEGSVK	Pp3c12_14510V3.1.p	+	+	AMP	AMP	AMP	AMP	AMP	0.057
AADASASDAYPEGSVKAG	Pp3c12_14510V3.1.p	+	+	AMP	NAMP	NAMP	NAMP	NAMP	0.086
AADDFIKNDSPQRFGPERGLG	Pp3c13_24110V3.1.p	+	+	AMP	NAMP	NAMP	NAMP	NAMP	0.014
AADDFIKNDSPQRFGPERGLGN	Pp3c13_24110V3.1.p	+	+	AMP	NAMP	NAMP	NAMP	NAMP	0.016
AADFKERLTGLK	Pp3c15_6920V3.1.p	+	+	AMP	AMP	NAMP	AMP	NAMP	0.166
AADGSREVGFGTTKGVALNGN	Pp3c12_710V3.1.p	+	+	AMP	NAMP	NAMP	NAMP	NAMP	0.123
AAEAAPTEVFVK	Pp3c22_5470V3.1.p	+	+	AMP	NAMP	NAMP	NAMP	NAMP	0.176
AAEAEAPAAQAVVPEKFK	Pp3c4_31840V3.1.p	+	+	AMP	NAMP	NAMP	NAMP	NAMP	0.273
AAEATAGQDEAPQGNVHVL	Pp3c6_5850V3.1.p	+	+	Non AMP	AMP	AMP	AMP	AMP	0.078
AAEEAAKLGTVIG	Pp3c3_25750V3.1.p	+	+	AMP	NAMP	NAMP	NAMP	NAMP	0.25
AAEEAAKLGTVIGIDLG	Pp3c3_25750V3.1.p	+	+	AMP	NAMP	NAMP	NAMP	NAMP	0.371
AAEEKREFPLS	Pp3c12_11700V3.1.p	+	+	AMP	NAMP	NAMP	NAMP	NAMP	0.026
AAEGEGEGHVDGQGEPENATNGGPAQS	Pp3c2_21110V3.1.p	+	+	AMP	NAMP	NAMP	NAMP	NAMP	0.019
AAEGEGEGHVDGQGKPEEATNGVQTQS	Pp3c1_15380V3.1.p	+	+	AMP	AMP	AMP	NAMP	AMP	0.018
AAEGPDLSVTVNGLK	Pp3c20_21870V3.1.p	+	+	AMP	NAMP	NAMP	NAMP	NAMP	0.038
AAERAGMDLPY	Pp3c4_8330V3.1.p	+	+	Non AMP	AMP	AMP	NAMP	AMP	0.047
AAGDILSGLAAYGK	Pp3c22_17930V3.1.p	+	+	AMP	NAMP	NAMP	NAMP	NAMP	0.818
AAGESVDNPGELTPLQR	Pp3c5_10150V3.1.p	+	+	Non AMP	NAMP	NAMP	AMP	NAMP	0
AAGGIGQPLGLL	Pp3c4_20940V3.1.p	+	+	AMP	NAMP	NAMP	NAMP	NAMP	0.536
AAGGIGQPLGLLMK	Pp3c4_20940V3.1.p	+	+	AMP	AMP	NAMP	NAMP	NAMP	0.902
AAGGIGQPLGLLMKLNPLVT	Pp3c4_20940V3.1.p	+	+	AMP	AMP	AMP	AMP	AMP	0.212
AAGGIGQPLSLLIK	Pp3c14_9020V3.1.p	+	+	AMP	NAMP	NAMP	NAMP	NAMP	0.963
AAGGIGQPLSLLMKMHPL	Pp3c1_7380V3.1.p	+	+	AMP	NAMP	NAMP	NAMP	NAMP	0.355
AAGIIAQETAGDVRLT	Pp3c11_25530V3.1.p	+	+	AMP	NAMP	NAMP	NAMP	NAMP	0.055
AAGTVPVEGTGEKKHGFF	Pp3c13_6860V3.1.p	+	+	AMP	NAMP	NAMP	NAMP	NAMP	0.107
AAGTVPVEGTGEKKHGFFG	Pp3c13_6860V3.1.p	+	-	AMP	NAMP	NAMP	NAMP	NAMP	0.115
AAGVVGAGVLGVAGYAAYKH	Pp3c6_2530V3.1.p	+	+	AMP	NAMP	NAMP	NAMP	NAMP	0.779
AAHAALQDTFRILK	Pp3c1_40570V3.1.p	+	+	AMP	NAMP	NAMP	NAMP	NAMP	0.227
AAHANQQIYTRATNT	Pp3c2_14800V3.1.p	+	+	AMP	NAMP	NAMP	NAMP	NAMP	0.422
AAHAVVQDTFRILK	Pp3c17_23180V3.1.p	+	+	AMP	NAMP	NAMP	NAMP	NAMP	0.269
AAKDTEEDKVSKLV	Pp3c13_13830V3.1.p	+	+	Non AMP	NAMP	NAMP	NAMP	NAMP	0.124
AAKDTEEDKVSKLVD	Pp3c13_13830V3.1.p	+	+	Non AMP	NAMP	AMP	NAMP	NAMP	0.16
AAKDTEEDKVSKLVDAAPKAAGSAVN	Pp3c13_13830V3.1.p	+	+	Non AMP	AMP	NAMP	NAMP	NAMP	0.177
AAKDTEEDKVSKLVDAAPKAAGSAVNQLLG	Pp3c13_13830V3.1.p	+	+	Non AMP	NAMP	NAMP	NAMP	NAMP	0.271
AAKQLRAELAK	Pp3c18_21210V3.1.p	+	+	AMP	NAMP	NAMP	NAMP	NAMP	0.552
AANEKTFASFMT	Pp3c14_26060V3.1.p	+	+	AMP	NAMP	NAMP	NAMP	NAMP	0.352
AANEKTFASFMTD	Pp3c14_26060V3.1.p	+	+	AMP	NAMP	NAMP	NAMP	NAMP	0.173
AANEKTFASFMTDFLMGGVSAAVSK	Pp3c14_26060V3.1.p	+	+	AMP	NAMP	NAMP	NAMP	NAMP	0.272
AANEKTFASFMTDFLMGGVSAAVSKTAAAPIERVK	Pp3c14_26060V3.1.p	+	+	Non AMP	AMP	AMP	AMP	AMP	0.19
AANVAFAVR	Pp3c21_9980V3.1.p	+	+	AMP	NAMP	AMP	AMP	AMP	0.716
AAPAAVPAAKVEEVGGSNGTRLG	Pp3c19_4103V3.1.p	+	+	AMP	NAMP	NAMP	NAMP	NAMP	0.036
AAPADKVGDVEEKKAPAAAGAE	Pp3c8_5730V3.1.p	+	+	Non AMP	NAMP	NAMP	NAMP	NAMP	0.135
AAPAPKPASAPAPAPE	Pp3c21_14550V3.1.p	+	-	AMP	AMP	NAMP	NAMP	NAMP	0.231
AAPATSPGGRAVPTN	Pp3c22_17930V3.1.p	+	+	AMP	AMP	NAMP	NAMP	AMP	0.051
AAPQKSSGPAINTDD	Pp3c21_11130V3.1.p	+	+	Non AMP	NAMP	NAMP	NAMP	NAMP	0.009
AAPQKSSGPAINTDDK	Pp3c21_11130V3.1.p	-	+	Non AMP	NAMP	NAMP	AMP	NAMP	0.027
AAPQKSSGPAINTDDKVVS	Pp3c21_11130V3.1.p	+	+	Non AMP	NAMP	NAMP	NAMP	NAMP	0.02
AAPQKSSGPAINTDDKVVSK	Pp3c21_11130V3.1.p	+	+	Non AMP	NAMP	NAMP	AMP	AMP	0.081
AAPQKSSGPAINTDDKVVSKIE	Pp3c21_11130V3.1.p	+	+	Non AMP	AMP	NAMP	AMP	AMP	0.016
AAPQKSSGPAINTDDKVVSKIED	Pp3c21_11130V3.1.p	+	+	Non AMP	NAMP	NAMP	NAMP	NAMP	0.014
AAPSGAGPKIEEVD	Pp3c3_26590V3.1.p	+	+	AMP	NAMP	NAMP	NAMP	NAMP	0.009
AAPTESAVAPAADTPDRVA	Pp3c22_17930V3.1.p	-	+	Non AMP	NAMP	NAMP	NAMP	NAMP	0.034
AAPTESAVAPAADTPDRVATSDEK	Pp3c22_17930V3.1.p	+	+	Non AMP	NAMP	NAMP	NAMP	NAMP	0.013
AAPTPAPPVEKEVKPVIGP	Pp3c23_22230V3.1.p	+	+	AMP	NAMP	NAMP	NAMP	NAMP	0.035
AAPTPAPPVEKEVKPVIGPKRGS	Pp3c23_22230V3.1.p	+	+	AMP	NAMP	NAMP	NAMP	NAMP	0.018
AAQGQKIENTKL	Pp3c22_17930V3.1.p	+	+	AMP	NAMP	NAMP	NAMP	NAMP	0.456
AAQGQKIENTKLA	Pp3c22_17930V3.1.p	+	+	AMP	NAMP	NAMP	NAMP	NAMP	0.662
AAQGQKIENTKLAGAAGDIL	Pp3c22_17930V3.1.p	+	+	AMP	NAMP	NAMP	NAMP	NAMP	0.905
AAQGQKIENTKLAGAAGDILS	Pp3c22_17930V3.1.p	+	+	AMP	NAMP	NAMP	NAMP	NAMP	0.859
AAQGQKIENTKLAGAAGDILSG	Pp3c22_17930V3.1.p	+	+	AMP	AMP	AMP	AMP	AMP	0.903
AAQGQKIENTKLAGAAGDILSGL	Pp3c22_17930V3.1.p	+	+	AMP	NAMP	NAMP	NAMP	NAMP	0.9
AAQGQKIENTKLAGAAGDILSGLA	Pp3c22_17930V3.1.p	+	+	AMP	NAMP	AMP	AMP	NAMP	0.917
AAQGQKIENTKLAGAAGDILSGLAAYGK	Pp3c22_17930V3.1.p	+	+	AMP	NAMP	NAMP	NAMP	NAMP	0.963
AAQGQKIENTKLAGAAGDILSGLAAYGKL	Pp3c22_17930V3.1.p	+	+	AMP	NAMP	NAMP	NAMP	NAMP	0.962
AAQGQKIENTKLAGAAGDILSGLAAYGKLD	Pp3c22_17930V3.1.p	+	+	AMP	NAMP	NAMP	NAMP	NAMP	0.884
AAQGQKIENTKLAGAAGDILSGLAAYGKLDEGQYSTYIKQAE	Pp3c22_17930V3.1.p	+	+	AMP	NAMP	NAMP	NAMP	NAMP	0.367
AAQLNVALTNGSARLRSQEDE	Pp3c1_32490V3.1.p	+	+	Non AMP	NAMP	NAMP	NAMP	NAMP	0.003
AAQRALLVR	Pp3c21_9980V3.1.p	+	+	AMP	NAMP	NAMP	NAMP	NAMP	0.106
AAQSVADTVNPNKSD	Pp3c14_24010V3.1.p	+	+	AMP	NAMP	NAMP	NAMP	NAMP	0.052
AARRLKPLLD	Pp3c12_25160V3.1.p	+	+	AMP	NAMP	NAMP	NAMP	NAMP	0.074
AASAEFLPKLNPVA	Pp3c27_2160V3.1.p	+	+	AMP	NAMP	NAMP	NAMP	AMP	0.123
AASAEFLPKLNPVAAEFVPRK	Pp3c27_2160V3.1.p	+	+	AMP	NAMP	NAMP	NAMP	NAMP	0.049
AASAEVEEEAAPAPVA	Pp3c21_4350V3.1.p	+	+	AMP	NAMP	NAMP	NAMP	NAMP	0.212
AASEKTFTAF	Pp3c17_16140V3.1.p	-	+	AMP	NAMP	AMP	AMP	AMP	0.391
AASEKTFTAFMTD	Pp3c17_16140V3.1.p	+	+	AMP	NAMP	NAMP	NAMP	NAMP	0.287
AASEKTFTAFMTDFLMGGVSAAVSK	Pp3c17_16140V3.1.p	+	+	AMP	NAMP	NAMP	NAMP	NAMP	0.247
AASEKTFTAFMTDFLMGGVSAAVSKTAAAPIERVK	Pp3c17_16140V3.1.p	+	+	Non AMP	NAMP	NAMP	NAMP	NAMP	0.2
AASLAATALAGNAR	Pp3c13_6570V3.1.p	+	+	AMP	NAMP	NAMP	AMP	NAMP	0.327
AASLAATALAGNARA	Pp3c13_6570V3.1.p	+	+	AMP	NAMP	NAMP	NAMP	NAMP	0.337
AASSEGGKLVSTT	Pp3c4_31070V3.1.p	+	+	AMP	NAMP	NAMP	NAMP	NAMP	0.173
AASSLAPKIGPLG	Pp3c9_15380V3.1.p	+	+	AMP	NAMP	NAMP	NAMP	NAMP	0.418
AASTDTTTASTSPLF	Pp3c4_31070V3.1.p	+	+	AMP	NAMP	NAMP	NAMP	NAMP	0.609
AASTSTEVENDVVGVKQAPVLPFRVG	Pp3c3_18960V3.1.p	-	+	Non AMP	NAMP	NAMP	NAMP	NAMP	0.01
AATAAATGATTAPKNKIEQK	Pp3c2_12269V3.1.p	+	+	AMP	NAMP	NAMP	AMP	NAMP	0.703
AATIVGTAVVNEAR	Pp3c5_4110V3.1.p	+	+	AMP	AMP	NAMP	NAMP	AMP	0.449
AATIVGTAVVNEARA	Pp3c5_4110V3.1.p	+	+	AMP	NAMP	NAMP	NAMP	NAMP	0.53
AATNGSPQSFDYDVVIIGAGVGGHGAALH	Pp3c12_12390V3.1.p	+	+	AMP	NAMP	NAMP	NAMP	NAMP	0.48
AAVATKFTTLKPLG	Pp3c19_8070V3.1.p	+	+	AMP	NAMP	AMP	AMP	AMP	0.854
AAVATKFTTLKPLGDRIL	Pp3c19_8070V3.1.p	+	+	Non AMP	NAMP	NAMP	NAMP	NAMP	0.283
AAVDETVGTRG	Pp3c7_21310V3.1.p	+	+	Non AMP	NAMP	NAMP	AMP	NAMP	0.018
AAVKEASEGSMKGILG	Pp3c18_15450V3.1.p	+	-	AMP	NAMP	NAMP	NAMP	NAMP	0.596
AAVSLAATALAGNARA	Pp3c3_2620V3.1.p	+	+	AMP	NAMP	NAMP	NAMP	NAMP	0.377
AAVSPDLGVVWSKEGVARL	Pp3c16_5410V3.1.p	+	+	Non AMP	AMP	NAMP	AMP	NAMP	0.087
AAVVGSSDFVVPDARA	Pp3c22_10850V3.1.p	+	+	AMP	NAMP	NAMP	NAMP	NAMP	0.085
AAWDEVEAAAKEQAK	Pp3c19_19100V3.1.p	+	+	AMP	NAMP	NAMP	NAMP	NAMP	0.314
ADAAPAEAIVPESFK	Pp3c26_13290V3.1.p	+	+	AMP	AMP	NAMP	AMP	AMP	0.049
ADAEEEGSKMEE	Pp3c9_6690V3.1.p	+	+	AMP	NAMP	NAMP	NAMP	NAMP	0.282
ADAEEEGSKMEEVD	Pp3c9_6690V3.1.p	+	+	AMP	NAMP	NAMP	NAMP	NAMP	0.234
ADAIKQGTFYAGGQAPA	Pp3c9_5310V3.1.p	+	+	AMP	NAMP	NAMP	NAMP	NAMP	0.372
ADAIKQGTFYAGGQAPAS	Pp3c9_5310V3.1.p	+	+	AMP	NAMP	AMP	NAMP	NAMP	0.262
ADAIKQGTFYAGGQAPASQ	Pp3c9_5310V3.1.p	+	+	AMP	NAMP	NAMP	NAMP	NAMP	0.238
ADAISQGTFYGGGQAAASE	Pp3c15_12410V3.1.p	+	+	AMP	NAMP	NAMP	NAMP	NAMP	0.156
ADAPAEATAAAEPA	Pp3c16_7980V3.1.p	+	+	AMP	NAMP	NAMP	AMP	NAMP	0.207
ADAPAEATAAAEPALG	Pp3c16_7980V3.1.p	-	+	AMP	NAMP	NAMP	NAMP	NAMP	0.136
ADDAAAGELKKTM	Pp3c4_15010V3.1.p	-	+	Non AMP	NAMP	NAMP	NAMP	NAMP	0.295
ADDAAAGELKKTML	Pp3c4_15010V3.1.p	+	+	AMP	AMP	AMP	AMP	AMP	0.323
ADDAANLKKTM	Pp3c12_9500V3.1.p	+	+	AMP	NAMP	NAMP	NAMP	NAMP	0.416
ADDAANLKKTML	Pp3c12_9500V3.1.p	+	+	AMP	NAMP	NAMP	NAMP	NAMP	0.451
ADDAANLKKTMLY	Pp3c12_9500V3.1.p	+	+	AMP	AMP	NAMP	NAMP	AMP	0.288
ADDKDAKIEEAEH	Pp3c23_11080V3.1.p	-	+	Non AMP	AMP	NAMP	NAMP	NAMP	0.288
ADDPDTFAELK	Pp3c26_6740V3.1.p	+	+	AMP	NAMP	NAMP	NAMP	NAMP	0.181
ADDPDTFAELKVKEIKNG	Pp3c26_6740V3.1.p	+	+	Non AMP	AMP	AMP	AMP	AMP	0.101
ADDPETLAELK	Pp3c19_20900V3.1.p	+	+	AMP	AMP	NAMP	NAMP	AMP	0.048
ADEHVTVLT	Pp3c4_19910V3.1.p	+	+	Non AMP	AMP	NAMP	NAMP	AMP	0.241
ADESTGTIGKRL	Pp3c9_18680V3.1.p	+	+	AMP	NAMP	NAMP	NAMP	NAMP	0.028
ADESTGTIGKRLS	Pp3c9_18680V3.1.p	+	+	AMP	NAMP	NAMP	NAMP	NAMP	0.025
ADFGTLNQQGPSDDQAVPL	Pp3c13_1540V3.1.p	+	+	AMP	NAMP	NAMP	NAMP	NAMP	0.015
ADFGTLNQQGPSDDQAVPLEEN	Pp3c13_1540V3.1.p	+	+	Non AMP	NAMP	NAMP	NAMP	NAMP	0.007
ADIIQRQQRGIF	Pp3c2_15430V3.1.p	+	+	AMP	NAMP	NAMP	AMP	AMP	0.551
ADIIQRQQRGIFLT	Pp3c2_15430V3.1.p	-	+	AMP	NAMP	NAMP	NAMP	NAMP	0.282
ADINAYEINLGTSDR	Pp3c2_19170V3.1.p	+	+	Non AMP	NAMP	NAMP	NAMP	NAMP	0.034
ADKIAALVK	Pp3c17_22190V3.1.p	+	+	AMP	NAMP	NAMP	AMP	NAMP	0.955
ADLFNAGIRPAINVG	PhpapaCp053	+	+	AMP	NAMP	NAMP	NAMP	NAMP	0.683
ADLPTPPQFQQTATEAVQAQAK	Pp3c20_15780V3.1.p	+	+	Non AMP	NAMP	NAMP	NAMP	NAMP	0.071
ADLPTPPQFQQTATEAVQAQAKTAAN	Pp3c20_15780V3.1.p	+	+	Non AMP	NAMP	NAMP	NAMP	NAMP	0.1
ADLSNTQGTGFDTQEPDFGTDDSGSDARGSADDGAVL	Pp3c13_1540V3.1.p	+	+	Non AMP	AMP	NAMP	NAMP	NAMP	0.073
ADNDAGVPVSDTAKDADTSAGAAHPA	Pp3c23_8320V3.1.p	+	+	AMP	NAMP	NAMP	NAMP	NAMP	0.089
ADNDAGVPVSDTAKDADTSAGAAHPAV	Pp3c23_8320V3.1.p	+	+	Non AMP	AMP	NAMP	NAMP	NAMP	0.09
ADNDGSSEADARRLEELEARLG	Pp3c15_14110V3.1.p	+	-	AMP	AMP	AMP	NAMP	AMP	0.012
ADNVEQQQTEQKEQGVMQEA	Pp3c1_22450V3.1.p	+	+	AMP	NAMP	NAMP	AMP	NAMP	0.202
ADPANNPSSEEWDQAKQAFK	Pp3c11_1200V3.1.p	+	+	AMP	NAMP	NAMP	NAMP	NAMP	0.028
ADPANNPSSEEWDQAKQAFKDTGLLKRLP	Pp3c11_1200V3.1.p	+	+	Non AMP	NAMP	NAMP	NAMP	NAMP	0.006
ADSADKMTVLVT	Pp3c14_3760V3.1.p	+	+	AMP	NAMP	NAMP	NAMP	NAMP	0.192
ADSADKMTVLVTGAGGRTGR	Pp3c14_3760V3.1.p	-	+	Non AMP	NAMP	NAMP	NAMP	NAMP	0.081
ADSADKMTVLVTGAGGRTGRL	Pp3c14_3760V3.1.p	+	+	Non AMP	NAMP	NAMP	NAMP	NAMP	0.072
ADSADKMTVLVTGAGGRTGRLA	Pp3c14_3760V3.1.p	+	+	Non AMP	NAMP	NAMP	NAMP	AMP	0.087
ADSHILPATLVGATGGATIK	Pp3c18_10040V3.1.p	+	+	AMP	AMP	AMP	AMP	AMP	0.324
ADTGIDHTAPPATAGTKDAGFG	Pp3c22_17930V3.1.p	+	+	Non AMP	NAMP	NAMP	NAMP	NAMP	0.089
ADTGIDHTAPPATAGTKDAGFGG	Pp3c22_17930V3.1.p	+	+	AMP	NAMP	NAMP	NAMP	NAMP	0.098
ADTGIDHTAPPATAGTKDAGFGGL	Pp3c22_17930V3.1.p	+	+	AMP	AMP	AMP	AMP	AMP	0.089
ADTPAPIFGGSTGGL	Pp3c16_23780V3.1.p	+	+	AMP	NAMP	NAMP	NAMP	NAMP	0.039
ADTPAPIFGGSTGGLL	Pp3c16_23780V3.1.p	+	+	AMP	NAMP	NAMP	NAMP	NAMP	0.035
ADTPAPIFGGSTGGLLR	Pp3c16_23780V3.1.p	+	+	AMP	NAMP	NAMP	NAMP	NAMP	0.014
ADTPAPIFGGSTGGLLRK	Pp3c16_23780V3.1.p	+	+	AMP	NAMP	NAMP	NAMP	AMP	0.081
ADTPAPIFGGSTGGLLRKAQ	Pp3c16_23780V3.1.p	+	+	AMP	NAMP	NAMP	NAMP	NAMP	0.046
ADTPAPIFGGSTGGLLRKAQVE	Pp3c16_23780V3.1.p	+	+	Non AMP	NAMP	NAMP	NAMP	NAMP	0.005
ADVDEEGSKMEEVD	Pp3c15_6622V3.1.p	+	+	AMP	NAMP	NAMP	AMP	NAMP	0.334
ADVEEEGSKMEEVD	Pp3c15_4270V3.1.p	+	+	AMP	NAMP	NAMP	NAMP	NAMP	0.289
ADVTPPLQFAPAGSEVTQIQTK	Pp3c23_8400V3.1.p	+	+	Non AMP	NAMP	NAMP	NAMP	NAMP	0.007
AEAAASDEVADEDASSEKD	Pp3c14_3360V3.1.p	+	-	AMP	AMP	NAMP	AMP	NAMP	0.188
AEAAASDEVADEDASSEKDEL	Pp3c14_3360V3.1.p	+	+	AMP	NAMP	NAMP	AMP	AMP	0.153
AEAAHQRDRNKANSDPLE	Pp3c26_5440V3.1.p	+	+	Non AMP	NAMP	NAMP	AMP	NAMP	0.006
AEAPEYTEVVK	Pp3c2_22190V3.1.p	+	+	Non AMP	NAMP	NAMP	NAMP	NAMP	0.063
AEAPEYTEVVKTEEPAAP	Pp3c2_22190V3.1.p	+	+	AMP	NAMP	NAMP	NAMP	NAMP	0.041
AEAPEYTEVVKTEEPAAPA	Pp3c2_22190V3.1.p	+	+	AMP	NAMP	NAMP	AMP	NAMP	0.046
AEAPEYTEVVKTEEPAAPAAVE	Pp3c2_22190V3.1.p	+	+	AMP	NAMP	NAMP	NAMP	NAMP	0.056
AEAPVSAAPVKKS	Pp3c16_410V3.1.p	+	+	AMP	AMP	NAMP	AMP	AMP	0.169
AEDAYAKDGTLPDPE	Pp3c19_14590V3.1.p	+	+	Non AMP	NAMP	NAMP	NAMP	NAMP	0.028
AEDDGEVDEAGVEPK	Pp3c23_15540V3.1.p	+	+	Non AMP	NAMP	NAMP	NAMP	NAMP	0.109
AEDDGEVDEAGVEPKD	Pp3c23_15540V3.1.p	+	+	AMP	NAMP	NAMP	NAMP	NAMP	0.207
AEDEGDVDETGVEPK	Pp3c23_6860V3.1.p	+	+	Non AMP	NAMP	NAMP	NAMP	NAMP	0.074
AEDEGDVDETGVEPKD	Pp3c23_6860V3.1.p	+	+	Non AMP	AMP	AMP	AMP	AMP	0.17
AEEAAAPGAPVAPVK	Pp3c20_640V3.1.p	+	+	AMP	NAMP	NAMP	NAMP	NAMP	0.143
AEEVVPVEEPVNYDYTR	Pp3c13_1540V3.1.p	+	+	Non AMP	NAMP	NAMP	NAMP	NAMP	0.086
AEFRTLSGQGSDSDSSWDKWLESVRVE	Pp3c5_12820V3.1.p	+	+	Non AMP	NAMP	NAMP	NAMP	NAMP	0.017
AEFRTLSGQGSDSDSSWDKWLESVRVEYEKKQQ	Pp3c5_12820V3.1.p	+	+	Non AMP	AMP	AMP	AMP	AMP	0.029
AEFRTLSGQGSDSDSSWDKWLESVRVEYEKKQQQSVL	Pp3c5_12820V3.1.p	+	+	Non AMP	NAMP	NAMP	NAMP	NAMP	0.029
AEGEAEEAKQGMFVK	Pp3c21_9980V3.1.p	+	+	AMP	NAMP	NAMP	NAMP	NAMP	0.276
AEGEAEEAKQGMFVKGYT	Pp3c21_9980V3.1.p	+	+	AMP	NAMP	NAMP	NAMP	NAMP	0.112
AEGEAEEAKQGMFVKGYTY	Pp3c21_9980V3.1.p	+	+	AMP	NAMP	NAMP	NAMP	NAMP	0.139
AEGEGEGHVDGQGEPENATNGGPAQS	Pp3c2_21110V3.1.p	+	+	AMP	NAMP	NAMP	NAMP	NAMP	0.018
AEGEGEGHVDGQGKPEEATNGVQTQS	Pp3c1_15380V3.1.p	+	+	AMP	NAMP	NAMP	NAMP	NAMP	0.016
AEGHLVPGMPSIS	Pp3c8_870V3.1.p	+	+	AMP	NAMP	NAMP	NAMP	NAMP	0.033
AEGHLVPGMPSISS	Pp3c8_870V3.1.p	+	+	AMP	NAMP	NAMP	NAMP	NAMP	0.026
AEGHLVPGMPSISSFEK	Pp3c8_870V3.1.p	+	+	AMP	NAMP	NAMP	NAMP	NAMP	0.044
AEGHLVPGMPTIS	Pp3c8_870V3.1.p	+	+	Non AMP	NAMP	NAMP	NAMP	NAMP	0.011
AEGHLVPGMPTISVTDPSGDPNAK	Pp3c8_870V3.1.p	+	+	Non AMP	NAMP	NAMP	NAMP	NAMP	0.154
AEGHLVPGMPTISVTDPSGDPNAKSF	Pp3c8_870V3.1.p	+	+	Non AMP	NAMP	NAMP	NAMP	NAMP	0.206
AEIKEAGANVDTSSDPLLLR	Pp3c8_16580V3.1.p	+	+	Non AMP	NAMP	NAMP	NAMP	NAMP	0
AEITRKLKQ	Pp3c3_29970V3.1.p	+	+	AMP	NAMP	NAMP	NAMP	NAMP	0.289
AEKTGEPPKKVDRWAGLG	Pp3c15_12410V3.1.p	+	+	Non AMP	NAMP	NAMP	NAMP	NAMP	0.045
AEKTGEPPKKVDRWAGLGN	Pp3c15_12410V3.1.p	+	+	AMP	NAMP	NAMP	NAMP	NAMP	0.044
AELERTFIAIKPDGVQRGLIS	Pp3c16_14020V3.1.p	+	+	Non AMP	NAMP	NAMP	NAMP	NAMP	0.019
AENNVIPSQLIPIT	Pp3c25_15030V3.1.p	-	+	AMP	NAMP	NAMP	NAMP	NAMP	0.041
AENNVIPSQLIPITDADRK	Pp3c25_15030V3.1.p	+	+	Non AMP	NAMP	NAMP	NAMP	NAMP	0.004
AEPKVDWRLK	Pp3c8_20370V3.1.p	+	+	Non AMP	AMP	AMP	NAMP	AMP	0.075
AERFGDGRGSAAGSAVTPKIEDQSQFPTLGGK	Pp3c2_30530V3.1.p	+	+	Non AMP	NAMP	NAMP	NAMP	NAMP	0.045
AESSKKVDRWAGLG	Pp3c13_13170V3.1.p	+	+	AMP	NAMP	NAMP	NAMP	NAMP	0.282
AESTAEAVKNLD	Pp3c5_4560V3.1.p	+	+	Non AMP	NAMP	NAMP	NAMP	NAMP	0.024
AESYKQYIEEEGH	Pp3c8_16640V3.1.p	-	+	AMP	NAMP	NAMP	NAMP	NAMP	0.318
AETDMIVDADKSSV	Pp3c2_6440V3.1.p	+	+	Non AMP	NAMP	NAMP	NAMP	NAMP	0.08
AETGSFEDWIGQITAK	Pp3c25_3840V3.1.p	+	+	AMP	NAMP	NAMP	NAMP	NAMP	0.085
AETGSFEDWIGQITAKV	Pp3c25_3840V3.1.p	+	-	AMP	NAMP	NAMP	NAMP	NAMP	0.044
AETGSFEDWIGQITAKVNE	Pp3c25_3840V3.1.p	+	+	AMP	AMP	NAMP	NAMP	AMP	0.035
AETGSFEDWIGQITAKVNER	Pp3c25_3840V3.1.p	+	+	AMP	NAMP	NAMP	NAMP	NAMP	0.015
AETGSFEDWIGQITAKVNERE	Pp3c25_3840V3.1.p	+	+	AMP	NAMP	AMP	NAMP	AMP	0.012
AETGSFEDWIGQITAKVNERESAP	Pp3c25_3840V3.1.p	+	+	AMP	NAMP	NAMP	NAMP	NAMP	0.004
AETGSFEDWIGQITAKVNERESAPE	Pp3c25_3840V3.1.p	+	+	AMP	NAMP	NAMP	NAMP	NAMP	0.004
AETGSFEDWIGQITAKVNERESAPEMSG	Pp3c25_3840V3.1.p	+	+	AMP	NAMP	NAMP	NAMP	NAMP	0.005
AETTRSMGLA	PhpapaCp076	+	+	AMP	NAMP	NAMP	NAMP	NAMP	0.076
AETTRSMGLAY	PhpapaCp076	+	+	Non AMP	NAMP	NAMP	NAMP	NAMP	0.077
AEVEARLQN	Pp3c4_7460V3.1.p	+	+	Non AMP	NAMP	NAMP	NAMP	NAMP	0.059
AEVSRTGDGDWTVKHATIQ	Pp3c15_24180V3.1.p	+	+	Non AMP	NAMP	NAMP	NAMP	NAMP	0.03
AFKQITTASDNLR	Pp3c14_22870V3.1.p	+	+	Non AMP	NAMP	NAMP	NAMP	NAMP	0.03
AFKQITTASDNLRK	Pp3c14_22870V3.1.p	+	+	Non AMP	NAMP	NAMP	NAMP	NAMP	0.153
AFKQITTASDNLRKE	Pp3c14_22870V3.1.p	+	+	Non AMP	NAMP	NAMP	NAMP	NAMP	0.034
AFKQITTASDNLRKETQ	Pp3c14_22870V3.1.p	+	+	Non AMP	AMP	NAMP	AMP	NAMP	0.049
AFKQITTASDNLRKETQL	Pp3c14_22870V3.1.p	+	+	Non AMP	NAMP	NAMP	NAMP	NAMP	0.034
AFKQITTASDNLRKEV	Pp3c14_22870V3.1.p	+	+	Non AMP	NAMP	NAMP	NAMP	NAMP	0.021
AFKQITTASDNLRKEVQ	Pp3c14_22870V3.1.p	+	+	Non AMP	NAMP	NAMP	NAMP	NAMP	0.029
AFKQITTASDNLRKEVQLIN	Pp3c14_22870V3.1.p	+	+	Non AMP	NAMP	NAMP	NAMP	NAMP	0.025
AFKSYIEDPVT	Pp3c9_17180V3.1.p	+	+	Non AMP	NAMP	NAMP	NAMP	NAMP	0
AFNRAKETVTPKQ	Pp3c12_22320V3.1.p	+	+	Non AMP	NAMP	NAMP	AMP	NAMP	0.162
AFQGLKDPVTPNH	Pp3c12_22330V3.1.p	+	+	Non AMP	AMP	NAMP	NAMP	NAMP	0.025
AFQKLGDPTTKRQI	PhpapaCp012	+	+	AMP	NAMP	NAMP	NAMP	NAMP	0.209
AFRMTPQPGVPAEE	PhpapaCp031	+	+	AMP	NAMP	NAMP	NAMP	NAMP	0.046
AGAGLPVGSMEVPAHPLPE	Pp3c20_8820V3.1.p	+	+	Non AMP	NAMP	NAMP	NAMP	NAMP	0.016
AGAGLPVGSMEVPAHPLPEN	Pp3c20_8820V3.1.p	-	+	Non AMP	AMP	AMP	AMP	AMP	0.016
AGAVAGAGVVGVLVASTVVNTLVSPSK	Pp3c6_23230V3.1.p	+	+	AMP	NAMP	NAMP	NAMP	NAMP	0.5
AGDAIGNAAQSVADTVNPNKSD	Pp3c14_24010V3.1.p	+	+	AMP	NAMP	NAMP	NAMP	NAMP	0.16
AGDASSSDAYPEGTPKVG	Pp3c4_10140V3.1.p	+	+	Non AMP	NAMP	NAMP	NAMP	NAMP	0.007
AGDDEKDVREVE	Pp3c4_26980V3.1.p	+	+	AMP	NAMP	NAMP	NAMP	NAMP	0.222
AGDEEKEVKTVSETTTTS	Pp3c13_14540V3.1.p	+	+	AMP	NAMP	NAMP	AMP	NAMP	0.249
AGDQGHMFGYATDETEELMPLTHVLATKLG	Pp3c22_12800V3.1.p	+	+	Non AMP	NAMP	NAMP	NAMP	NAMP	0.01
AGDSRAQEVTSFLK	Pp3c15_5850V3.1.p	+	+	Non AMP	NAMP	NAMP	NAMP	NAMP	0.006
AGEAFIVR	Pp3c7_14450V3.1.p	+	+	AMP	NAMP	NAMP	NAMP	NAMP	0.125
AGEAVTFVNNKAFPH	Pp3c18_13090V3.1.p	+	+	AMP	NAMP	NAMP	NAMP	NAMP	0.635
AGEAVTFVNNKAFPHNVV	Pp3c18_13090V3.1.p	+	+	AMP	AMP	NAMP	NAMP	NAMP	0.754
AGEAVTFVNNKAFPHNVVF	Pp3c18_13090V3.1.p	+	+	AMP	AMP	NAMP	NAMP	AMP	0.718
AGEAVTFVNNKAFPHNVVFDEDAVPAGVK	Pp3c18_13090V3.1.p	+	+	AMP	NAMP	NAMP	NAMP	AMP	0.348
AGESITFVNNKGFPH	Pp3c21_4230V3.1.p	+	+	AMP	NAMP	NAMP	AMP	NAMP	0.382
AGESITFVNNKGFPHNVV	Pp3c21_4230V3.1.p	+	+	AMP	NAMP	NAMP	NAMP	NAMP	0.464
AGESVTFVNNKGFPH	Pp3c19_21160V3.1.p	+	+	AMP	NAMP	NAMP	NAMP	AMP	0.353
AGESVTFVNNKGFPHNVV	Pp3c19_21160V3.1.p	+	+	AMP	NAMP	NAMP	NAMP	NAMP	0.521
AGESVTFVNNKGFPHNVVF	Pp3c19_21160V3.1.p	+	+	AMP	NAMP	NAMP	NAMP	NAMP	0.514
AGFAGDDAPRAVFPS	Pp3c4_6230V3.1.p	+	+	AMP	NAMP	NAMP	NAMP	NAMP	0.024
AGFAGDDAPRAVFPSIVG	Pp3c4_6230V3.1.p	+	+	AMP	NAMP	NAMP	NAMP	NAMP	0.04
AGGDRPPRGPP	Pp3c14_1810V3.1.p	+	-	AMP	NAMP	NAMP	NAMP	NAMP	0.306
AGGGGHGAHNITHGGLS	Pp3c18_1920V3.1.p	+	+	AMP	NAMP	NAMP	NAMP	NAMP	0.899
AGGGGHGAHNITHGGLSLH	Pp3c18_1920V3.1.p	+	+	AMP	NAMP	NAMP	NAMP	NAMP	0.914
AGGGHGAHNITHGGLS	Pp3c21_21340V3.1.p	+	+	AMP	NAMP	NAMP	AMP	AMP	0.9
AGGGHGAHNITHGGLSLH	Pp3c21_21340V3.1.p	+	+	AMP	NAMP	NAMP	NAMP	NAMP	0.914
AGGGPYSGSSTLALVAR	Pp3c1_20190V3.1.p	+	+	AMP	NAMP	NAMP	NAMP	NAMP	0.032
AGGGPYSGSSTLALVARIS	Pp3c1_20190V3.1.p	+	+	AMP	AMP	AMP	AMP	NAMP	0.069
AGGGPYSGSSTLALVARISAVSVGLVYGSMK	Pp3c1_20190V3.1.p	+	+	AMP	NAMP	NAMP	NAMP	NAMP	0.189
AGGPYSGSSTLALVAR	Pp3c2_20190V3.1.p	+	+	AMP	AMP	AMP	AMP	NAMP	0.022
AGGPYSGSSTLALVARIS	Pp3c2_20190V3.1.p	+	+	AMP	NAMP	NAMP	NAMP	NAMP	0.043
AGGPYSGSSTLALVARISAVS	Pp3c2_20190V3.1.p	+	+	AMP	NAMP	NAMP	NAMP	NAMP	0.044
AGISKDGQTREHAL	Pp3c2_6770V3.1.p	+	+	Non AMP	NAMP	NAMP	AMP	NAMP	0.056
AGKATATVWTAIKPFVNGGLS	Pp3c4_3170V3.1.p	+	+	AMP	NAMP	NAMP	NAMP	NAMP	0.928
AGKTAAGTVPVE	Pp3c13_6860V3.1.p	+	+	AMP	AMP	NAMP	AMP	NAMP	0.191
AGKTAAGTVPVEGTGEKKHGFF	Pp3c13_6860V3.1.p	+	+	AMP	NAMP	NAMP	NAMP	NAMP	0.275
AGLADQMSHVSTGGGASLE	Pp3c4_20230V3.1.p	+	+	AMP	AMP	AMP	AMP	AMP	0.039
AGLADQMSHVSTGGGASLELLEGKVLPGVA	Pp3c4_20230V3.1.p	+	+	AMP	NAMP	NAMP	NAMP	NAMP	0.046
AGLADQMSHVSTGGGASLELLEGKVLPGVAA	Pp3c4_20230V3.1.p	+	+	AMP	NAMP	NAMP	AMP	NAMP	0.062
AGLAGSEHRRATPVS	Pp3c18_21210V3.1.p	+	+	Non AMP	NAMP	NAMP	NAMP	NAMP	0
AGLGNDISDDQQDIQRGKGMVD	Pp3c9_5310V3.1.p	+	+	AMP	NAMP	NAMP	NAMP	NAMP	0.263
AGLVAKKATELG	Pp3c15_25170V3.1.p	+	+	AMP	NAMP	NAMP	AMP	NAMP	0.809
AGNPAAEPPAP	Pp3c7_18930V3.1.p	+	+	AMP	AMP	AMP	AMP	AMP	0.16
AGNPAAEPPAPAVESK	Pp3c7_18930V3.1.p	+	+	AMP	NAMP	NAMP	AMP	NAMP	0.027
AGNPAAEPPAPAVESKAIT	Pp3c7_18930V3.1.p	+	+	AMP	NAMP	NAMP	NAMP	NAMP	0.025
AGNPAAEPPAPAVESKAITTGAPAPAAVTK	Pp3c7_18930V3.1.p	+	+	AMP	NAMP	NAMP	NAMP	NAMP	0.082
AGRFGLAPSANRKSTAGLK	Pp3c3_10740V3.1.p	+	+	AMP	NAMP	NAMP	NAMP	NAMP	0.516
AGSADQNETVAIGETPK	Pp3c5_8591V3.1.p	+	+	Non AMP	NAMP	NAMP	NAMP	NAMP	0.007
AGSADQNETVAIGETPKQAYIPDAETSKEVK	Pp3c5_8591V3.1.p	+	+	Non AMP	NAMP	AMP	AMP	AMP	0.006
AGSADQNETVAIGETPKQAYIPDAETSKEVKSPDAET	Pp3c5_8591V3.1.p	+	+	Non AMP	NAMP	NAMP	NAMP	NAMP	0.01
AGSDPTYSRIPASDGEVGNLR	Pp3c10_2580V3.1.p	-	+	Non AMP	AMP	NAMP	AMP	AMP	0
AGSQKGGVNPVKPGTNQPGTLQ	Pp3c1_19210V3.1.p	+	+	AMP	NAMP	NAMP	NAMP	NAMP	0.139
AGSQKGGVNPVKPGTNQPGTLQGGGTRYVG	Pp3c1_19210V3.1.p	+	+	AMP	NAMP	NAMP	NAMP	NAMP	0.258
AGSSEQEVRGGESVG	Pp3c15_20550V3.1.p	-	+	AMP	NAMP	NAMP	NAMP	NAMP	0.019
AGSSEQEVRGGESVGRPE	Pp3c15_20550V3.1.p	+	+	AMP	NAMP	NAMP	NAMP	NAMP	0.006
AGSSEQEVRGGESVGRPEMLT	Pp3c15_20550V3.1.p	+	+	AMP	NAMP	AMP	AMP	AMP	0
AGTVPVEGTGEKKHGF	Pp3c13_6860V3.1.p	+	+	AMP	NAMP	NAMP	NAMP	NAMP	0.064
AGTVPVEGTGEKKHGFF	Pp3c13_6860V3.1.p	+	+	AMP	NAMP	NAMP	NAMP	NAMP	0.097
AGTVPVEGTGEKKHGFFG	Pp3c13_6860V3.1.p	+	+	AMP	NAMP	NAMP	AMP	AMP	0.108
AGVDPKEIPLPHEFILN	PhpapaCp039	+	+	AMP	NAMP	NAMP	NAMP	NAMP	0.04
AGVGFKAGVK	PhpapaCp031	-	+	AMP	AMP	NAMP	AMP	NAMP	0.881
AGVKDYRLTYYTPDYQTKDTDILA	PhpapaCp031	+	+	Non AMP	NAMP	NAMP	NAMP	NAMP	0.039
AGVLAAGAKVGSAN	Pp3c7_12850V3.1.p	+	+	AMP	NAMP	NAMP	NAMP	NAMP	0.909
AGVLAAGAKVGSANA	Pp3c7_12850V3.1.p	+	+	AMP	NAMP	NAMP	NAMP	NAMP	0.889
AGYDEELIKTARTIA	Pp3c1_29650V3.1.p	+	+	AMP	NAMP	NAMP	NAMP	NAMP	0.025
AGYDEELIKTARTIASPGRGIL	Pp3c1_29650V3.1.p	-	+	AMP	NAMP	NAMP	NAMP	NAMP	0.021
AGYDEELIKTARTIASPGRGILA	Pp3c1_29650V3.1.p	+	+	AMP	NAMP	NAMP	NAMP	NAMP	0.028
AGYDEELIKTARTIASPGRGILAIDESN	Pp3c1_29650V3.1.p	+	+	AMP	NAMP	NAMP	NAMP	AMP	0.017
AGYDEELVKTA	Pp3c21_9980V3.1.p	+	+	AMP	AMP	NAMP	AMP	AMP	0.012
AGYDEELVKTAKTIASPGRGIL	Pp3c2_17700V3.1.p	-	+	AMP	NAMP	NAMP	NAMP	NAMP	0.016
AGYDEELVKTAKTIASPGRGILA	Pp3c2_17700V3.1.p	+	+	Non AMP	NAMP	NAMP	NAMP	NAMP	0.028
AGYDEELVKTAKTIASPGRGILAIDESN	Pp3c2_17700V3.1.p	+	+	Non AMP	NAMP	NAMP	AMP	NAMP	0.013
AGYDEELVKTAN	Pp3c21_9980V3.1.p	+	+	AMP	NAMP	NAMP	NAMP	NAMP	0.017
AGYDEELVKTANSIASKGKGIL	Pp3c21_9980V3.1.p	+	+	AMP	NAMP	NAMP	NAMP	NAMP	0.418
AGYDEELVKTANSIASKGKGILA	Pp3c21_9980V3.1.p	+	+	AMP	AMP	NAMP	AMP	AMP	0.534
AGYDEELVKTANSIASKGKGILAM	Pp3c21_9980V3.1.p	+	+	AMP	NAMP	NAMP	NAMP	NAMP	0.484
AHANQQIYTRATNT	Pp3c2_14800V3.1.p	+	+	AMP	AMP	AMP	NAMP	NAMP	0.388
AHDGEALVTEDYDQAPR	Pp3c7_11410V3.1.p	+	+	Non AMP	NAMP	NAMP	NAMP	NAMP	0.006
AHDGEALVTEDYDQAPRL	Pp3c7_11410V3.1.p	+	+	Non AMP	AMP	NAMP	AMP	AMP	0.004
AHDGEALVTEDYDQAPRLE	Pp3c7_11410V3.1.p	+	+	Non AMP	AMP	NAMP	NAMP	NAMP	0.006
AHDGEALVTEDYDQAPRLENKRKFDETADEPAPGNFNGN	Pp3c7_11410V3.1.p	+	+	Non AMP	NAMP	NAMP	NAMP	NAMP	0.006
AHLADPGHNTIFALSN	Pp3c20_23270V3.1.p	+	+	AMP	NAMP	NAMP	NAMP	NAMP	0.321
AHLADPGHNTIFALSNLVGK	Pp3c20_23270V3.1.p	+	+	AMP	NAMP	NAMP	NAMP	NAMP	0.641
AHLADPYHTTILQSLFGK	Pp3c10_25415V3.1.p	+	+	Non AMP	NAMP	NAMP	AMP	NAMP	0.02
AHLSDPFGNNLLTVIQGTAERAPS	Pp3c26_12240V3.1.p	+	+	Non AMP	NAMP	NAMP	NAMP	NAMP	0
AHLSDPFGNNLLTVIQGTAERAPSL	Pp3c26_12240V3.1.p	+	+	Non AMP	NAMP	NAMP	NAMP	NAMP	0
AHLVDPGHNTIFALSNLVGK	Pp3c12_19200V3.1.p	+	+	AMP	NAMP	AMP	AMP	AMP	0.649
AHSVKIYDT	PhpapaCp076	+	+	AMP	AMP	NAMP	AMP	NAMP	0.051
AHSVKIYDTCIG	PhpapaCp076	+	+	AMP	NAMP	NAMP	NAMP	NAMP	0.402
AHVDGLGATLPSG	Pp3c7_14450V3.1.p	+	+	AMP	NAMP	NAMP	NAMP	NAMP	0.052
AHVDGLGATLPSGFE	Pp3c7_14450V3.1.p	+	+	AMP	NAMP	NAMP	NAMP	NAMP	0.013
AIAEYTIKIN	Pp3c14_22870V3.1.p	+	+	AMP	NAMP	NAMP	NAMP	NAMP	0.626
AIAEYTIKINE	Pp3c14_22870V3.1.p	+	+	AMP	AMP	NAMP	AMP	AMP	0.407
AIAEYTIKINEG	Pp3c14_22870V3.1.p	+	+	AMP	NAMP	NAMP	NAMP	NAMP	0.476
AIAEYTIKINEGG	Pp3c14_22870V3.1.p	+	+	AMP	NAMP	NAMP	NAMP	NAMP	0.592
AIAEYTIKINEGGVK	Pp3c14_22870V3.1.p	+	+	AMP	NAMP	NAMP	NAMP	NAMP	0.544
AIAEYTIKINEGGVKN	Pp3c14_22870V3.1.p	+	+	AMP	NAMP	AMP	AMP	NAMP	0.588
AIALTVDTPRLG	Pp3c19_3840V3.1.p	+	+	Non AMP	NAMP	NAMP	NAMP	NAMP	0.008
AIDGAIAHLDSIIVG	Pp3c1_5820V3.1.p	+	+	AMP	NAMP	NAMP	NAMP	NAMP	0.882
AIDGAIAHLDSIIVGLT	Pp3c1_5820V3.1.p	+	+	AMP	NAMP	NAMP	NAMP	NAMP	0.765
AIDSMIPIGRGQRELIIG	PhpapaCp053	+	+	AMP	NAMP	NAMP	NAMP	NAMP	0.706
AIEDAAQAVAGATGSAPA	Pp3c1_14330V3.1.p	+	+	AMP	NAMP	NAMP	NAMP	NAMP	0.328
AIEEGIVPGGGAALVH	Pp3c24_12180V3.1.p	+	+	AMP	NAMP	NAMP	NAMP	NAMP	0.365
AIEYIASQPRAK	Pp3c23_19250V3.1.p	+	+	AMP	NAMP	NAMP	NAMP	NAMP	0.159
AIGELRSGKLVEKSGNITVSPR	Pp3c21_8800V3.1.p	+	+	AMP	NAMP	NAMP	NAMP	NAMP	0.023
AIGNAAQSVADTVNPNKSD	Pp3c14_24010V3.1.p	+	+	AMP	NAMP	NAMP	NAMP	NAMP	0.109
AIKLAPPPPPSGGLPGTENAD	Pp3c3_2620V3.1.p	+	+	AMP	NAMP	NAMP	NAMP	NAMP	0.01
AIKLAPPPPPSGGLPGTENADQARDTDLPLK	Pp3c3_2620V3.1.p	+	+	Non AMP	NAMP	NAMP	NAMP	NAMP	0.006
AIKNGPKQAPIMGPRGRK	Pp3c15_19390V3.1.p	+	+	AMP	NAMP	NAMP	AMP	NAMP	0.899
AIKNGPKQVPVMGPRGRK	Pp3c9_19520V3.1.p	+	+	AMP	NAMP	NAMP	AMP	NAMP	0.79
AIKNVFGLFGGKK	Pp3c19_15590V3.1.p	+	+	AMP	NAMP	NAMP	NAMP	NAMP	0.998
AIKQGTFYAGGQAPA	Pp3c9_5310V3.1.p	+	+	AMP	NAMP	NAMP	NAMP	NAMP	0.59
AIKQGTFYAGGQAPASQ	Pp3c9_5310V3.1.p	+	+	AMP	AMP	NAMP	NAMP	NAMP	0.377
AILDNQNLGK	Pp3c3_5580V3.1.p	-	+	AMP	NAMP	NAMP	NAMP	NAMP	0.413
AILDNQNLGKL	Pp3c3_5580V3.1.p	+	+	AMP	NAMP	AMP	NAMP	AMP	0.491
AILDNQNLGKLN	Pp3c3_5580V3.1.p	+	+	AMP	NAMP	NAMP	AMP	AMP	0.3
AILPKALPHLF	Pp3c7_19850V3.1.p	+	+	AMP	NAMP	NAMP	NAMP	NAMP	0.717
AIQEGIKEGTAS	PhpapaCp033	-	+	AMP	NAMP	NAMP	NAMP	NAMP	0.178
AISAMQFIQR	PhpapaCp021	+	+	AMP	NAMP	NAMP	NAMP	NAMP	0.588
AISQAPTPAAETAVIPVEAKK	Pp3c11_14300V3.1.p	+	+	AMP	NAMP	NAMP	NAMP	NAMP	0.052
AISQGTFYGGGQAAASE	Pp3c15_12410V3.1.p	+	+	AMP	NAMP	NAMP	NAMP	NAMP	0.259
AISVAAGESITFVNNKGFPHNVV	Pp3c21_4230V3.1.p	+	+	AMP	NAMP	NAMP	NAMP	NAMP	0.653
AITTGAPAPAAVTKVEEAPTEPGTIIH	Pp3c7_18930V3.1.p	+	+	AMP	NAMP	AMP	AMP	AMP	0.069
AKALGLPTGDGSKSRL	Pp3c19_20080V3.1.p	+	+	AMP	NAMP	NAMP	NAMP	NAMP	0.588
AKANSLAQLG	Pp3c21_9980V3.1.p	+	+	AMP	NAMP	NAMP	NAMP	NAMP	0.854
AKANSLAQLGKYSAEGEAEEAKQGMFVKGY	Pp3c21_9980V3.1.p	-	+	AMP	NAMP	NAMP	NAMP	NAMP	0.404
AKANSLAQLGKYSAEGEAEEAKQGMFVKGYT	Pp3c21_9980V3.1.p	+	+	AMP	AMP	AMP	NAMP	AMP	0.299
AKANSLAQLGKYSAEGEAEEAKQGMFVKGYTY	Pp3c21_9980V3.1.p	+	+	AMP	NAMP	NAMP	NAMP	NAMP	0.266
AKDGTLPDPES	Pp3c19_14590V3.1.p	+	+	Non AMP	AMP	AMP	AMP	AMP	0.023
AKDPAEVIATLRQGVDAAQTSSIFFK	Pp3c18_13640V3.1.p	+	+	Non AMP	NAMP	NAMP	AMP	NAMP	0.027
AKELHFNKDGSAIK	Pp3c27_5110V3.1.p	+	+	AMP	AMP	AMP	AMP	AMP	0.935
AKGISEGLPVKGLEPKGSDEIV	Pp3c16_4780V3.1.p	+	+	AMP	NAMP	NAMP	NAMP	NAMP	0.056
AKGIYPAVDPLD	PhpapaCp032	+	+	AMP	NAMP	NAMP	NAMP	NAMP	0.108
AKKVAEVEVAVDKVG	Pp3c3_33330V3.1.p	+	+	Non AMP	NAMP	NAMP	NAMP	NAMP	0.483
AKNEAGDVIGTRIS	Pp3c4_5690V3.1.p	+	-	AMP	NAMP	NAMP	NAMP	NAMP	0.087
AKSNTTNVVDDAKSALSGLG	Pp3c19_5170V3.1.p	+	+	AMP	NAMP	NAMP	AMP	NAMP	0.333
AKSNTTNVVDDAKSALSGLGDKLT	Pp3c19_5170V3.1.p	+	+	AMP	NAMP	NAMP	AMP	NAMP	0.348
ALAAIVGGSDMVVPEAR	Pp3c21_8800V3.1.p	-	+	Non AMP	NAMP	NAMP	NAMP	AMP	0.07
ALAAIVGGSDMVVPEARA	Pp3c21_8800V3.1.p	-	+	Non AMP	NAMP	AMP	AMP	NAMP	0.127
ALAALVGGSDMVVPEAK	Pp3c18_10730V3.1.p	+	+	Non AMP	NAMP	NAMP	NAMP	NAMP	0.325
ALAAVVGSSDFVVPDAR	Pp3c22_10850V3.1.p	+	+	AMP	NAMP	NAMP	NAMP	NAMP	0.079
ALAPTSAGGVLLPSSAVK	Pp3c2_19170V3.1.p	+	+	AMP	NAMP	NAMP	NAMP	NAMP	0.145
ALAPTSAGGVLLPSSAVKYDR	Pp3c2_19170V3.1.p	+	+	Non AMP	NAMP	NAMP	NAMP	NAMP	0.018
ALAPTSAGGVLLPSSAVKYDRF	Pp3c2_19170V3.1.p	+	+	Non AMP	NAMP	NAMP	NAMP	NAMP	0.011
ALAPTSAGGVLLPSSAVKYDRFL	Pp3c2_19170V3.1.p	+	+	Non AMP	NAMP	NAMP	NAMP	NAMP	0.012
ALASSNDVPIVRTVAKGTSGTGTPIAAQGAAPMLGK	Pp3c17_15690V3.1.p	+	+	Non AMP	NAMP	NAMP	NAMP	NAMP	0.182
ALEDPRKFLTPEIPD	Pp3c16_20770V3.1.p	+	+	AMP	AMP	NAMP	NAMP	NAMP	0.013
ALEEGDEELAVVSRRGVL	Pp3c15_7930V3.1.p	+	+	AMP	NAMP	NAMP	AMP	NAMP	0.011
ALFQGAVGLGTQVVT	Pp3c9_5310V3.1.p	+	+	AMP	NAMP	NAMP	NAMP	NAMP	0.163
ALGDANADAIKQGTFYAGGQAPA	Pp3c9_5310V3.1.p	+	+	AMP	NAMP	NAMP	NAMP	NAMP	0.54
ALGDANADAIKQGTFYAGGQAPAS	Pp3c9_5310V3.1.p	+	+	AMP	NAMP	NAMP	NAMP	NAMP	0.462
ALGDANADAIKQGTFYAGGQAPASQ	Pp3c9_5310V3.1.p	+	+	AMP	NAMP	NAMP	AMP	NAMP	0.41
ALGDANADAISQGTFYGGGQAAASE	Pp3c15_12410V3.1.p	+	+	AMP	NAMP	NAMP	NAMP	NAMP	0.355
ALGLPNELDGNYKPNVHPE	Pp3c23_6510V3.1.p	+	-	AMP	NAMP	NAMP	NAMP	NAMP	0.029
ALGLPNEVDGNYKPNVHPE	Pp3c23_6600V3.1.p	-	+	AMP	NAMP	NAMP	AMP	NAMP	0.039
ALGLPTGDGSKSRL	Pp3c19_20080V3.1.p	+	+	AMP	AMP	AMP	AMP	AMP	0.119
ALGRGDDEQAAPESGRN	Pp3c2_2980V3.1.p	+	+	Non AMP	NAMP	NAMP	NAMP	NAMP	0.003
ALGRGDDEQAAPESGRNAAE	Pp3c2_2980V3.1.p	+	+	AMP	AMP	AMP	NAMP	AMP	0.006
ALGRGDDEQAAPESGRNAAELIA	Pp3c2_2980V3.1.p	+	+	AMP	NAMP	NAMP	AMP	NAMP	0.01
ALGRGDDEQAAPESGRNAAELIAQ	Pp3c2_2980V3.1.p	+	+	Non AMP	NAMP	NAMP	NAMP	NAMP	0.012
ALGRGDDEQAAPESGRNAAELIAQDN	Pp3c2_2980V3.1.p	+	+	Non AMP	AMP	AMP	AMP	AMP	0.012
ALHAASQDASRFLLQ	Pp3c3_28050V3.1.p	+	-	AMP	NAMP	NAMP	NAMP	NAMP	0.043
ALIPETEHTPKPATGEGQVHAKVD	Pp3c25_10310V3.1.p	+	+	Non AMP	NAMP	NAMP	NAMP	NAMP	0.005
ALKPSKTIPHGKL	Pp3c5_19220V3.1.p	+	+	AMP	NAMP	NAMP	NAMP	NAMP	0.76
ALNAAKNAVTPN	Pp3c13_7370V3.1.p	+	+	AMP	NAMP	NAMP	NAMP	NAMP	0.441
ALNAAKNAVTPNQ	Pp3c13_7370V3.1.p	+	+	AMP	NAMP	NAMP	NAMP	NAMP	0.387
ALNESFSINLK	Pp3c21_4230V3.1.p	+	+	AMP	NAMP	NAMP	NAMP	NAMP	0.315
ALNESFSINLKTPGTYE	Pp3c21_4230V3.1.p	+	+	AMP	NAMP	NAMP	NAMP	NAMP	0.032
ALNLPRKLN	Pp3c8_7680V3.1.p	+	+	AMP	NAMP	NAMP	NAMP	NAMP	0.309
ALNLPRKLNGVPGGFSTPQ	Pp3c8_7680V3.1.p	+	+	AMP	AMP	AMP	AMP	AMP	0.058
ALNLPRKLNGVPGGFSTPQEIL	Pp3c8_7680V3.1.p	+	+	AMP	NAMP	NAMP	AMP	NAMP	0.015
ALNLPRKLNGVPGGFSTPQEILQLPQ	Pp3c8_7680V3.1.p	-	+	AMP	NAMP	NAMP	NAMP	NAMP	0.007
ALNPTDLSTLNALASHWSGN	Pp3c2_17640V3.1.p	+	+	AMP	NAMP	NAMP	NAMP	NAMP	0.064
ALPDEGIPDQVSKGVDSTADHEPSQS	Pp3c3_7370V3.1.p	+	+	Non AMP	NAMP	NAMP	NAMP	NAMP	0.003
ALPHPQGLGPFFAGQWNVYAQNPDSNSHLF	PhpapaCp040	+	+	AMP	NAMP	NAMP	NAMP	NAMP	0.142
ALQVVAVLRSPARDP	Pp3c10_10590V3.1.p	+	+	Non AMP	NAMP	NAMP	AMP	NAMP	0.024
ALRAAFNNPERAVE	Pp3c10_8490V3.1.p	+	+	AMP	NAMP	NAMP	AMP	NAMP	0.045
ALRLGGAGK	Pp3c25_9350V3.1.p	+	+	AMP	NAMP	NAMP	NAMP	NAMP	0.799
ALRLSGGDHIHSGTVVG	PhpapaCp031	+	+	AMP	AMP	AMP	AMP	AMP	0.397
ALRLSGGDHIHSGTVVGK	PhpapaCp031	+	+	AMP	AMP	AMP	NAMP	NAMP	0.621
ALRPLPAANGSADPTPTP	Pp3c24_11660V3.1.p	+	+	AMP	NAMP	NAMP	NAMP	NAMP	0.016
ALRPLPAANGSADPTPTPA	Pp3c24_11660V3.1.p	+	+	AMP	AMP	AMP	NAMP	NAMP	0.017
ALRPLPSANGSADSSPTP	Pp3c23_19030V3.1.p	-	+	Non AMP	NAMP	NAMP	NAMP	NAMP	0.01
ALRPLPSANGSADSSPTPT	Pp3c23_19030V3.1.p	+	+	Non AMP	NAMP	NAMP	NAMP	NAMP	0.012
ALRSPPAANGSADPTPTLA	Pp3c8_17570V3.1.p	+	+	Non AMP	NAMP	NAMP	NAMP	NAMP	0.009
ALSRFTILAPV	Pp3c8_7680V3.1.p	+	+	Non AMP	AMP	NAMP	AMP	AMP	0.01
ALTEQASKVA	Pp3c9_25950V3.1.p	+	+	Non AMP	NAMP	NAMP	NAMP	NAMP	0.252
ALTEQASKVAL	Pp3c9_25950V3.1.p	+	+	Non AMP	NAMP	NAMP	NAMP	NAMP	0.187
ALTEQASKVALT	Pp3c9_25950V3.1.p	+	+	Non AMP	NAMP	NAMP	NAMP	NAMP	0.159
ALTEQASKVALTA	Pp3c9_25950V3.1.p	+	+	Non AMP	NAMP	NAMP	AMP	NAMP	0.265
ALTEQASKVALTAD	Pp3c9_25950V3.1.p	+	+	Non AMP	NAMP	NAMP	NAMP	NAMP	0.08
ALTEQASKVALTADLEG	Pp3c9_25950V3.1.p	+	+	Non AMP	NAMP	NAMP	NAMP	NAMP	0.027
ALTEQASKVALTADLEGEPEPPMH	Pp3c9_25950V3.1.p	+	+	Non AMP	NAMP	NAMP	NAMP	NAMP	0.003
ALTEQASKVALTADLEGEPEPPMHL	Pp3c9_25950V3.1.p	-	+	Non AMP	AMP	AMP	NAMP	AMP	0.003
ALTEQASKVALTADLEGEPEPPMHLF	Pp3c9_25950V3.1.p	+	+	Non AMP	AMP	AMP	NAMP	NAMP	0.004
ALTEQASKVALTADLEGEPEPPMHLFK	Pp3c9_25950V3.1.p	+	+	Non AMP	NAMP	NAMP	NAMP	AMP	0.005
ALTEQASKVALTADLEGEPEPPMHLFKNKEPFIG	Pp3c9_25950V3.1.p	+	+	AMP	NAMP	NAMP	NAMP	NAMP	0.005
ALTEQASKVALTADLEGEPEPPMHLFKNKEPFIGTVK	Pp3c9_25950V3.1.p	+	+	Non AMP	NAMP	NAMP	NAMP	NAMP	0.006
ALVAGSAVFGAKDYAEAISGIKASKRPQEAPV	Pp3c7_23810V3.1.p	+	+	AMP	NAMP	NAMP	NAMP	NAMP	0.225
ALVAGVLAAGAKVG	Pp3c7_12850V3.1.p	+	+	AMP	NAMP	AMP	NAMP	NAMP	0.829
ALVAGVLAAGAKVGSAN	Pp3c7_12850V3.1.p	+	+	AMP	NAMP	AMP	NAMP	AMP	0.917
ALVAGVLAAGAKVGSANA	Pp3c7_12850V3.1.p	+	+	AMP	NAMP	NAMP	NAMP	NAMP	0.902
ALVFDFNPTVALK	Pp3c21_18250V3.1.p	+	+	AMP	NAMP	NAMP	NAMP	NAMP	0.178
ALVFDFNPTVALKA	Pp3c21_18250V3.1.p	+	+	AMP	NAMP	AMP	AMP	NAMP	0.274
ALVFDFNPTVALKANS	Pp3c21_18250V3.1.p	+	+	AMP	NAMP	NAMP	NAMP	NAMP	0.198
ALVGVAGALAAPLAGR	Pp3s70_180V3.1.p	+	-	AMP	NAMP	NAMP	AMP	NAMP	0.281
AMEGGKPTIVT	Pp3c7_15240V3.1.p	+	-	AMP	NAMP	NAMP	NAMP	NAMP	0.078
AMEGGKPTIVTNAEGQRTTPSVVA	Pp3c7_15240V3.1.p	+	+	Non AMP	NAMP	NAMP	NAMP	NAMP	0.014
AMEVDIGKIVPQ	Pp3c2_19170V3.1.p	+	+	AMP	NAMP	NAMP	NAMP	NAMP	0.137
AMEVDIGKIVPQADR	Pp3c2_19170V3.1.p	+	+	Non AMP	NAMP	NAMP	NAMP	NAMP	0.082
AMEVDIGKIVPQADRV	Pp3c2_19170V3.1.p	+	+	Non AMP	NAMP	NAMP	NAMP	NAMP	0.09
AMEVDIGKIVPQADRVL	Pp3c2_19170V3.1.p	+	+	Non AMP	NAMP	NAMP	NAMP	NAMP	0.089
AMEVDIGKIVPQADRVLI	Pp3c2_19170V3.1.p	+	+	Non AMP	NAMP	NAMP	NAMP	NAMP	0.128
AMEVDIGKIVPQADRVLIR	Pp3c2_19170V3.1.p	+	+	Non AMP	NAMP	NAMP	NAMP	NAMP	0.09
AMEVDIGKIVPQADRVLIRL	Pp3c2_19170V3.1.p	+	+	Non AMP	NAMP	NAMP	NAMP	NAMP	0.095
AMEVDIGKIVPQADRVLIRLD	Pp3c2_19170V3.1.p	+	+	Non AMP	NAMP	NAMP	NAMP	NAMP	0.094
AMGEEQIAALKDIGGRNN	Pp3c13_15620V3.1.p	+	+	AMP	NAMP	NAMP	NAMP	NAMP	0.276
AMITPVAKNPRRIVG	Pp3c8_3026V3.1.p	+	+	AMP	AMP	NAMP	AMP	NAMP	0.238
AMNAIKNVFGLFGGKK	Pp3c19_15590V3.1.p	+	+	AMP	NAMP	NAMP	NAMP	NAMP	0.991
AMNQSPNPWH	Pp3c21_9980V3.1.p	+	+	AMP	AMP	NAMP	AMP	NAMP	0.274
AMPNMLMLRPADGNETSGAYK	Pp3c10_10220V3.1.p	+	+	Non AMP	NAMP	NAMP	NAMP	NAMP	0.134
ANEGFKLSKGSSSPVS	Pp3c15_3960V3.1.p	+	+	AMP	NAMP	NAMP	NAMP	NAMP	0.178
ANEGFKLSKGSSSPVSTGAFFK	Pp3c15_3960V3.1.p	+	+	AMP	NAMP	NAMP	NAMP	NAMP	0.571
ANEGLNLRKGSLVS	Pp3c9_5250V3.1.p	+	+	AMP	NAMP	NAMP	NAMP	NAMP	0.103
ANEGLNLRKGSLVSTGDFFK	Pp3c9_5250V3.1.p	+	+	AMP	NAMP	NAMP	NAMP	NAMP	0.163
ANKGAAAPAPAPKKSGFNLFGKK	Pp3c17_1110V3.1.p	+	+	AMP	NAMP	NAMP	NAMP	NAMP	0.94
ANPAELKFAHKQ	Pp3c16_23780V3.1.p	+	+	AMP	NAMP	NAMP	NAMP	NAMP	0.458
ANPAELKFAHKQAYD	Pp3c16_23780V3.1.p	+	+	AMP	AMP	AMP	AMP	AMP	0.208
ANPAELKFAQKQ	Pp3c6_1620V3.1.p	+	+	AMP	NAMP	NAMP	NAMP	NAMP	0.5
ANQMNAFGQQRQQPPQ	Pp3c18_4030V3.1.p	+	+	AMP	NAMP	NAMP	NAMP	NAMP	0.555
ANRQALRELLFTTPGVG	Pp3c9_18680V3.1.p	+	+	AMP	AMP	AMP	NAMP	NAMP	0
ANRQAYRQLLVTTPDLG	Pp3c18_18400V3.1.p	+	+	Non AMP	AMP	NAMP	NAMP	NAMP	0.003
ANRQAYRQLLVTTPGLG	Pp3c21_9980V3.1.p	+	+	AMP	NAMP	NAMP	NAMP	NAMP	0.015
ANTNLPNGSLPDVSLPEKKAGQKF	Pp3c19_5170V3.1.p	+	+	AMP	NAMP	AMP	AMP	AMP	0.032
ANVAKLLARK	Pp3c21_9720V3.1.p	+	+	AMP	NAMP	NAMP	NAMP	NAMP	0.87
ANVGSAQGPTGLGKY	PhpapaCp043	+	+	AMP	NAMP	NAMP	NAMP	NAMP	0.352
ANVGSAQGPTGLGKYLMRSPTGEIIF	PhpapaCp043	+	+	AMP	NAMP	NAMP	NAMP	AMP	0.044
APAADAAKAPEAPAAQPEP	Pp3c7_10220V3.1.p	+	+	AMP	AMP	AMP	AMP	AMP	0.195
APAADAAKAPEAPAAQPEPEL	Pp3c7_10220V3.1.p	+	-	AMP	NAMP	NAMP	NAMP	NAMP	0.118
APAGGANPFASIR	Pp3c3_6080V3.1.p	+	+	AMP	NAMP	NAMP	NAMP	NAMP	0.212
APANLIAHNAGVEGAVVVEKIF	Pp3c24_12180V3.1.p	+	+	AMP	NAMP	NAMP	NAMP	NAMP	0.872
APAPAPESVDDEEAAPVK	Pp3c21_14550V3.1.p	+	-	AMP	NAMP	NAMP	NAMP	NAMP	0.03
APAPAPTPGSGGGIGR	Pp3c13_21890V3.1.p	+	+	AMP	NAMP	NAMP	NAMP	AMP	0.059
APAPEPQAPVEQR	Pp3c18_18370V3.1.p	+	+	AMP	NAMP	NAMP	AMP	NAMP	0.074
APAPEPQAPVEQRPAG	Pp3c18_18370V3.1.p	+	+	AMP	NAMP	NAMP	NAMP	NAMP	0.035
APAPEPQAPVEQRPAGL	Pp3c18_18370V3.1.p	+	+	AMP	NAMP	NAMP	AMP	NAMP	0.018
APAPEPQAPVEQRPAGLA	Pp3c18_18370V3.1.p	+	+	AMP	NAMP	NAMP	NAMP	NAMP	0.023
APAPKPASAPAPAPE	Pp3c21_14550V3.1.p	+	-	AMP	NAMP	NAMP	NAMP	NAMP	0.211
APAPPPPPPAA	Pp3c23_14650V3.1.p	+	+	AMP	AMP	NAMP	NAMP	NAMP	0.465
APAPPPPPPPPFGGR	Pp3c4_16430V3.1.p	+	+	AMP	NAMP	NAMP	NAMP	NAMP	0.513
APAPPPPPPPPFGGRPNS	Pp3c4_16430V3.1.p	+	+	AMP	NAMP	NAMP	NAMP	NAMP	0.562
APAPTPIDP	Pp3c15_3450V3.1.p	+	+	AMP	AMP	AMP	AMP	AMP	0.283
APASVAKEAAVT	Pp3c22_17930V3.1.p	+	-	AMP	NAMP	NAMP	NAMP	NAMP	0.355
APATAPAVE	Pp3c2_22190V3.1.p	+	+	AMP	NAMP	NAMP	NAMP	NAMP	0.25
APATAPAVETSAAPAEEPK	Pp3c2_22190V3.1.p	+	+	AMP	NAMP	NAMP	NAMP	NAMP	0.073
APATAPAVETSAAPAEEPKVE	Pp3c2_22190V3.1.p	+	+	AMP	NAMP	NAMP	NAMP	NAMP	0.046
APDPTTDPPRPNP	Pp3c16_24370V3.1.p	+	+	AMP	NAMP	NAMP	NAMP	NAMP	0.576
APEPASPAPPK	Pp3c22_12710V3.1.p	+	+	AMP	NAMP	NAMP	NAMP	NAMP	0.185
APEPEDGAGPKP	Pp3c24_4490V3.1.p	+	+	AMP	NAMP	NAMP	NAMP	NAMP	0.046
APEPEDGAGPKPD	Pp3c24_4490V3.1.p	+	+	AMP	NAMP	NAMP	NAMP	NAMP	0.073
APEPEDGAGPKPDE	Pp3c24_4490V3.1.p	+	+	AMP	NAMP	NAMP	NAMP	NAMP	0.065
APEPEDGAGPKPDEGD	Pp3c24_4490V3.1.p	+	+	AMP	NAMP	NAMP	NAMP	NAMP	0.088
APEPEPAPPPKE	Pp3c15_5020V3.1.p	+	+	AMP	AMP	AMP	AMP	AMP	0.361
APEPQAPVEQRPAGL	Pp3c18_18370V3.1.p	+	+	Non AMP	NAMP	NAMP	NAMP	NAMP	0.013
APEPQAPVEQRPAGLA	Pp3c18_18370V3.1.p	+	+	Non AMP	NAMP	NAMP	NAMP	NAMP	0.016
APFPIGPDGTRA	PhpapaCp084	+	+	AMP	NAMP	NAMP	NAMP	NAMP	0.031
APGAPGARPGAPGAKP	Pp3c16_9210V3.1.p	+	+	AMP	NAMP	NAMP	NAMP	NAMP	0.127
APGAPVAPVKE	Pp3c20_640V3.1.p	+	-	AMP	NAMP	NAMP	NAMP	NAMP	0.1
APGIIARKSVHEPMQTGLK	PhpafMp30	+	+	Non AMP	NAMP	NAMP	NAMP	NAMP	0.048
APGKGAIPTYVVG	Pp3c7_14300V3.1.p	+	+	AMP	NAMP	NAMP	NAMP	NAMP	0.287
APGVQTPVIVR	Pp3c22_11690V3.1.p	+	+	AMP	NAMP	NAMP	NAMP	NAMP	0.128
APHSADTAGLVPSDELRLR	Pp3c15_5610V3.1.p	+	+	Non AMP	NAMP	NAMP	AMP	NAMP	0
APIDVVVPPGN	Pp3c1_8280V3.1.p	+	+	AMP	NAMP	AMP	AMP	NAMP	0.341
APITVGDKIPDVT	Pp3c2_19280V3.1.p	+	+	AMP	NAMP	NAMP	NAMP	NAMP	0.087
APITVGDKIPDVTL	Pp3c2_19280V3.1.p	+	+	Non AMP	NAMP	NAMP	NAMP	NAMP	0.079
APITVGDKIPDVTLS	Pp3c2_19280V3.1.p	+	+	Non AMP	NAMP	NAMP	NAMP	NAMP	0.033
APKAEEAVVE	Pp3c21_4350V3.1.p	+	+	AMP	NAMP	NAMP	NAMP	NAMP	0.124
APKAEEAVVEEAPA	Pp3c21_4350V3.1.p	+	+	AMP	AMP	NAMP	NAMP	NAMP	0.124
APKAEEAVVEEAPAVA	Pp3c21_4350V3.1.p	+	+	AMP	NAMP	NAMP	NAMP	NAMP	0.187
APKISTGFTPFAGNGF	Pp3c7_12850V3.1.p	-	+	AMP	NAMP	NAMP	AMP	AMP	0.352
APKISTGFTPFAGNGFT	Pp3c7_12850V3.1.p	+	+	AMP	NAMP	NAMP	AMP	NAMP	0.337
APKISTGFTPFAGNGFTLD	Pp3c7_12850V3.1.p	+	+	AMP	NAMP	NAMP	NAMP	NAMP	0.103
APLQGFKIAEGFAKIIS	Pp3c14_22870V3.1.p	+	+	AMP	NAMP	NAMP	NAMP	NAMP	0.965
APLQGFKIAEGFAKIISAIAEY	Pp3c14_22870V3.1.p	+	+	AMP	NAMP	NAMP	AMP	NAMP	0.741
APLQGFKIAEGFAKIISAIAEYTIKINE	Pp3c14_22870V3.1.p	+	+	AMP	NAMP	NAMP	NAMP	NAMP	0.671
APLQGFKIAEGFAKIISAIAEYTIKINEGG	Pp3c14_22870V3.1.p	+	+	AMP	NAMP	NAMP	NAMP	NAMP	0.841
APLQGSKIAEGFAKIIS	Pp3c14_22870V3.1.p	+	+	AMP	NAMP	NAMP	NAMP	NAMP	0.935
APLQGSKIAEGFAKIISAIAE	Pp3c14_22870V3.1.p	+	+	AMP	NAMP	NAMP	AMP	NAMP	0.809
APLQGSKIAEGFAKIISAIAEYTIK	Pp3c14_22870V3.1.p	+	+	AMP	NAMP	NAMP	AMP	AMP	0.769
APLQGSKIAEGFAKIISAIAEYTIKINE	Pp3c14_22870V3.1.p	+	+	AMP	NAMP	NAMP	NAMP	NAMP	0.596
APLQGSKIAEGFAKIISAIAEYTIKINEGG	Pp3c14_22870V3.1.p	+	+	AMP	NAMP	NAMP	NAMP	NAMP	0.799
APLVPDNQSRPSYG	Pp3c14_13370V3.1.p	+	+	Non AMP	NAMP	NAMP	NAMP	NAMP	0.008
APNEQFDIVF	Pp3c18_13090V3.1.p	+	+	AMP	AMP	NAMP	NAMP	AMP	0.109
APNEQFDIVFK	Pp3c18_13090V3.1.p	+	+	AMP	NAMP	NAMP	NAMP	NAMP	0.145
APNEQFDIVFKT	Pp3c18_13090V3.1.p	+	+	AMP	NAMP	NAMP	NAMP	NAMP	0.036
APNEQFDIVFKTA	Pp3c18_13090V3.1.p	+	+	AMP	NAMP	NAMP	NAMP	NAMP	0.053
APNEQFDIVFKTAG	Pp3c18_13090V3.1.p	+	+	AMP	NAMP	NAMP	NAMP	NAMP	0.059
APNEQFDIVFKTAGT	Pp3c18_13090V3.1.p	+	+	Non AMP	NAMP	NAMP	NAMP	NAMP	0.031
APNEQFDIVFKTAGTY	Pp3c18_13090V3.1.p	+	+	Non AMP	NAMP	NAMP	NAMP	NAMP	0.012
APNEQFDIVFKTAGTYE	Pp3c18_13090V3.1.p	+	+	Non AMP	AMP	NAMP	AMP	NAMP	0.008
APNEQFDIVFKTAGTYEY	Pp3c18_13090V3.1.p	+	+	Non AMP	NAMP	NAMP	NAMP	NAMP	0.012
APPKPEPLPSTPE	Pp3c9_5670V3.1.p	-	+	AMP	NAMP	NAMP	NAMP	NAMP	0.264
APPLPGSPPAVK	Pp3c24_1490V3.1.p	+	+	AMP	NAMP	NAMP	NAMP	NAMP	0.112
APPPPPPPAPEP	Pp3c11_23810V3.1.p	+	+	AMP	NAMP	NAMP	NAMP	NAMP	0.474
APPPPPPPAPEPH	Pp3c11_23810V3.1.p	+	+	AMP	NAMP	NAMP	NAMP	NAMP	0.381
APPPPPPPPPPFGGRP	Pp3c4_16430V3.1.p	+	+	AMP	NAMP	NAMP	NAMP	NAMP	0.551
APPPPPSGGLPGTE	Pp3c3_2620V3.1.p	+	+	AMP	NAMP	NAMP	NAMP	NAMP	0.113
APPPPPSGGLPGTENADQARDTDLPLK	Pp3c3_2620V3.1.p	+	+	AMP	NAMP	NAMP	NAMP	NAMP	0.006
APPSPPTSEPSPSPSPSQ	Pp3c2_26700V3.1.p	+	+	AMP	NAMP	NAMP	NAMP	NAMP	0.332
APPTFPQSSTPVKETVK	Pp3c24_4640V3.1.p	+	+	Non AMP	NAMP	NAMP	NAMP	NAMP	0.175
APPTFPQSSTPVKETVKAA	Pp3c24_4640V3.1.p	+	+	Non AMP	NAMP	NAMP	NAMP	NAMP	0.144
APPTPTYESGPKVH	Pp3c9_19170V3.1.p	-	+	Non AMP	NAMP	NAMP	NAMP	NAMP	0.115
APPVDIDGIRE	PhpapaCp046	+	+	AMP	NAMP	NAMP	NAMP	NAMP	0.056
APPVDIDGIREP	PhpapaCp046	+	+	AMP	NAMP	NAMP	NAMP	NAMP	0.049
APPVDIDGIREPV	PhpapaCp046	+	+	AMP	NAMP	NAMP	AMP	NAMP	0.045
APPVDIDGIREPVS	PhpapaCp046	+	+	AMP	NAMP	NAMP	NAMP	NAMP	0.014
APPVDIDGIREPVSG	PhpapaCp046	+	+	AMP	NAMP	NAMP	NAMP	NAMP	0.015
APPVDIDGIREPVSGS	PhpapaCp046	+	+	AMP	NAMP	NAMP	NAMP	AMP	0.007
APPVDIDGIREPVSGSL	PhpapaCp046	+	+	AMP	NAMP	NAMP	AMP	NAMP	0.008
APPVDIDGIREPVSGSLL	PhpapaCp046	+	+	Non AMP	NAMP	NAMP	NAMP	NAMP	0.01
APRAGELDIAASDEQVAAAPLVR	Pp3c24_18010V3.1.p	+	+	Non AMP	NAMP	NAMP	NAMP	NAMP	0.011
APRAGELDVAASDEQVAAAPLVR	Pp3c19_6330V3.1.p	+	+	Non AMP	NAMP	NAMP	NAMP	NAMP	0.017
APSASPPAASAPAPVK	Pp3c16_12600V3.1.p	+	+	AMP	AMP	AMP	AMP	AMP	0.178
APSPEPQSSDVSSLVPS	Pp3c21_5260V3.1.p	+	+	AMP	NAMP	AMP	NAMP	NAMP	0.041
APSPPPPPPPPPPPPQPVS	Pp3c22_3520V3.1.p	+	+	AMP	NAMP	NAMP	NAMP	NAMP	0.431
APSSSDYRIGVG	Pp3c4_11160V3.1.p	+	+	AMP	NAMP	NAMP	NAMP	NAMP	0.037
APSVVSNGIAVG	Pp3c2_9650V3.1.p	-	+	AMP	AMP	AMP	AMP	AMP	0.353
APSVVSNGIAVGLH	Pp3c2_9650V3.1.p	+	+	AMP	NAMP	NAMP	NAMP	NAMP	0.753
APTENAAPATSPGGRAVPT	Pp3c22_17930V3.1.p	+	+	Non AMP	NAMP	NAMP	NAMP	NAMP	0.035
APTENAAPATSPGGRAVPTN	Pp3c22_17930V3.1.p	+	+	AMP	NAMP	NAMP	NAMP	NAMP	0.04
APTGLTTEVKSVE	Pp3c2_6770V3.1.p	+	+	Non AMP	NAMP	NAMP	NAMP	NAMP	0.074
APTKAVCVLT	Pp3c20_17920V3.1.p	+	+	AMP	AMP	AMP	NAMP	NAMP	0.895
APTLLADVGLPSAGRVL	Pp3c7_20600V3.1.p	-	+	Non AMP	NAMP	NAMP	NAMP	NAMP	0.006
APTLLADVGLPSAGRVLS	Pp3c7_20600V3.1.p	+	+	Non AMP	NAMP	NAMP	NAMP	NAMP	0.004
APTPAPPVEKEVK	Pp3c23_22230V3.1.p	+	+	AMP	NAMP	NAMP	NAMP	NAMP	0.061
APTPAPPVEKEVKP	Pp3c23_22230V3.1.p	+	+	AMP	AMP	AMP	AMP	AMP	0.101
APTPAPPVEKEVKPVIGP	Pp3c23_22230V3.1.p	+	+	AMP	NAMP	NAMP	AMP	NAMP	0.042
APVPLPSGFELA	Pp3c1_27160V3.1.p	+	+	AMP	NAMP	NAMP	NAMP	NAMP	0.013
APVSIVTGASRGIG	Pp3c18_20230V3.1.p	+	+	AMP	NAMP	NAMP	NAMP	NAMP	0.054
APYSGKYAEELQ	Pp3c9_18680V3.1.p	+	+	AMP	NAMP	NAMP	NAMP	NAMP	0.069
APYSGKYAEELQATAK	Pp3c9_18680V3.1.p	+	+	AMP	NAMP	NAMP	NAMP	NAMP	0.093
APYSGKYAEELQATAKYIATPGKGIL	Pp3c9_18680V3.1.p	+	+	AMP	NAMP	NAMP	NAMP	NAMP	0.176
APYSGKYAEELQATAKYIATPGKGILA	Pp3c9_18680V3.1.p	+	+	AMP	NAMP	NAMP	NAMP	NAMP	0.226
APYSGKYAEELQATAKYIATPGKGILAADESTGTIGKRLS	Pp3c9_18680V3.1.p	+	+	AMP	NAMP	NAMP	NAMP	NAMP	0.121
APYSGKYAEELQATAKYVA	Pp3c15_14720V3.1.p	+	+	Non AMP	NAMP	NAMP	NAMP	NAMP	0.157
APYSGKYAEELQATAKYVATPGKGIL	Pp3c15_14720V3.1.p	+	+	AMP	NAMP	NAMP	NAMP	NAMP	0.132
APYSGKYAEELQATAKYVATPGKGILA	Pp3c15_14720V3.1.p	+	+	AMP	NAMP	NAMP	NAMP	NAMP	0.175
AQAGAAPDGVADQKPDAKEAPK	Pp3c3_5620V3.1.p	+	+	Non AMP	NAMP	NAMP	NAMP	NAMP	0.176
AQAGAAPDGVADQKPDAKEAPKGFTPPTLN	Pp3c3_5620V3.1.p	+	+	Non AMP	NAMP	NAMP	NAMP	NAMP	0.035
AQDQPHENLVFPEEVLPRGNA	PhpapaCp044	-	+	Non AMP	NAMP	NAMP	AMP	NAMP	0.008
AQDQPHENLVFPEEVLPRGNAL	PhpapaCp044	+	+	Non AMP	NAMP	NAMP	NAMP	NAMP	0.006
AQEFADTGIDHTAPPATAGTKDAGFGG	Pp3c22_17930V3.1.p	+	+	Non AMP	NAMP	NAMP	NAMP	NAMP	0.035
AQEGASVVVADRNLA	Pp3c17_16420V3.1.p	+	+	Non AMP	NAMP	NAMP	NAMP	NAMP	0.205
AQGDADSALDRLWAKKKAELGQ	Pp3c12_25030V3.1.p	+	+	Non AMP	NAMP	NAMP	NAMP	NAMP	0.268
AQGIDDQSPRDY	Pp3c10_8450V3.1.p	+	-	AMP	NAMP	NAMP	NAMP	NAMP	0.133
AQLDLSRGIPR	Pp3c27_2400V3.1.p	+	+	AMP	NAMP	NAMP	NAMP	NAMP	0.011
AQLNIALTNGSARLRSQEDE	Pp3c2_9590V3.1.p	+	+	AMP	NAMP	NAMP	NAMP	NAMP	0.003
AQNAPTENAAPATSPGGRAVPT	Pp3c22_17930V3.1.p	+	+	AMP	AMP	AMP	AMP	AMP	0.029
AQNAPTENAAPATSPGGRAVPTN	Pp3c22_17930V3.1.p	+	+	AMP	NAMP	NAMP	NAMP	NAMP	0.039
AQNAPTENAAPATSPGGRAVPTNE	Pp3c22_17930V3.1.p	+	+	AMP	NAMP	NAMP	NAMP	NAMP	0.021
AQNAPTENAAPATSPGGRAVPTNEE	Pp3c22_17930V3.1.p	+	+	AMP	AMP	NAMP	NAMP	NAMP	0.014
AQNSQMRLPPL	Pp3c23_22190V3.1.p	+	+	Non AMP	NAMP	NAMP	NAMP	NAMP	0.078
AQNVAAKLKGYPVWPNSN	Pp3c19_20080V3.1.p	-	+	AMP	NAMP	NAMP	NAMP	NAMP	0.672
AQPGISPSLK	Pp3c1_32200V3.1.p	-	+	AMP	NAMP	NAMP	NAMP	NAMP	0.044
AQPGISPSLKN	Pp3c1_32200V3.1.p	+	+	AMP	NAMP	NAMP	NAMP	NAMP	0.032
AQPGISPSLKNL	Pp3c1_32200V3.1.p	+	+	AMP	NAMP	NAMP	AMP	AMP	0.04
AQPGISPSLKNLL	Pp3c1_32200V3.1.p	+	+	AMP	NAMP	NAMP	NAMP	NAMP	0.062
AQPGISPSLKNLLLS	Pp3c1_32200V3.1.p	+	+	AMP	NAMP	NAMP	NAMP	NAMP	0.09
AQPGVSPSLK	Pp3c5_17290V3.1.p	+	-	AMP	NAMP	NAMP	NAMP	NAMP	0.034
AQPGVSPSLKN	Pp3c5_17290V3.1.p	+	+	AMP	NAMP	NAMP	NAMP	NAMP	0.03
AQPGVSPSLKNL	Pp3c5_17290V3.1.p	+	+	AMP	NAMP	NAMP	NAMP	NAMP	0.032
AQPGVSPSLKNLLL	Pp3c5_17290V3.1.p	+	+	AMP	AMP	NAMP	AMP	AMP	0.07
AQPGVSPSLKNLLLS	Pp3c5_17290V3.1.p	+	+	AMP	NAMP	NAMP	NAMP	NAMP	0.06
AQPGVSPSLKNLLLSVVAGGTVLT	Pp3c5_17290V3.1.p	+	+	AMP	NAMP	NAMP	NAMP	NAMP	0.062
AQPLEAAADAPEP	Pp3c1_27160V3.1.p	+	+	AMP	NAMP	NAMP	NAMP	NAMP	0.085
AQPLEAAADAPEPSP	Pp3c1_27160V3.1.p	+	+	AMP	NAMP	NAMP	AMP	AMP	0.035
AQPLEAAADAPEPSPQ	Pp3c1_27160V3.1.p	+	+	AMP	NAMP	NAMP	AMP	NAMP	0.042
AQRIHDNSHQF	Pp3c4_31070V3.1.p	-	+	AMP	AMP	AMP	AMP	NAMP	0.19
AQRIHDNSHQFEANTFPDDDQVIGAQGDPS	Pp3c4_31070V3.1.p	+	+	Non AMP	NAMP	NAMP	AMP	NAMP	0.015
AQRPAVNQQPTTN	Pp3c9_5900V3.1.p	+	+	AMP	NAMP	NAMP	NAMP	NAMP	0.219
AQSPDIAQGVH	Pp3c22_12800V3.1.p	+	+	AMP	AMP	NAMP	NAMP	NAMP	0.046
AQTAEQVVDTSPTIKDTETETQRTITPRSLS	Pp3c8_7310V3.1.p	+	+	Non AMP	NAMP	NAMP	AMP	NAMP	0.063
AQVEFGAFQKLG	PhpapaCp012	-	+	AMP	NAMP	NAMP	NAMP	NAMP	0.634
AQVIIMNHPGQIG	Pp3c2_6770V3.1.p	+	-	AMP	NAMP	NAMP	NAMP	NAMP	0.397
AQYIVGGDVPKWNYLH	Pp3c4_18939V3.1.p	+	+	AMP	NAMP	NAMP	NAMP	NAMP	0.32
ARAAPPPPPSSFQ	Pp3c9_9170V3.1.p	+	+	AMP	NAMP	NAMP	NAMP	NAMP	0.123
ARFAKWRTVVSIPNGPSE	Pp3c21_9980V3.1.p	+	+	Non AMP	NAMP	NAMP	NAMP	NAMP	0.01
ARKLAVQVYNAGGHLR	Pp3c19_20080V3.1.p	+	+	AMP	NAMP	NAMP	NAMP	NAMP	0.678
ARLPEALNTGPNAVA	Pp3c18_4330V3.1.p	+	+	AMP	NAMP	NAMP	NAMP	NAMP	0.023
ARLTKLSDDQASYINVPVG	Pp3c19_14590V3.1.p	+	+	Non AMP	NAMP	NAMP	NAMP	NAMP	0.006
ARLTKLSEDQASYINVPVG	Pp3c19_13810V3.1.p	+	+	Non AMP	NAMP	NAMP	NAMP	NAMP	0
ARLTKLSEDQASYINVPVGGPYKPAHYR	Pp3c19_13810V3.1.p	+	+	Non AMP	NAMP	NAMP	NAMP	NAMP	0.028
ARLTKLSEDQASYINVPVGGPYKPAHYRY	Pp3c19_13810V3.1.p	+	+	Non AMP	NAMP	NAMP	NAMP	NAMP	0.056
ARPAAGGKKSWIPAVKGGGNLT	Pp3c1_34240V3.1.p	+	+	AMP	NAMP	NAMP	NAMP	NAMP	0.938
ARPAPQGGGYQGE	Pp3c7_11290V3.1.p	+	+	AMP	NAMP	NAMP	NAMP	NAMP	0.038
ARPHSVTVFDVGTDGLLTNRRLFASVA	Pp3c4_29000V3.1.p	+	+	Non AMP	AMP	NAMP	NAMP	NAMP	0.004
ARPPVATTLPTKLT	Pp3c26_13290V3.1.p	+	+	AMP	NAMP	NAMP	AMP	NAMP	0.647
ARRLSILKQPIFSTFNN	PhpafMp28	+	+	Non AMP	NAMP	NAMP	NAMP	NAMP	0.079
ASANGVPAPSGLPIDLR	Pp3c9_11740V3.1.p	+	+	AMP	NAMP	NAMP	NAMP	NAMP	0.021
ASASDAAGDEAPEVAMER	Pp3c12_10590V3.1.p	+	+	Non AMP	NAMP	NAMP	AMP	NAMP	0.054
ASAVVNTLVSPSK	Pp3c5_7940V3.1.p	-	+	AMP	NAMP	NAMP	NAMP	NAMP	0.257
ASDALAGTASGTHTVPATVQALK	Pp3c23_8620V3.1.p	+	+	Non AMP	AMP	AMP	NAMP	NAMP	0.252
ASDALAGTASGTHTVPATVQALKNISN	Pp3c23_8620V3.1.p	+	+	Non AMP	NAMP	NAMP	NAMP	NAMP	0.197
ASDALAGTVSGTHTVPATAQALKNISN	Pp3c20_18360V3.1.p	+	+	Non AMP	NAMP	NAMP	NAMP	NAMP	0.206
ASDEQVAAAPLVR	Pp3c19_6330V3.1.p	+	+	Non AMP	NAMP	NAMP	AMP	AMP	0.037
ASDGEGLGSAADAGGN	Pp3c2_19700V3.1.p	+	+	AMP	NAMP	NAMP	NAMP	NAMP	0.249
ASDGEGLGSAADAGGNSIVLE	Pp3c2_19700V3.1.p	+	+	AMP	AMP	AMP	AMP	AMP	0.188
ASDLDKELDKQLYGSVT	Pp3c8_16740V3.1.p	+	+	Non AMP	NAMP	NAMP	NAMP	NAMP	0.052
ASDLDKELDKQLYGSVTD	Pp3c8_16740V3.1.p	-	+	Non AMP	NAMP	NAMP	NAMP	NAMP	0.098
ASDNLRKETQLINIINAPLQ	Pp3c14_22870V3.1.p	+	+	Non AMP	NAMP	NAMP	NAMP	NAMP	0.02
ASDNLRKEVQLIN	Pp3c14_22870V3.1.p	+	+	AMP	NAMP	NAMP	NAMP	NAMP	0.012
ASDNLRKEVQLINIIN	Pp3c14_22870V3.1.p	-	+	Non AMP	NAMP	NAMP	NAMP	NAMP	0.124
ASDNLRKEVQLINIINAPLQ	Pp3c14_22870V3.1.p	+	+	AMP	NAMP	NAMP	NAMP	NAMP	0.043
ASDPSEQSGHLVP	Pp3c8_870V3.1.p	+	+	Non AMP	NAMP	NAMP	NAMP	NAMP	0.004
ASEAAISDEEGDTVR	Pp3c21_4350V3.1.p	+	+	Non AMP	AMP	NAMP	NAMP	NAMP	0.007
ASEAAISDEEGDTVRS	Pp3c21_4350V3.1.p	+	+	AMP	NAMP	NAMP	NAMP	NAMP	0.006
ASEAAISDEEGDTVRSLG	Pp3c21_4350V3.1.p	+	+	AMP	NAMP	NAMP	NAMP	NAMP	0.004
ASEETGGNGVDSQMPTN	Pp3c14_9180V3.1.p	+	+	AMP	NAMP	NAMP	NAMP	NAMP	0.008
ASEPSPESSGFYSSSADPVLH	Pp3c9_9170V3.1.p	+	+	AMP	NAMP	NAMP	NAMP	NAMP	0.017
ASESNGNLVGTA	Pp3c14_6710V3.1.p	+	+	AMP	NAMP	NAMP	NAMP	NAMP	0.082
ASETKFAFLV	Pp3c18_10040V3.1.p	+	+	AMP	NAMP	NAMP	NAMP	NAMP	0.086
ASETKFAFLVWTDGSHVVQ	Pp3c18_10040V3.1.p	+	+	Non AMP	NAMP	NAMP	NAMP	NAMP	0.063
ASETKFAFLVWTDGSHVVQSPI	Pp3c18_10040V3.1.p	+	+	Non AMP	AMP	NAMP	NAMP	NAMP	0.012
ASETKFAFLVWTDGSHVVQSPIA	Pp3c18_10040V3.1.p	+	+	Non AMP	NAMP	NAMP	NAMP	NAMP	0.018
ASETKFAFLVWTDGSHVVQSPIAI	Pp3c18_10040V3.1.p	+	+	Non AMP	AMP	AMP	AMP	AMP	0.016
ASETKFAFLVWTDGSHVVQSPIAIT	Pp3c18_10040V3.1.p	+	+	Non AMP	AMP	NAMP	NAMP	NAMP	0.016
ASETKFAFLVWTDGSHVVQSPIAITV	Pp3c18_10040V3.1.p	+	+	Non AMP	NAMP	NAMP	NAMP	NAMP	0.022
ASETKFAFLVWTDGSHVVQSPIAITVE	Pp3c18_10040V3.1.p	+	+	Non AMP	NAMP	NAMP	NAMP	NAMP	0.013
ASETTVSSFDDNVTGDAP	Pp3c13_1540V3.1.p	+	+	Non AMP	NAMP	NAMP	NAMP	NAMP	0.024
ASEVVSDVKSTVTQ	Pp3c3_32790V3.1.p	+	+	AMP	AMP	AMP	AMP	AMP	0.099
ASFEPAHVDFLVDLGHPM	Pp3c3_28050V3.1.p	-	+	Non AMP	NAMP	AMP	NAMP	NAMP	0.209
ASFEPAHVDFLVDLGHPMLNRVVDGFVK	Pp3c3_28050V3.1.p	+	+	Non AMP	NAMP	NAMP	NAMP	NAMP	0.127
ASFHSTITPNPAPIALTGS	Pp3c24_16260V3.1.p	+	+	Non AMP	NAMP	NAMP	AMP	NAMP	0.112
ASGDQPVKIR	Pp3c6_25270V3.1.p	+	+	AMP	NAMP	NAMP	NAMP	NAMP	0.081
ASGGFGTDLFTETRAAGGGVKTEN	Pp3c10_3520V3.1.p	+	+	AMP	AMP	NAMP	AMP	NAMP	0.035
ASGKDAPGDVGLR	Pp3s355_20V3.1.p	+	+	AMP	NAMP	NAMP	NAMP	NAMP	0.133
ASGPGADGAERTARKADE	Pp3c13_24110V3.1.p	+	+	Non AMP	NAMP	NAMP	NAMP	NAMP	0.009
ASGPGADGAERTARKADEL	Pp3c13_24110V3.1.p	+	+	Non AMP	NAMP	NAMP	NAMP	NAMP	0.007
ASGPGADGAERTARKADELL	Pp3c13_24110V3.1.p	+	+	Non AMP	NAMP	NAMP	NAMP	NAMP	0.007
ASGPGADGAERTARKADELLQ	Pp3c13_24110V3.1.p	+	+	Non AMP	NAMP	NAMP	NAMP	NAMP	0.006
ASGPGADGAERTARKADELLQA	Pp3c13_24110V3.1.p	+	+	Non AMP	NAMP	NAMP	NAMP	NAMP	0.009
ASGPGADGAERTARKADELLQAAD	Pp3c13_24110V3.1.p	+	+	Non AMP	NAMP	NAMP	NAMP	NAMP	0.014
ASGPGADGAERTARKADELLQAADDFIK	Pp3c13_24110V3.1.p	+	+	Non AMP	NAMP	NAMP	AMP	NAMP	0.025
ASGPGADGAERTARKADELLQAADDFIKN	Pp3c13_24110V3.1.p	+	+	Non AMP	NAMP	NAMP	NAMP	NAMP	0.024
ASGPGADGAERTARKADELLQAADDFIKNDSPQRFGPERGLG	Pp3c13_24110V3.1.p	+	+	Non AMP	NAMP	NAMP	NAMP	NAMP	0.005
ASGPGGDGAERTARKADELL	Pp3c4_16930V3.1.p	+	+	Non AMP	NAMP	NAMP	AMP	NAMP	0.006
ASGPGGDGAERTARKADELLQ	Pp3c4_16930V3.1.p	+	+	Non AMP	NAMP	NAMP	NAMP	NAMP	0.005
ASKQSLSYLDGTLPGDYGFDPL	Pp3c27_7020V3.1.p	+	+	Non AMP	NAMP	NAMP	AMP	NAMP	0.009
ASKQSLSYLDGTLPGDYGFDPLG	Pp3c27_7020V3.1.p	+	+	AMP	NAMP	NAMP	NAMP	NAMP	0.012
ASLAATALAGNAR	Pp3c13_6570V3.1.p	+	+	AMP	NAMP	NAMP	NAMP	NAMP	0.299
ASLAATALAGNARA	Pp3c13_6570V3.1.p	+	+	AMP	NAMP	NAMP	NAMP	AMP	0.325
ASLAGSEHRRATPVS	Pp3c21_3730V3.1.p	+	+	Non AMP	NAMP	AMP	AMP	NAMP	0
ASNGSGPRTVASVVN	Pp3c16_12600V3.1.p	+	+	AMP	NAMP	NAMP	NAMP	NAMP	0.109
ASNGSGPRTVVSVVN	Pp3c27_4050V3.1.p	+	+	AMP	AMP	NAMP	NAMP	NAMP	0.201
ASPDAIWKAVK	Pp3c2_27350V3.1.p	+	+	AMP	NAMP	NAMP	NAMP	NAMP	0.576
ASPDAIWKAVKEEN	Pp3c2_27350V3.1.p	+	+	AMP	NAMP	NAMP	NAMP	NAMP	0.071
ASPDAIWKAVKEENSILPAAMPQ	Pp3c2_27350V3.1.p	+	+	Non AMP	NAMP	NAMP	NAMP	NAMP	0.03
ASPGHVQELFVYEINERD	Pp3c4_22490V3.1.p	+	+	Non AMP	NAMP	NAMP	NAMP	NAMP	0.011
ASPGHVQELFVYEINERDR	Pp3c4_22490V3.1.p	+	-	Non AMP	NAMP	NAMP	AMP	AMP	0.008
ASPKEDIKDKIPE	Pp3c26_5440V3.1.p	-	+	AMP	NAMP	NAMP	NAMP	NAMP	0.106
ASPKEDIKDKIPEAIA	Pp3c26_5440V3.1.p	+	+	AMP	NAMP	NAMP	NAMP	NAMP	0.112
ASPQAEAPVPAQPSLPNNDRPL	Pp3c20_23270V3.1.p	+	+	AMP	AMP	AMP	NAMP	NAMP	0.007
ASPQAEAPVPAQPSLPNNDRPLW	Pp3c20_23270V3.1.p	+	+	AMP	AMP	NAMP	NAMP	NAMP	0.006
ASPQAEAPVPAQPSLPNNDRPLWFPGSQPPEW	Pp3c20_23270V3.1.p	+	+	AMP	NAMP	NAMP	NAMP	NAMP	0.009
ASPSQSSYQELRGGGSSAKDSR	Pp3c16_4400V3.1.p	+	+	AMP	NAMP	NAMP	NAMP	NAMP	0.029
ASQIASAPRTED	PhpapaCp076	+	+	Non AMP	NAMP	NAMP	AMP	NAMP	0
ASSASTWELQRK	Pp3c21_16160V3.1.p	-	+	Non AMP	NAMP	NAMP	NAMP	AMP	0.069
ASSASTWELQRKL	Pp3c21_16160V3.1.p	+	+	Non AMP	NAMP	NAMP	NAMP	NAMP	0.035
ASSASTWELQRKLS	Pp3c21_16160V3.1.p	+	-	AMP	NAMP	NAMP	NAMP	NAMP	0.038
ASSASTWELQRKLSN	Pp3c21_16160V3.1.p	+	+	Non AMP	NAMP	AMP	NAMP	NAMP	0.026
ASSASTWELQRKLSNL	Pp3c21_16160V3.1.p	-	+	Non AMP	NAMP	NAMP	NAMP	NAMP	0.019
ASSASTWELQRKLSNLA	Pp3c21_16160V3.1.p	+	+	AMP	AMP	AMP	AMP	AMP	0.027
ASSASTWELQRKLT	Pp3c22_2920V3.1.p	+	+	Non AMP	NAMP	NAMP	AMP	NAMP	0.075
ASSASTWELQRKLTN	Pp3c22_2920V3.1.p	+	+	Non AMP	NAMP	NAMP	NAMP	NAMP	0.052
ASSASTWELQRKLTNLA	Pp3c22_2920V3.1.p	+	+	Non AMP	AMP	NAMP	NAMP	NAMP	0.041
ASSGEGHLVPGMPT	Pp3c8_870V3.1.p	+	+	AMP	NAMP	NAMP	NAMP	NAMP	0.012
ASSGEGHLVPGMPTIS	Pp3c8_870V3.1.p	+	+	AMP	NAMP	NAMP	NAMP	NAMP	0.014
ASSGEGHLVPGMPTISE	Pp3c8_870V3.1.p	+	+	AMP	NAMP	NAMP	NAMP	NAMP	0.009
ASSGEGHLVPGMPTISVDESGAR	Pp3c8_870V3.1.p	+	+	Non AMP	NAMP	NAMP	AMP	NAMP	0.006
ASSGEGHLVPGMPTISVDESGARF	Pp3c8_870V3.1.p	+	+	Non AMP	AMP	NAMP	NAMP	NAMP	0.008
ASSIQEISGLR	Pp3c3_28310V3.1.p	+	+	AMP	NAMP	NAMP	NAMP	NAMP	0.119
ASSIQEISGLRLSAGKDFEVA	Pp3c3_28310V3.1.p	+	+	AMP	AMP	NAMP	NAMP	AMP	0.043
ASSVETVEKTDVA	Pp3c5_1370V3.1.p	+	+	Non AMP	NAMP	NAMP	AMP	NAMP	0.046
ASSVETVEKTDVAVVEKSVN	Pp3c5_1370V3.1.p	+	+	AMP	NAMP	NAMP	NAMP	NAMP	0.081
ASSVETVEKTDVAVVEKSVNTIR	Pp3c5_1370V3.1.p	+	+	Non AMP	NAMP	NAMP	NAMP	NAMP	0.026
ASTSVAAEEKPKPGVR	Pp3c26_1250V3.1.p	+	+	Non AMP	NAMP	NAMP	AMP	NAMP	0.005
ASTVVNTLVSPSK	Pp3c6_23230V3.1.p	+	+	AMP	NAMP	NAMP	NAMP	NAMP	0.269
ASVEDPSLNVIVD	Pp3c1_40570V3.1.p	+	+	Non AMP	NAMP	NAMP	NAMP	NAMP	0.056
ASVEDPSLNVIVDLG	Pp3c1_40570V3.1.p	+	+	Non AMP	NAMP	NAMP	NAMP	NAMP	0.072
ASVEDPSLNVIVDLGHP	Pp3c1_40570V3.1.p	+	+	Non AMP	NAMP	NAMP	NAMP	NAMP	0.043
ASVEDPSLNVIVDLGHPL	Pp3c1_40570V3.1.p	+	+	Non AMP	NAMP	NAMP	NAMP	NAMP	0.057
ASVEDPSLNVIVDLGHPLANTSVDGFLK	Pp3c1_40570V3.1.p	+	+	Non AMP	NAMP	NAMP	NAMP	NAMP	0.044
ASVESPKVDVIVDLGHPL	Pp3c17_23180V3.1.p	-	+	Non AMP	AMP	AMP	NAMP	AMP	0.137
ASVESPKVDVIVDLGHPLLN	Pp3c17_23180V3.1.p	+	+	Non AMP	NAMP	NAMP	NAMP	NAMP	0.128
ATADPKKGEGAADDAWED	Pp3c1_12370V3.1.p	+	+	Non AMP	NAMP	NAMP	NAMP	NAMP	0.199
ATAEAPKGFTPPTLN	Pp3c16_23780V3.1.p	+	+	AMP	NAMP	NAMP	AMP	NAMP	0.16
ATAGHTTGTHATGGGLLG	Pp3c20_1840V3.1.p	+	+	AMP	NAMP	NAMP	NAMP	NAMP	0.596
ATAGTCEEMIKRAQFARELG	PhpapaCp031	+	+	AMP	NAMP	NAMP	AMP	NAMP	0.077
ATAKYIATPGKGIL	Pp3c9_18680V3.1.p	-	+	AMP	AMP	NAMP	NAMP	NAMP	0.896
ATAKYIATPGKGILA	Pp3c9_18680V3.1.p	+	+	AMP	NAMP	NAMP	AMP	NAMP	0.914
ATAKYVATPGKGILA	Pp3c15_14720V3.1.p	-	+	AMP	AMP	NAMP	NAMP	NAMP	0.875
ATAPSTLAVQDRV	Pp3c5_10150V3.1.p	+	+	Non AMP	NAMP	NAMP	NAMP	NAMP	0.014
ATAPSTLAVQDRVL	Pp3c5_10150V3.1.p	+	+	Non AMP	AMP	NAMP	NAMP	NAMP	0.008
ATAPSTLAVQDRVLQ	Pp3c5_10150V3.1.p	+	+	Non AMP	NAMP	NAMP	NAMP	NAMP	0.008
ATAPSTLAVQDRVLQAAAKHGPL	Pp3c5_10150V3.1.p	+	+	Non AMP	NAMP	NAMP	NAMP	NAMP	0.026
ATASAVEVGGSTISRDDVVR	Pp3c5_15740V3.1.p	-	+	Non AMP	NAMP	NAMP	NAMP	NAMP	0.007
ATASDSPGRNTQRPNGALS	Pp3c7_3420V3.1.p	+	-	Non AMP	NAMP	NAMP	NAMP	NAMP	0.005
ATAVAPQFTTLKPL	Pp3c22_7600V3.1.p	+	+	Non AMP	NAMP	NAMP	NAMP	NAMP	0.406
ATAVAPQFTTLKPLGDR	Pp3c22_7600V3.1.p	+	+	Non AMP	NAMP	NAMP	NAMP	NAMP	0.031
ATAVAPQFTTLKPLGDRIL	Pp3c22_7600V3.1.p	+	+	Non AMP	AMP	AMP	AMP	AMP	0.018
ATAVAPQFTTLKPLGDRILV	Pp3c22_7600V3.1.p	+	+	Non AMP	NAMP	NAMP	NAMP	NAMP	0.02
ATAVAPQFTTLKPLGDRILVK	Pp3c22_7600V3.1.p	+	+	Non AMP	NAMP	NAMP	NAMP	NAMP	0.097
ATDPTEMDLEVIKERAK	Pp3c26_7930V3.1.p	+	+	Non AMP	NAMP	NAMP	NAMP	NAMP	0.012
ATDTLACGALGHVIG	Pp3c3_10740V3.1.p	-	+	AMP	NAMP	NAMP	NAMP	NAMP	0.249
ATFVPVEENGTLENK	Pp3c2_27350V3.1.p	+	+	AMP	AMP	NAMP	NAMP	NAMP	0.022
ATFVPVEENGTLENKFVVGVWK	Pp3c2_27350V3.1.p	+	+	AMP	NAMP	NAMP	NAMP	NAMP	0.104
ATGKIAQIPVS	PhpapaCp053	+	+	AMP	NAMP	NAMP	NAMP	NAMP	0.319
ATIAQSSELSFLR	Pp3c13_22390V3.1.p	+	+	AMP	NAMP	NAMP	NAMP	NAMP	0.008
ATISALEEVVQAARGRLPV	Pp3c19_3840V3.1.p	+	+	Non AMP	NAMP	NAMP	NAMP	NAMP	0.004
ATIVGTAVVNEAR	Pp3c5_4110V3.1.p	+	+	AMP	AMP	AMP	NAMP	AMP	0.338
ATIVGTAVVNEARA	Pp3c5_4110V3.1.p	+	+	AMP	NAMP	NAMP	NAMP	NAMP	0.434
ATKKAVAVLK	Pp3c9_24840V3.1.p	+	+	AMP	NAMP	NAMP	NAMP	NAMP	0.954
ATKKAVAVLKGN	Pp3c9_24840V3.1.p	+	+	AMP	NAMP	NAMP	NAMP	NAMP	0.985
ATKKAVAVLKGNAN	Pp3c9_24840V3.1.p	+	+	AMP	NAMP	NAMP	NAMP	NAMP	0.952
ATKKAVAVLKGNANVE	Pp3c9_24840V3.1.p	+	+	AMP	NAMP	NAMP	NAMP	NAMP	0.83
ATLKVASLPENTAPLQ	Pp3c14_380V3.1.p	+	+	Non AMP	NAMP	NAMP	NAMP	NAMP	0.009
ATLNLNAMNQSPNPWHVS	Pp3c21_9980V3.1.p	+	+	AMP	NAMP	NAMP	AMP	NAMP	0.051
ATNPAASEPGTIR	Pp3c2_20330V3.1.p	+	+	AMP	NAMP	NAMP	NAMP	NAMP	0.018
ATNPAASEPGTIRGD	Pp3c2_20330V3.1.p	+	+	Non AMP	NAMP	NAMP	NAMP	NAMP	0.004
ATNPAASEPGTIRGDY	Pp3c2_20330V3.1.p	+	+	AMP	NAMP	NAMP	NAMP	NAMP	0.005
ATNPLNAEPGTIRGDLG	Pp3c13_12020V3.1.p	+	+	AMP	NAMP	NAMP	AMP	NAMP	0.008
ATPQNREDVKDKIPSAIAEAQLT	Pp3c13_23580V3.1.p	+	+	Non AMP	NAMP	NAMP	AMP	AMP	0
ATPTGSSGPAIN	Pp3c19_19100V3.1.p	+	+	AMP	NAMP	NAMP	NAMP	NAMP	0.111
ATPTGSSGPAINTDD	Pp3c19_19100V3.1.p	+	+	Non AMP	NAMP	NAMP	NAMP	NAMP	0.046
ATPTGSSGPAINTDDK	Pp3c19_19100V3.1.p	+	+	Non AMP	AMP	NAMP	NAMP	AMP	0.053
ATPTGSSGPAINTDDKV	Pp3c19_19100V3.1.p	+	+	Non AMP	NAMP	NAMP	NAMP	NAMP	0.029
ATPTGSSGPAINTDDKVA	Pp3c19_19100V3.1.p	+	+	Non AMP	NAMP	NAMP	AMP	NAMP	0.033
ATPTGSSGPAINTDDKVAT	Pp3c19_19100V3.1.p	+	+	Non AMP	NAMP	NAMP	NAMP	NAMP	0.069
ATPTGSSGPAINTDDKVATK	Pp3c19_19100V3.1.p	+	+	Non AMP	NAMP	NAMP	NAMP	NAMP	0.123
ATPTGSSGPAINTDDKVATKI	Pp3c19_19100V3.1.p	+	+	Non AMP	NAMP	NAMP	NAMP	NAMP	0.098
ATPTGSSGPAINTDDKVATKIE	Pp3c19_19100V3.1.p	+	+	Non AMP	NAMP	NAMP	NAMP	NAMP	0.029
ATPTGSSGPAINTDDKVATKIED	Pp3c19_19100V3.1.p	+	+	Non AMP	NAMP	NAMP	NAMP	NAMP	0.021
ATPTGSSGPAINTDDKVATKIEDA	Pp3c19_19100V3.1.p	+	+	Non AMP	NAMP	NAMP	NAMP	NAMP	0.024
ATPTGSSGPAINTDDKVATKIEDAQ	Pp3c19_19100V3.1.p	-	+	Non AMP	NAMP	NAMP	NAMP	NAMP	0.011
ATQIIDDTPKTKG	PhpapaCp009	+	+	AMP	NAMP	NAMP	NAMP	NAMP	0.172
ATQIIDDTPKTKGKRSG	PhpapaCp009	+	+	AMP	NAMP	NAMP	NAMP	NAMP	0.281
ATQIIDDTPKTKGKRSGLG	PhpapaCp009	+	+	AMP	NAMP	NAMP	AMP	AMP	0.391
ATQIIDDTPKTKGKRSGLGDILKPLN	PhpapaCp009	+	+	AMP	NAMP	NAMP	NAMP	NAMP	0.368
ATQIIDDTPKTKGKRSGLGDILKPLNSEY	PhpapaCp009	+	+	Non AMP	AMP	AMP	AMP	AMP	0.053
ATQIIDDTPKTKGKRSGLGDILKPLNSEYG	PhpapaCp009	+	+	AMP	NAMP	AMP	NAMP	NAMP	0.084
ATRNFFDLLADDENEDPSQVVVR	Pp3c2_30530V3.1.p	+	+	Non AMP	NAMP	NAMP	NAMP	NAMP	0.01
ATRSGAREDLL	Pp3c7_6970V3.1.p	+	+	AMP	NAMP	NAMP	NAMP	NAMP	0
ATRSGAREDLLLE	Pp3c7_6970V3.1.p	+	+	AMP	NAMP	NAMP	NAMP	NAMP	0
ATRSGAREDLLLEKDPALS	Pp3c7_6970V3.1.p	+	+	AMP	AMP	NAMP	NAMP	AMP	0
ATSAAAAEDPTSSKAHVTWPKQLN	Pp3c1_27990V3.1.p	+	+	Non AMP	NAMP	NAMP	NAMP	NAMP	0.118
ATSPQASEPGTIR	Pp3c16_14020V3.1.p	+	+	Non AMP	NAMP	NAMP	NAMP	NAMP	0.005
ATSPQASEPGTIRG	Pp3c16_14020V3.1.p	+	-	AMP	NAMP	NAMP	NAMP	NAMP	0.004
ATSPQASEPGTIRGDL	Pp3c16_14020V3.1.p	+	+	Non AMP	AMP	NAMP	NAMP	NAMP	0
ATTVLSRGLAAKGIYPAVDPL	PhpapaCp032	+	+	Non AMP	NAMP	NAMP	NAMP	AMP	0.02
ATVKMGGDDGALG	Pp3c19_21160V3.1.p	+	+	AMP	AMP	AMP	AMP	AMP	0.526
ATVKMGGDDGALGFYPK	Pp3c19_21160V3.1.p	+	+	AMP	NAMP	NAMP	NAMP	NAMP	0.31
ATVKMGGDDGALGFYPKD	Pp3c19_21160V3.1.p	+	+	AMP	NAMP	NAMP	NAMP	NAMP	0.244
ATVKMGGDDGALGFYPKDIS	Pp3c19_21160V3.1.p	+	+	AMP	NAMP	NAMP	NAMP	NAMP	0.237
ATVKMGGDDGALGFYPKDISVA	Pp3c19_21160V3.1.p	+	+	Non AMP	NAMP	NAMP	NAMP	NAMP	0.245
ATVKMGGDDGALGFYPKDISVAAGES	Pp3c19_21160V3.1.p	+	+	Non AMP	NAMP	NAMP	NAMP	NAMP	0.136
ATVKMGGDDGALGFYPKDISVAAGESVTFVNNKGFPHNVV	Pp3c19_21160V3.1.p	+	+	AMP	NAMP	NAMP	NAMP	NAMP	0.29
ATVKMGGDDGALGFYPKDISVAAGESVTFVNNKGFPHNVVF	Pp3c19_21160V3.1.p	+	+	AMP	NAMP	NAMP	NAMP	NAMP	0.292
ATVVVPRAE	Pp3s50_100V3.1.p	+	-	AMP	NAMP	NAMP	NAMP	AMP	0.32
ATVVVPRAEA	Pp3s50_100V3.1.p	+	-	Non AMP	NAMP	NAMP	NAMP	NAMP	0.37
ATYKVTFLDGET	Pp3c4_8330V3.1.p	+	+	Non AMP	NAMP	NAMP	NAMP	NAMP	0.071
ATYKVTFLDGETGAE	Pp3c4_8330V3.1.p	+	+	AMP	NAMP	NAMP	NAMP	NAMP	0.026
ATYKVTFLDGETGAEN	Pp3c4_8330V3.1.p	+	+	AMP	AMP	AMP	AMP	AMP	0.035
ATYKVTFLDGETGAENVV	Pp3c4_8330V3.1.p	+	+	Non AMP	NAMP	NAMP	NAMP	NAMP	0.037
ATYKVTFLDGETGAENVVE	Pp3c4_8330V3.1.p	+	+	AMP	NAMP	NAMP	NAMP	NAMP	0.021
AVAAEIKEAGANVDTSSDPLLLR	Pp3c8_16580V3.1.p	+	+	Non AMP	NAMP	NAMP	NAMP	NAMP	0.008
AVADVEKLDRLVS	Pp3c26_10990V3.1.p	+	+	Non AMP	NAMP	NAMP	NAMP	NAMP	0.142
AVAGAGVLSGYDQLQILLLGKAYSGGSG	Pp3c17_16140V3.1.p	+	+	AMP	NAMP	NAMP	NAMP	NAMP	0.443
AVALPAGGAGDEEELAK	Pp3c13_21050V3.1.p	+	+	AMP	NAMP	NAMP	NAMP	NAMP	0.076
AVALPAGGAGDEEELAKENEK	Pp3c13_21050V3.1.p	+	+	AMP	NAMP	NAMP	NAMP	NAMP	0.043
AVALPAGGAGDEEELAKENEKN	Pp3c13_21050V3.1.p	+	+	AMP	NAMP	NAMP	NAMP	NAMP	0.048
AVALPAGGAGDEEELAKENEKNT	Pp3c13_21050V3.1.p	+	+	AMP	NAMP	NAMP	NAMP	NAMP	0.027
AVALPAGGAGDEEELAKENEKNTA	Pp3c13_21050V3.1.p	+	+	AMP	NAMP	NAMP	AMP	AMP	0.041
AVALPAGGAGDEEELAKENEKNTAALNGNIT	Pp3c13_21050V3.1.p	+	+	AMP	NAMP	NAMP	NAMP	NAMP	0.076
AVALVLPNLKGK	Pp3c7_14300V3.1.p	+	+	AMP	NAMP	NAMP	NAMP	AMP	0.976
AVAMSATDGLMR	PhpapaCp032	+	+	AMP	NAMP	NAMP	NAMP	NAMP	0.27
AVANRVALE	PhpapaCp031	+	+	AMP	NAMP	NAMP	NAMP	NAMP	0.325
AVAPAADTPDR	Pp3c22_17930V3.1.p	+	+	Non AMP	NAMP	NAMP	NAMP	NAMP	0.071
AVAPAADTPDRVA	Pp3c22_17930V3.1.p	+	+	Non AMP	NAMP	NAMP	NAMP	NAMP	0.093
AVAPAADTPDRVAT	Pp3c22_17930V3.1.p	+	+	Non AMP	NAMP	NAMP	NAMP	NAMP	0.086
AVAPAADTPDRVATSD	Pp3c22_17930V3.1.p	+	+	Non AMP	NAMP	NAMP	NAMP	NAMP	0.045
AVAPAADTPDRVATSDEK	Pp3c22_17930V3.1.p	+	+	Non AMP	AMP	AMP	AMP	AMP	0.018
AVAPAADTPDRVATSDEKA	Pp3c22_17930V3.1.p	+	+	Non AMP	NAMP	NAMP	NAMP	NAMP	0.023
AVAPKFATLKPLGDRIL	Pp3c19_4270V3.1.p	+	+	AMP	NAMP	NAMP	NAMP	NAMP	0.43
AVDEDEDETFRSRP	Pp3c2_34630V3.1.p	+	+	Non AMP	NAMP	NAMP	NAMP	NAMP	0.047
AVDNALVFDFNPTVALK	Pp3c21_18250V3.1.p	+	+	AMP	AMP	AMP	AMP	AMP	0.238
AVDNALVFDFNPTVALKANS	Pp3c21_18250V3.1.p	+	+	AMP	NAMP	NAMP	NAMP	NAMP	0.223
AVDPTSIAQAYHSL	Pp3c9_8210V3.1.p	+	+	Non AMP	NAMP	NAMP	NAMP	NAMP	0.006
AVDPTSIAQAYHSLS	Pp3c9_8210V3.1.p	+	+	Non AMP	NAMP	NAMP	NAMP	NAMP	0.005
AVDQAPGVRYPVVVR	Pp3c23_22230V3.1.p	+	+	AMP	NAMP	NAMP	NAMP	NAMP	0.354
AVDSLVPIGRGQRELIIG	PhpafMp30	+	+	AMP	NAMP	NAMP	NAMP	NAMP	0.126
AVDTTTTTSATPAYTN	Pp3c24_20750V3.1.p	+	+	AMP	NAMP	AMP	NAMP	NAMP	0.697
AVDTVVRPVK	Pp3c3_26940V3.1.p	+	+	AMP	NAMP	NAMP	NAMP	NAMP	0.443
AVFTFIVKKSGDSWT	Pp3c21_16160V3.1.p	+	+	Non AMP	AMP	AMP	AMP	AMP	0.232
AVFTFIVKKSGDSWTAKQHGGEANLE	Pp3c21_16160V3.1.p	+	+	AMP	NAMP	NAMP	NAMP	NAMP	0.549
AVFTFIVKKSGDTWSAKQHGGEADLE	Pp3c22_2920V3.1.p	+	+	Non AMP	NAMP	NAMP	NAMP	NAMP	0.337
AVGAAHAALQDTFRILK	Pp3c1_40570V3.1.p	+	+	AMP	NAMP	NAMP	NAMP	NAMP	0.47
AVGAAVAAATAAATGATTAPKNKIEQK	Pp3c2_12269V3.1.p	+	+	AMP	NAMP	NAMP	NAMP	AMP	0.77
AVGAEADAARVS	Pp3c2_15480V3.1.p	+	+	AMP	NAMP	NAMP	NAMP	NAMP	0.136
AVGAEADASRVS	Pp3c10_2900V3.1.p	-	+	AMP	NAMP	NAMP	NAMP	NAMP	0.053
AVGDVSAAGTNYLIA	Pp3c13_7350V3.1.p	+	+	AMP	NAMP	NAMP	NAMP	NAMP	0.519
AVGDVSAAGTNYLIAG	Pp3c13_7350V3.1.p	+	+	AMP	NAMP	NAMP	AMP	AMP	0.551
AVGDVSAEGTNYLVA	Pp3c3_5420V3.1.p	+	+	AMP	NAMP	NAMP	NAMP	NAMP	0.114
AVGNALNAAKNAVTPNQ	Pp3c13_7370V3.1.p	+	+	AMP	NAMP	NAMP	NAMP	NAMP	0.507
AVISNPLKALRPLPAANGSADPTPTPA	Pp3c24_11660V3.1.p	+	+	AMP	AMP	AMP	AMP	AMP	0.015
AVKRAIGKLE	Pp3c16_11400V3.1.p	+	+	AMP	NAMP	NAMP	NAMP	NAMP	0.817
AVKVPYELLQPKSGPGLTNKGIPN	Pp3c17_16260V3.1.p	+	+	AMP	NAMP	NAMP	NAMP	NAMP	0.061
AVKVPYELLQPKSGPGLTNKGIPNSVS	Pp3c17_16260V3.1.p	+	+	AMP	NAMP	NAMP	NAMP	NAMP	0.043
AVLDRQKNHGMHFRVL	PhpapaCp031	+	+	AMP	NAMP	NAMP	NAMP	NAMP	0.231
AVLGGSLNVPFR	Pp3c3_12870V3.1.p	+	+	AMP	NAMP	NAMP	NAMP	NAMP	0.123
AVLGGSLNVPFRL	Pp3c3_12870V3.1.p	+	+	AMP	NAMP	NAMP	NAMP	NAMP	0.132
AVLGGSLNVPFRLG	Pp3c3_12870V3.1.p	+	+	AMP	NAMP	NAMP	NAMP	NAMP	0.198
AVLGGSLNVPFRLGSGA	Pp3c3_12870V3.1.p	+	+	AMP	NAMP	NAMP	NAMP	NAMP	0.188
AVLGGSLNVPFRLGSGALVK	Pp3c3_12870V3.1.p	+	+	AMP	NAMP	NAMP	NAMP	NAMP	0.578
AVLGSSRDASVPDSDKTK	Pp3c3_15300V3.1.p	+	+	AMP	NAMP	NAMP	NAMP	NAMP	0.062
AVLKYAPGPSDGTTT	Pp3c2_27350V3.1.p	+	+	Non AMP	NAMP	NAMP	NAMP	NAMP	0.069
AVLPAKNIDLHRSQSTF	Pp3c4_23120V3.1.p	+	+	Non AMP	NAMP	NAMP	AMP	NAMP	0.004
AVLPAVIAKKASA	Pp3c12_22830V3.1.p	+	+	AMP	NAMP	NAMP	NAMP	NAMP	0.87
AVLSADLEEMLEKVKN	Pp3c25_1440V3.1.p	-	+	AMP	AMP	NAMP	AMP	NAMP	0.1
AVPAGSTTDSEVVKRES	Pp3c14_3360V3.1.p	+	+	Non AMP	AMP	NAMP	NAMP	NAMP	0.003
AVPAGVKTEDINHE	Pp3c19_21160V3.1.p	+	+	Non AMP	NAMP	NAMP	NAMP	NAMP	0.016
AVPAGVKTEDINHED	Pp3c19_21160V3.1.p	+	+	Non AMP	NAMP	NAMP	NAMP	NAMP	0.013
AVPAGVKTEDINHEDY	Pp3c19_21160V3.1.p	+	+	Non AMP	NAMP	NAMP	NAMP	NAMP	0.008
AVPAGVKVEEINHEE	Pp3c21_4230V3.1.p	+	+	Non AMP	AMP	AMP	AMP	AMP	0.124
AVPAGVKVEEINHEEY	Pp3c21_4230V3.1.p	+	+	Non AMP	NAMP	NAMP	NAMP	NAMP	0.169
AVPAGVKVEELN	Pp3c18_13090V3.1.p	+	+	Non AMP	NAMP	NAMP	NAMP	NAMP	0.147
AVPAGVKVEELNHED	Pp3c18_13090V3.1.p	+	+	Non AMP	NAMP	NAMP	NAMP	NAMP	0.105
AVPAGVKVEELNHEDY	Pp3c18_13090V3.1.p	+	-	Non AMP	NAMP	NAMP	NAMP	NAMP	0.1
AVPRLPLHVYQGDKNGVQNGH	Pp3c12_8440V3.1.p	+	+	AMP	NAMP	NAMP	NAMP	AMP	0.507
AVPRTESAQASSSGGLL	Pp3c3_11990V3.1.p	+	+	Non AMP	NAMP	NAMP	NAMP	NAMP	0.004
AVPRTESAQASSSGGLLS	Pp3c3_11990V3.1.p	+	+	AMP	NAMP	NAMP	NAMP	NAMP	0.006
AVPRTESAQASSSGGLLSKLLG	Pp3c3_11990V3.1.p	+	+	AMP	NAMP	NAMP	NAMP	NAMP	0.026
AVPSVAPEAAPASPPKSEE	Pp3c1_17080V3.1.p	+	+	AMP	AMP	AMP	AMP	AMP	0.027
AVQNSDLFNDVGSR	Pp3c17_23550V3.1.p	+	+	AMP	NAMP	NAMP	AMP	NAMP	0.056
AVRAGAEKYQVIEPLNGDPFIG	Pp3c16_5670V3.1.p	+	+	AMP	NAMP	NAMP	NAMP	NAMP	0.033
AVRAGQYDDELVKTAN	Pp3c18_18400V3.1.p	+	+	Non AMP	NAMP	NAMP	NAMP	NAMP	0.018
AVREDPTLKPVLE	Pp3c8_5730V3.1.p	+	+	Non AMP	NAMP	NAMP	NAMP	NAMP	0.004
AVSDANTNLPNGSLPDVSLPEKKAGQK	Pp3c19_5170V3.1.p	+	+	AMP	NAMP	NAMP	AMP	AMP	0.025
AVSDANTNLPNGSLPDVSLPEKKAGQKF	Pp3c19_5170V3.1.p	+	+	Non AMP	AMP	NAMP	NAMP	NAMP	0.032
AVSEVTASKIG	Pp3c21_18140V3.1.p	+	+	AMP	NAMP	NAMP	NAMP	NAMP	0.062
AVSIGVVYGSMKLAYLKAKEPAPAKH	Pp3c2_20190V3.1.p	+	+	Non AMP	NAMP	NAMP	NAMP	NAMP	0.786
AVSLAATALAGNAR	Pp3c3_2620V3.1.p	+	+	AMP	AMP	AMP	AMP	AMP	0.322
AVSLAATALAGNARA	Pp3c3_2620V3.1.p	+	+	AMP	NAMP	NAMP	NAMP	NAMP	0.357
AVSNAYQSVKEAVTPK	Pp3c3_5250V3.1.p	+	+	Non AMP	NAMP	NAMP	NAMP	NAMP	0.21
AVSNAYQSVKEAVTPKQ	Pp3c3_5250V3.1.p	-	+	Non AMP	AMP	NAMP	NAMP	NAMP	0.18
AVSQEEDGVPLSK	Pp3c8_24130V3.1.p	+	+	Non AMP	NAMP	NAMP	NAMP	NAMP	0.012
AVSRTNFSGSGSSGY	Pp3c13_16130V3.1.p	+	+	AMP	NAMP	NAMP	NAMP	NAMP	0.289
AVSRTNFSGSGSSGYY	Pp3c13_16130V3.1.p	+	+	AMP	NAMP	NAMP	NAMP	NAMP	0.332
AVSRTNFSGSGSSGYYDGR	Pp3c13_16130V3.1.p	+	+	AMP	NAMP	NAMP	NAMP	NAMP	0.181
AVSRTNFSGSGSSGYYDGRYW	Pp3c13_16130V3.1.p	+	+	AMP	NAMP	NAMP	NAMP	NAMP	0.292
AVSRTNFSGSGSSGYYDGRYWT	Pp3c13_16130V3.1.p	+	+	AMP	NAMP	NAMP	NAMP	NAMP	0.268
AVSTEKELELN	Pp3c18_4760V3.1.p	+	+	AMP	NAMP	NAMP	NAMP	NAMP	0.02
AVTPAETLPEPSEPEKPKASE	Pp3c4_2950V3.1.p	+	+	AMP	NAMP	NAMP	NAMP	NAMP	0.017
AVVGFGKKRGPN	Pp3c7_26650V3.1.p	+	+	AMP	NAMP	NAMP	NAMP	NAMP	0.841
AVVGFGKKRGPNSSEK	Pp3c7_26650V3.1.p	+	+	AMP	AMP	NAMP	NAMP	AMP	0.368
AVVLSDEQAAALKSNPLIR	Pp3c14_17710V3.1.p	+	+	Non AMP	NAMP	NAMP	NAMP	NAMP	0.022
AVVQYAPGPTAGTTT	Pp3c7_19850V3.1.p	+	+	AMP	NAMP	NAMP	NAMP	NAMP	0.597
AVWKALESAAK	Pp3c7_19850V3.1.p	+	+	AMP	NAMP	NAMP	NAMP	NAMP	0.791
AVWKALESAAKA	Pp3c7_19850V3.1.p	+	+	AMP	AMP	NAMP	NAMP	NAMP	0.773
AWPREAAGPVVMNPISRQNYHK	Pp3c17_8370V3.1.p	+	+	Non AMP	NAMP	NAMP	NAMP	NAMP	0.071
AWPREAAGPVVMNPISRQNYHKA	Pp3c17_8370V3.1.p	+	+	AMP	NAMP	NAMP	NAMP	NAMP	0.085
AYDMGYSSKKASGYGDDAEGEYKAS	Pp3c6_2530V3.1.p	+	+	AMP	NAMP	NAMP	NAMP	NAMP	0.132
AYEINLGTSDR	Pp3c2_19170V3.1.p	+	+	AMP	NAMP	NAMP	NAMP	NAMP	0.007
AYGESANVFGAPKIS	Pp3c7_12850V3.1.p	+	+	AMP	NAMP	NAMP	NAMP	NAMP	0.186
AYGESANVFGAPKISTG	Pp3c7_12850V3.1.p	+	+	AMP	NAMP	NAMP	NAMP	NAMP	0.127
AYGESANVFGAPKISTGFTPFAGN	Pp3c7_12850V3.1.p	+	+	AMP	AMP	NAMP	NAMP	AMP	0.12
AYGESANVFGAPKKQTGFTPFIG	Pp3c11_12080V3.1.p	+	+	AMP	NAMP	NAMP	AMP	AMP	0.161
AYGESANVFGAPKKQTGFTPFIGN	Pp3c11_12080V3.1.p	+	+	AMP	NAMP	NAMP	NAMP	NAMP	0.224
AYGESANVFGAPKKQTGFTPFIGNGF	Pp3c11_12080V3.1.p	+	+	AMP	NAMP	NAMP	NAMP	NAMP	0.325
AYGKLDEGQYSTYIK	Pp3c22_17930V3.1.p	+	+	AMP	NAMP	NAMP	NAMP	NAMP	0.1
AYLLALLGGNSSPSAKDIE	Pp3c6_20310V3.1.p	+	+	AMP	NAMP	NAMP	NAMP	NAMP	0.129
AYQAASNTATTDLAPTHPIRLG	Pp3c10_14250V3.1.p	+	+	Non AMP	NAMP	NAMP	NAMP	NAMP	0.02
AYQAASSTAVTDLAPTHPIRLG	Pp3c12_18760V3.1.p	+	+	Non AMP	NAMP	NAMP	AMP	NAMP	0.005
AYQRNEKFRPE	Pp3c3_1020V3.1.p	+	+	AMP	NAMP	NAMP	AMP	NAMP	0.248
AYQSVKEAVTPKQ	Pp3c3_5250V3.1.p	+	+	Non AMP	NAMP	AMP	NAMP	AMP	0.19
AYVRQQEPQIMPGFNNYFSGAK	Pp3c4_20270V3.1.p	+	+	AMP	NAMP	AMP	AMP	AMP	0.201
DAAAGKGEDAPVT	Pp3c14_24710V3.1.p	+	+	Non AMP	NAMP	NAMP	NAMP	NAMP	0.068
DAAAGKGEDAPVTDAAGEDTFTIIQK	Pp3c14_24710V3.1.p	+	+	Non AMP	NAMP	NAMP	NAMP	NAMP	0.063
DAAKNQVAMNPTNTVFDAKRLIG	Pp3c3_26590V3.1.p	+	+	AMP	NAMP	NAMP	NAMP	NAMP	0.147
DAEKKVGYTVLK	Pp3c7_19850V3.1.p	+	+	Non AMP	NAMP	NAMP	NAMP	NAMP	0.318
DAESTVSEDDLSRRLAELKNRS	Pp3c8_6470V3.1.p	+	+	Non AMP	NAMP	NAMP	NAMP	NAMP	0.041
DAFNRAKETVTPKQ	Pp3c12_22320V3.1.p	+	+	Non AMP	NAMP	NAMP	NAMP	NAMP	0.038
DAGAAAILNHARRLQT	Pp3c19_20070V3.1.p	+	+	AMP	NAMP	NAMP	NAMP	NAMP	0.076
DAGAGVVPAATPAPK	Pp3c18_1490V3.1.p	+	+	AMP	NAMP	NAMP	NAMP	NAMP	0.156
DAGAQTAQVETVEK	Pp3c4_20230V3.1.p	+	+	Non AMP	NAMP	AMP	NAMP	NAMP	0.056
DAGAQTAQVETVEKK	Pp3c4_20230V3.1.p	+	+	Non AMP	NAMP	NAMP	AMP	NAMP	0.091
DAGAQTAQVETVEKKAS	Pp3c4_20230V3.1.p	-	+	Non AMP	NAMP	NAMP	NAMP	NAMP	0.102
DAGAQTAQVETVEKKASI	Pp3c4_20230V3.1.p	+	+	Non AMP	NAMP	NAMP	NAMP	NAMP	0.079
DAGAQTAQVETVEKKASIK	Pp3c4_20230V3.1.p	+	+	Non AMP	AMP	NAMP	AMP	NAMP	0.173
DAGAQTAQVETVEKKASIKDVPE	Pp3c4_20230V3.1.p	+	+	Non AMP	NAMP	NAMP	NAMP	NAMP	0.02
DAGAQTAQVETVEKKASIKDVPESEFQGK	Pp3c4_20230V3.1.p	+	+	Non AMP	AMP	NAMP	NAMP	NAMP	0.03
DAGAQTAQVETVEKKASIKDVPESEFQGKVVF	Pp3c4_20230V3.1.p	+	+	Non AMP	NAMP	NAMP	NAMP	NAMP	0.047
DAGAQTAQVETVEKKASIKDVPESEFQGKVVFVR	Pp3c4_20230V3.1.p	+	+	Non AMP	AMP	NAMP	NAMP	NAMP	0.038
DAGVDPKEIPLPHE	PhpapaCp039	+	+	Non AMP	NAMP	NAMP	NAMP	NAMP	0.033
DAGVPVSDTAKDADTSAGAAHPAV	Pp3c23_8320V3.1.p	+	+	Non AMP	NAMP	NAMP	NAMP	NAMP	0.074
DALDAGDIITIPVATK	Pp3c22_5700V3.1.p	+	+	Non AMP	NAMP	NAMP	NAMP	NAMP	0.24
DANADAIKQGTFYAGGQAP	Pp3c9_5310V3.1.p	-	+	AMP	NAMP	NAMP	NAMP	NAMP	0.314
DANADAIKQGTFYAGGQAPA	Pp3c9_5310V3.1.p	+	+	AMP	NAMP	NAMP	NAMP	NAMP	0.405
DANADAIKQGTFYAGGQAPAS	Pp3c9_5310V3.1.p	+	+	AMP	NAMP	AMP	NAMP	NAMP	0.306
DANADAIKQGTFYAGGQAPASQ	Pp3c9_5310V3.1.p	+	+	AMP	NAMP	NAMP	NAMP	NAMP	0.278
DANADAISQGTFYGGGQAA	Pp3c15_12410V3.1.p	+	+	AMP	NAMP	NAMP	NAMP	NAMP	0.381
DANTNLPNGSLPDVSLPEKKAGQK	Pp3c19_5170V3.1.p	+	+	AMP	NAMP	NAMP	NAMP	NAMP	0.018
DANTNLPNGSLPDVSLPEKKAGQKF	Pp3c19_5170V3.1.p	+	+	AMP	NAMP	NAMP	NAMP	NAMP	0.026
DAQKDPSPLE	Pp3c13_1540V3.1.p	+	+	AMP	NAMP	NAMP	NAMP	AMP	0.047
DAQKDPSPLEF	Pp3c13_1540V3.1.p	+	+	AMP	NAMP	NAMP	NAMP	NAMP	0.038
DARAGGQGNGDQAAESF	Pp3c4_31070V3.1.p	+	+	AMP	NAMP	NAMP	NAMP	NAMP	0.116
DARSVKLEPPPPLS	Pp3c5_4110V3.1.p	+	+	AMP	NAMP	NAMP	NAMP	NAMP	0.01
DARSVKLEPPPPLSGGLPG	Pp3c5_4110V3.1.p	+	+	AMP	NAMP	NAMP	NAMP	NAMP	0.007
DARSVKLEPPPPLSGGLPGTENAD	Pp3c5_4110V3.1.p	+	+	AMP	NAMP	NAMP	AMP	NAMP	0
DARSVKLEPPPPLSGGLPGTENADQARDTDLP	Pp3c5_4110V3.1.p	+	+	Non AMP	NAMP	NAMP	NAMP	NAMP	0
DARSVKLEPPPPLSGGLPGTENADQARDTDLPLR	Pp3c5_4110V3.1.p	+	+	Non AMP	AMP	NAMP	NAMP	NAMP	0
DARSVKLEPPPPLSGGLPGTENADQARDTDLPLRER	Pp3c5_4110V3.1.p	+	+	Non AMP	NAMP	NAMP	NAMP	NAMP	0
DASDVINEAK	Pp3c19_5170V3.1.p	+	+	Non AMP	NAMP	NAMP	NAMP	NAMP	0.086
DASDVINEAKSN	Pp3c19_5170V3.1.p	+	+	AMP	NAMP	NAMP	AMP	NAMP	0.058
DASDVINEAKSNT	Pp3c19_5170V3.1.p	+	+	Non AMP	NAMP	NAMP	NAMP	NAMP	0.026
DASDVINEAKSNTT	Pp3c19_5170V3.1.p	+	+	Non AMP	NAMP	NAMP	NAMP	NAMP	0.027
DASDVINEAKSNTTN	Pp3c19_5170V3.1.p	+	+	Non AMP	NAMP	NAMP	NAMP	NAMP	0.04
DASDVINEAKSNTTNV	Pp3c19_5170V3.1.p	+	+	Non AMP	NAMP	NAMP	NAMP	NAMP	0.038
DASDVINEAKSNTTNVV	Pp3c19_5170V3.1.p	+	+	Non AMP	NAMP	NAMP	NAMP	NAMP	0.054
DASDVINEAKSNTTNVVD	Pp3c19_5170V3.1.p	+	+	Non AMP	AMP	NAMP	NAMP	NAMP	0.059
DASDVINEAKSNTTNVVDDAK	Pp3c19_5170V3.1.p	+	+	Non AMP	NAMP	NAMP	NAMP	NAMP	0.076
DASDVINEAKSNTTNVVDDAKS	Pp3c19_5170V3.1.p	+	+	Non AMP	NAMP	NAMP	NAMP	NAMP	0.06
DASDVINEAKSNTTNVVDDAKSA	Pp3c19_5170V3.1.p	+	+	Non AMP	NAMP	NAMP	NAMP	NAMP	0.064
DASDVINEAKSNTTNVVDDAKSAL	Pp3c19_5170V3.1.p	+	+	Non AMP	NAMP	NAMP	NAMP	NAMP	0.06
DASDVINEAKSNTTNVVDDAKSALS	Pp3c19_5170V3.1.p	+	+	Non AMP	NAMP	NAMP	NAMP	NAMP	0.052
DASDVINEAKSNTTNVVDDAKSALSG	Pp3c19_5170V3.1.p	+	+	Non AMP	NAMP	NAMP	NAMP	NAMP	0.059
DASDVINEAKSNTTNVVDDAKSALSGL	Pp3c19_5170V3.1.p	+	+	Non AMP	NAMP	NAMP	NAMP	NAMP	0.064
DASDVINEAKSNTTNVVDDAKSALSGLG	Pp3c19_5170V3.1.p	+	+	AMP	NAMP	NAMP	NAMP	NAMP	0.083
DASDVINEAKSNTTNVVDDAKSALSGLGD	Pp3c19_5170V3.1.p	-	+	AMP	NAMP	NAMP	NAMP	NAMP	0.089
DASDVINEAKSNTTNVVDDAKSALSGLGDK	Pp3c19_5170V3.1.p	+	+	AMP	NAMP	NAMP	AMP	AMP	0.117
DASDVINEAKSNTTNVVDDAKSALSGLGDKL	Pp3c19_5170V3.1.p	+	+	AMP	AMP	AMP	AMP	AMP	0.135
DASDVINEAKSNTTNVVDDAKSALSGLGDKLT	Pp3c19_5170V3.1.p	+	+	Non AMP	AMP	NAMP	NAMP	AMP	0.104
DASDVINEAKSNTTNVVDDAKSALSGLGDKLTG	Pp3c19_5170V3.1.p	+	+	Non AMP	NAMP	NAMP	NAMP	NAMP	0.132
DASDVINEAKSNTTNVVDDAKSALSGLGDKLTGSNNPGNVA	Pp3c19_5170V3.1.p	+	+	AMP	NAMP	NAMP	NAMP	NAMP	0.102
DASGAAAPKSGSSTFK	Pp3c14_9020V3.1.p	+	+	AMP	NAMP	NAMP	AMP	NAMP	0.588
DASGAAAPKSGSSTFKVAV	Pp3c14_9020V3.1.p	+	+	AMP	AMP	NAMP	NAMP	NAMP	0.514
DASGAAAPKSGSSTFKVAVLG	Pp3c14_9020V3.1.p	+	+	AMP	NAMP	NAMP	NAMP	NAMP	0.657
DASGGFGTDLFTETRAAGGGVKTEN	Pp3c10_3520V3.1.p	+	+	AMP	NAMP	NAMP	AMP	AMP	0.034
DATSTQISGIQASGTQGSVPT	Pp3c13_24110V3.1.p	+	+	AMP	NAMP	NAMP	NAMP	NAMP	0.035
DATSTQISGIQASGTQGSVPTQT	Pp3c13_24110V3.1.p	+	+	AMP	AMP	NAMP	NAMP	NAMP	0.064
DAVEGLGEDGPVVGGEVTDR	Pp3c10_9270V3.1.p	+	+	AMP	NAMP	NAMP	NAMP	NAMP	0.024
DAVPAGVKTE	Pp3c19_21160V3.1.p	+	+	Non AMP	NAMP	NAMP	NAMP	NAMP	0.032
DAVPAGVKTEDINHED	Pp3c19_21160V3.1.p	+	+	Non AMP	NAMP	NAMP	NAMP	NAMP	0.025
DAVPAGVKVEELNHE	Pp3c18_13090V3.1.p	+	+	Non AMP	NAMP	NAMP	NAMP	NAMP	0.104
DDAETDAAAAAEPVP	Pp3c18_2090V3.1.p	+	+	Non AMP	NAMP	AMP	NAMP	NAMP	0.137
DDDEEEAAAHEA	Pp3c14_13380V3.1.p	-	+	AMP	NAMP	NAMP	NAMP	NAMP	0.465
DDDEEEAAAHEALKDD	Pp3c14_13380V3.1.p	+	+	AMP	NAMP	NAMP	NAMP	NAMP	0.461
DDDEEEAAAQEALKDD	Pp3c10_16540V3.1.p	+	+	AMP	NAMP	NAMP	AMP	NAMP	0.418
DDENEDPSEVVVR	Pp3c7_26560V3.1.p	+	+	AMP	NAMP	NAMP	NAMP	NAMP	0.186
DDENEDPSQVVVR	Pp3c2_30970V3.1.p	+	+	Non AMP	NAMP	NAMP	NAMP	NAMP	0.128
DDENEDPSQVVVRAN	Pp3c2_30970V3.1.p	+	+	Non AMP	NAMP	NAMP	NAMP	NAMP	0.055
DDETIVEIAPMEIR	Pp3c25_15030V3.1.p	+	+	Non AMP	NAMP	NAMP	NAMP	NAMP	0.072
DDETIVEIAPMEIRT	Pp3c25_15030V3.1.p	+	+	AMP	NAMP	NAMP	NAMP	NAMP	0.037
DDETIVEIAPMEIRTF	Pp3c25_15030V3.1.p	+	+	AMP	AMP	AMP	NAMP	NAMP	0.025
DDETIVEIAPMEIRTFLLR	Pp3c25_15030V3.1.p	+	-	Non AMP	NAMP	NAMP	NAMP	NAMP	0.008
DDETIVEIAPMEIRTFLLRVRSNK	Pp3c25_15030V3.1.p	+	+	Non AMP	NAMP	NAMP	NAMP	NAMP	0
DDETIVEIAPMEIRTFLLRVRSNKH	Pp3c25_15030V3.1.p	+	+	Non AMP	NAMP	NAMP	AMP	NAMP	0
DDETIVEIAPMEIRTFLLRVRSNKHH	Pp3c25_15030V3.1.p	+	+	Non AMP	NAMP	NAMP	NAMP	NAMP	0
DDFPSTPGK	Pp3c11_14370V3.1.p	+	+	AMP	NAMP	NAMP	NAMP	NAMP	0.197
DDGIAITADKIAALVK	Pp3c17_22190V3.1.p	+	+	AMP	AMP	NAMP	AMP	AMP	0.691
DDGIAITADKIAALVKAAN	Pp3c17_22190V3.1.p	+	+	AMP	NAMP	NAMP	NAMP	NAMP	0.712
DDHVVEPAAAGRVLE	Pp3c4_15240V3.1.p	+	+	Non AMP	NAMP	NAMP	AMP	NAMP	0.069
DDLLVKLRSAI	Pp3c9_5570V3.1.p	+	-	AMP	NAMP	NAMP	NAMP	NAMP	0.437
DDQASYINVPVGGPYKPAHYR	Pp3c19_14590V3.1.p	+	+	AMP	NAMP	NAMP	NAMP	NAMP	0.057
DDQASYINVPVGGPYKPAHYRY	Pp3c19_14590V3.1.p	+	+	AMP	AMP	NAMP	AMP	NAMP	0.082
DDQIARQV	Pp3c13_16130V3.1.p	+	+	AMP	NAMP	NAMP	NAMP	NAMP	0.309
DDQIARQVD	Pp3c13_16130V3.1.p	+	+	AMP	NAMP	NAMP	NAMP	NAMP	0.431
DDQIARQVDY	Pp3c13_16130V3.1.p	+	+	AMP	NAMP	NAMP	NAMP	NAMP	0.366
DDQIARQVDYMIQ	Pp3c13_16130V3.1.p	+	+	AMP	NAMP	AMP	AMP	AMP	0.324
DDQIARQVDYMIQQNLIP	Pp3c13_16130V3.1.p	-	+	AMP	AMP	NAMP	AMP	NAMP	0.143
DDTSVEIAPMEIRTFLIT	Pp3c6_2440V3.1.p	+	+	Non AMP	NAMP	NAMP	NAMP	NAMP	0.005
DDVGDDQGKGDDMRPEE	Pp3c4_20750V3.1.p	+	+	AMP	NAMP	NAMP	NAMP	NAMP	0.495
DDYIEKDRSRGIY	PhpapaCp031	+	+	AMP	NAMP	NAMP	NAMP	NAMP	0.258
DDYIEKDRSRGIYFT	PhpapaCp031	+	+	Non AMP	AMP	AMP	AMP	AMP	0.057
DEAKQVSYQVIRDSNGNVKL	Pp3c7_15240V3.1.p	+	+	Non AMP	NAMP	NAMP	NAMP	NAMP	0.11
DEATTTEATPFHFG	Pp3c18_10040V3.1.p	+	+	AMP	NAMP	NAMP	NAMP	NAMP	0.259
DEDAVPAGVK	Pp3c18_13090V3.1.p	+	+	Non AMP	NAMP	NAMP	AMP	AMP	0.163
DEDAVPAGVKT	Pp3c19_21160V3.1.p	+	+	Non AMP	NAMP	NAMP	AMP	NAMP	0.052
DEDAVPAGVKTE	Pp3c19_21160V3.1.p	+	+	Non AMP	NAMP	NAMP	AMP	NAMP	0.027
DEDAVPAGVKTED	Pp3c19_21160V3.1.p	+	+	Non AMP	NAMP	NAMP	NAMP	NAMP	0.091
DEDAVPAGVKTEDIN	Pp3c19_21160V3.1.p	+	+	Non AMP	NAMP	NAMP	NAMP	NAMP	0.031
DEDAVPAGVKTEDINH	Pp3c19_21160V3.1.p	+	+	Non AMP	AMP	NAMP	NAMP	NAMP	0.031
DEDAVPAGVKTEDINHE	Pp3c19_21160V3.1.p	+	+	Non AMP	NAMP	NAMP	NAMP	NAMP	0.027
DEDAVPAGVKTEDINHED	Pp3c19_21160V3.1.p	+	+	Non AMP	NAMP	NAMP	NAMP	NAMP	0.065
DEDAVPAGVKTEDINHEDY	Pp3c19_21160V3.1.p	+	+	Non AMP	AMP	AMP	AMP	AMP	0.036
DEDAVPAGVKTEDINHEDYL	Pp3c19_21160V3.1.p	+	+	Non AMP	NAMP	NAMP	NAMP	NAMP	0.029
DEDAVPAGVKTEDINHEDYLN	Pp3c19_21160V3.1.p	+	+	Non AMP	NAMP	NAMP	NAMP	NAMP	0.024
DEDAVPAGVKTEDINHEDYLNGPN	Pp3c19_21160V3.1.p	+	+	Non AMP	AMP	AMP	AMP	AMP	0.016
DEDAVPAGVKTEDINHEDYLNGPNES	Pp3c19_21160V3.1.p	+	+	Non AMP	AMP	NAMP	NAMP	NAMP	0.011
DEDAVPAGVKTEDINHEDYLNGPNESFSITFK	Pp3c19_21160V3.1.p	+	+	Non AMP	NAMP	NAMP	NAMP	NAMP	0.018
DEDAVPAGVKTEDINHEDYLNGPNESFSITFKTPGTYE	Pp3c19_21160V3.1.p	+	+	Non AMP	AMP	NAMP	NAMP	AMP	0.018
DEDAVPAGVKV	Pp3c18_13090V3.1.p	+	+	Non AMP	NAMP	NAMP	NAMP	NAMP	0.223
DEDAVPAGVKVE	Pp3c18_13090V3.1.p	+	+	Non AMP	NAMP	NAMP	NAMP	NAMP	0.131
DEDAVPAGVKVEE	Pp3c18_13090V3.1.p	+	+	Non AMP	AMP	AMP	AMP	AMP	0.114
DEDAVPAGVKVEEINHEE	Pp3c21_4230V3.1.p	+	+	Non AMP	AMP	NAMP	AMP	AMP	0.088
DEDAVPAGVKVEEINHEEY	Pp3c21_4230V3.1.p	+	+	Non AMP	AMP	NAMP	NAMP	NAMP	0.075
DEDAVPAGVKVEEINHEEYAN	Pp3c21_4230V3.1.p	+	+	Non AMP	NAMP	NAMP	NAMP	NAMP	0.075
DEDAVPAGVKVEEINHEEYANALN	Pp3c21_4230V3.1.p	+	+	Non AMP	NAMP	NAMP	AMP	NAMP	0.088
DEDAVPAGVKVEELN	Pp3c18_13090V3.1.p	+	+	Non AMP	NAMP	NAMP	AMP	NAMP	0.056
DEDAVPAGVKVEELNH	Pp3c18_13090V3.1.p	+	+	Non AMP	AMP	AMP	AMP	AMP	0.097
DEDAVPAGVKVEELNHE	Pp3c18_13090V3.1.p	+	+	Non AMP	NAMP	NAMP	AMP	NAMP	0.09
DEDAVPAGVKVEELNHED	Pp3c18_13090V3.1.p	+	+	Non AMP	NAMP	NAMP	NAMP	NAMP	0.107
DEDAVPAGVKVEELNHEDY	Pp3c18_13090V3.1.p	+	+	Non AMP	AMP	AMP	NAMP	NAMP	0.073
DEDAVPAGVKVEELNHEDYLN	Pp3c18_13090V3.1.p	+	+	Non AMP	NAMP	NAMP	NAMP	NAMP	0.059
DEDAVPAGVKVEELNHEDYLNAPNEQFDIVFK	Pp3c18_13090V3.1.p	+	+	Non AMP	NAMP	NAMP	NAMP	NAMP	0.057
DEDFSAIIEALK	Pp3c23_7780V3.1.p	+	+	AMP	NAMP	NAMP	AMP	NAMP	0.16
DEEAAPVKKAKNSLD	Pp3c21_14550V3.1.p	+	+	Non AMP	NAMP	NAMP	AMP	NAMP	0.069
DEEAAPVKKTKNALD	Pp3c19_17550V3.1.p	+	+	Non AMP	NAMP	NAMP	NAMP	NAMP	0.056
DEFEPTVIPAKTIA	Pp3c3_15980V3.1.p	+	+	AMP	NAMP	NAMP	NAMP	NAMP	0.01
DEGGDDQGKGDDMRPEE	Pp3c12_18760V3.1.p	+	+	AMP	NAMP	NAMP	NAMP	NAMP	0.377
DEHLAVFR	Pp3c1_27160V3.1.p	+	+	AMP	NAMP	NAMP	AMP	NAMP	0.099
DEHLAVFRYL	Pp3c1_27160V3.1.p	+	+	AMP	NAMP	NAMP	NAMP	NAMP	0.039
DEHLAVFRYLQ	Pp3c1_27160V3.1.p	+	+	AMP	NAMP	NAMP	AMP	AMP	0.03
DEHLAVFRYLQL	Pp3c1_27160V3.1.p	+	+	AMP	NAMP	AMP	AMP	AMP	0.019
DEHLAVFRYLQLE	Pp3c1_27160V3.1.p	+	+	AMP	NAMP	NAMP	NAMP	NAMP	0.031
DELVKTANTIATKGKGIL	Pp3c18_18400V3.1.p	-	+	AMP	NAMP	AMP	NAMP	AMP	0.617
DELVKTANTIATKGKGILA	Pp3c18_18400V3.1.p	+	+	AMP	NAMP	AMP	NAMP	NAMP	0.732
DENRDATTLPR	Pp3c6_25270V3.1.p	+	+	AMP	AMP	AMP	AMP	AMP	0.035
DEPDEVDDPEAVKPE	Pp3c3_15980V3.1.p	+	-	AMP	NAMP	NAMP	AMP	NAMP	0.296
DEPDEVDDPEAVKPED	Pp3c3_15980V3.1.p	+	+	AMP	NAMP	NAMP	NAMP	NAMP	0.396
DEQMEKGFVL	Pp3c3_22140V3.1.p	+	+	AMP	NAMP	NAMP	NAMP	NAMP	0.398
DEQMEKGFVLT	Pp3c3_22140V3.1.p	+	+	AMP	NAMP	NAMP	NAMP	NAMP	0.1
DETEEEAAANAAREE	Pp3c10_15140V3.1.p	+	-	AMP	NAMP	NAMP	NAMP	NAMP	0.288
DETISAGRTGAL	Pp3s32_310V3.1.p	+	+	AMP	NAMP	NAMP	NAMP	NAMP	0.014
DEVRDGLHYAETHEWVK	Pp3c19_11600V3.1.p	+	+	Non AMP	NAMP	NAMP	NAMP	NAMP	0.071
DEVRDGLHYAETHEWVKVD	Pp3c19_11600V3.1.p	+	+	Non AMP	AMP	AMP	NAMP	AMP	0.076
DEVRDGLHYAETHEWVKVDGDIGTIG	Pp3c19_11600V3.1.p	+	+	Non AMP	NAMP	NAMP	NAMP	NAMP	0.038
DFDEDYKSETQDMIGQVRSTLA	Pp3c9_26020V3.1.p	+	+	Non AMP	AMP	AMP	AMP	AMP	0.007
DFDVYNDLGTPDVDPKNVRPTLG	Pp3c15_13020V3.1.p	+	+	AMP	NAMP	NAMP	NAMP	NAMP	0.069
DFELNVSHSQK	Pp3c1_19190V3.1.p	+	-	Non AMP	NAMP	NAMP	NAMP	NAMP	0.035
DFESQYLEETSQQVKNR	Pp3c2_20840V3.1.p	+	+	Non AMP	NAMP	NAMP	AMP	NAMP	0.064
DFGARDPTAGELG	Pp3c16_21440V3.1.p	+	+	AMP	NAMP	NAMP	NAMP	NAMP	0.007
DFLMGGVSAAVSKTAAAPIERVK	Pp3c17_16140V3.1.p	-	+	Non AMP	NAMP	NAMP	NAMP	NAMP	0.138
DFLSSGPVVAMVWEGQGVIKYGRKLIG	Pp3c16_14020V3.1.p	+	+	AMP	NAMP	NAMP	NAMP	NAMP	0.137
DFNPTVALKANS	Pp3c21_18250V3.1.p	-	+	AMP	NAMP	NAMP	NAMP	NAMP	0.071
DFQETRVTLG	Pp3c1_690V3.1.p	+	+	AMP	NAMP	NAMP	NAMP	NAMP	0.013
DFQETRVTLGESVN	Pp3c1_690V3.1.p	-	+	Non AMP	NAMP	NAMP	NAMP	NAMP	0.004
DFQIPLTGADSIIGRAVVVH	Pp3c20_17920V3.1.p	-	+	Non AMP	AMP	NAMP	NAMP	NAMP	0.047
DFQKSTPAERNVRFG	Pp3c10_10220V3.1.p	+	+	Non AMP	NAMP	NAMP	NAMP	NAMP	0.008
DFVRVPVSSSK	Pp3c25_15030V3.1.p	+	+	AMP	NAMP	NAMP	NAMP	NAMP	0.094
DGARSNARPGASSESF	Pp3c13_20520V3.1.p	+	+	AMP	NAMP	NAMP	NAMP	NAMP	0.006
DGDAGGTIGFSTLGR	Pp3c1_690V3.1.p	+	+	AMP	NAMP	NAMP	NAMP	NAMP	0.147
DGDAGGTIGFSTLGRL	Pp3c1_690V3.1.p	+	+	AMP	NAMP	NAMP	NAMP	NAMP	0.139
DGDAGGTIGFSTLGRLS	Pp3c1_690V3.1.p	+	+	AMP	NAMP	NAMP	AMP	NAMP	0.122
DGDHGIDRTLE	Pp3c21_9980V3.1.p	+	-	AMP	NAMP	NAMP	NAMP	NAMP	0.289
DGQFTTTPVSHSGG	Pp3c4_1720V3.1.p	-	+	AMP	NAMP	NAMP	NAMP	NAMP	0.099
DGRMEKFYWAPTREDRIG	Pp3c9_5310V3.1.p	+	+	Non AMP	NAMP	NAMP	NAMP	NAMP	0.034
DGRRTDINISLPGG	Pp3c12_13250V3.1.p	+	+	AMP	NAMP	NAMP	NAMP	NAMP	0.173
DGRYWTMWKLPM	Pp3c13_16130V3.1.p	+	+	AMP	NAMP	NAMP	NAMP	NAMP	0.656
DGSKVVGWTVLK	Pp3c2_27350V3.1.p	+	+	AMP	NAMP	NAMP	NAMP	NAMP	0.495
DGSKVVGWTVLKGDPRFK	Pp3c2_27350V3.1.p	+	+	AMP	NAMP	NAMP	NAMP	NAMP	0.277
DHIHSGTVVG	PhpapaCp031	+	+	AMP	NAMP	NAMP	NAMP	NAMP	0.748
DHLADPVAN	Pp3c26_6740V3.1.p	+	+	AMP	NAMP	NAMP	NAMP	NAMP	0.218
DHLADPVANN	Pp3c26_6740V3.1.p	+	-	AMP	NAMP	NAMP	NAMP	NAMP	0.201
DHLADPVANNAWAYA	Pp3c26_6740V3.1.p	+	+	AMP	NAMP	NAMP	NAMP	NAMP	0.459
DHLADPVHNNVLTNLKIH	Pp3c27_7020V3.1.p	+	+	AMP	AMP	NAMP	NAMP	AMP	0.251
DHTPDHGSTSPPDRP	Pp3c22_8950V3.1.p	+	+	AMP	NAMP	NAMP	NAMP	NAMP	0.244
DIAGTPGVASDLSHIN	Pp3c4_20940V3.1.p	+	+	AMP	NAMP	NAMP	NAMP	NAMP	0.066
DIARPGSVNTDP	Pp3c10_25415V3.1.p	+	+	Non AMP	NAMP	NAMP	NAMP	NAMP	0.007
DIERELSPAV	Pp3c25_14870V3.1.p	+	+	Non AMP	NAMP	AMP	NAMP	NAMP	0.003
DIIDTESGSHIILR	Pp3c20_23120V3.1.p	+	+	AMP	AMP	NAMP	NAMP	NAMP	0.316
DIIDTESGSHIILRTG	Pp3c20_23120V3.1.p	+	+	AMP	NAMP	NAMP	NAMP	NAMP	0.188
DIKLAPPPPPFGGLPGTESADQARE	Pp3c13_6570V3.1.p	+	+	AMP	NAMP	NAMP	AMP	NAMP	0.003
DIKLAPPPPPFGGLPGTESADQAREL	Pp3c13_6570V3.1.p	+	+	AMP	NAMP	NAMP	NAMP	NAMP	0.003
DIKLAPPPPPFGGLPGTESADQARELDLPLK	Pp3c13_6570V3.1.p	+	+	AMP	NAMP	NAMP	NAMP	NAMP	0.007
DILKPLNSEYG	PhpapaCp009	+	+	Non AMP	NAMP	NAMP	NAMP	NAMP	0.042
DINAYEINLGTSDR	Pp3c2_19170V3.1.p	+	+	Non AMP	NAMP	NAMP	NAMP	NAMP	0.036
DINHEDYLNGPNESFSITFKTPGTY	Pp3c19_21160V3.1.p	+	+	Non AMP	NAMP	NAMP	AMP	NAMP	0.021
DINPEGKVPVIK	Pp3c22_5470V3.1.p	+	+	AMP	NAMP	NAMP	NAMP	NAMP	0.15
DIPDIDKKK	Pp3c1_32190V3.1.p	+	+	AMP	NAMP	NAMP	NAMP	NAMP	0.65
DIQPEQVHQRVPLYVG	Pp3c19_12890V3.1.p	+	+	Non AMP	AMP	NAMP	NAMP	AMP	0.049
DISDDQQDIQRG	Pp3c9_5310V3.1.p	+	+	AMP	AMP	NAMP	NAMP	NAMP	0.507
DISDDQQDIQRGKG	Pp3c9_5310V3.1.p	+	+	AMP	NAMP	NAMP	NAMP	NAMP	0.422
DISDDQQDIQRGKGMV	Pp3c9_5310V3.1.p	-	+	AMP	NAMP	NAMP	NAMP	NAMP	0.321
DISDDQQDIQRGKGMVD	Pp3c9_5310V3.1.p	+	+	AMP	AMP	AMP	AMP	AMP	0.372
DISDDQQDIQRGKGMVDA	Pp3c9_5310V3.1.p	+	+	AMP	NAMP	NAMP	NAMP	AMP	0.285
DISDDQQDIQRGKGMVDALFQG	Pp3c9_5310V3.1.p	+	+	AMP	NAMP	AMP	AMP	AMP	0.274
DISDDQQDIQRGKGMVDALFQGAVG	Pp3c9_5310V3.1.p	+	+	AMP	NAMP	NAMP	AMP	NAMP	0.258
DISSRPTFQKVLGMNEFNKKE	Pp3c15_23900V3.1.p	+	+	Non AMP	NAMP	NAMP	NAMP	NAMP	0.025
DKDIVVLSGAHTLG	Pp3c20_2100V3.1.p	+	+	AMP	NAMP	AMP	NAMP	NAMP	0.528
DKDSPLPIVP	Pp3c3_23410V3.1.p	+	+	AMP	NAMP	NAMP	NAMP	NAMP	0.238
DKDYPDKPP	Pp3c4_23750V3.1.p	+	+	AMP	NAMP	NAMP	NAMP	NAMP	0.614
DKEGIPPDQ	Pp3c4_11930V3.1.p	+	+	AMP	NAMP	NAMP	NAMP	NAMP	0.168
DKEGIPPDQQR	Pp3c4_11930V3.1.p	+	+	AMP	NAMP	NAMP	NAMP	NAMP	0.142
DKKLEPAVKTGAQIVY	Pp3c19_4270V3.1.p	+	+	Non AMP	NAMP	NAMP	NAMP	NAMP	0.277
DKKLEPVVKTGAQIVY	Pp3c19_8070V3.1.p	+	+	Non AMP	NAMP	NAMP	NAMP	NAMP	0.21
DKLNKYGRPLLG	PhpapaCp031	+	+	AMP	NAMP	NAMP	NAMP	NAMP	0.616
DKLTGSNNPGNVA	Pp3c19_5170V3.1.p	+	+	AMP	NAMP	NAMP	NAMP	NAMP	0.071
DKLTGSNNPGNVAANVK	Pp3c19_5170V3.1.p	+	+	AMP	NAMP	NAMP	NAMP	NAMP	0.176
DKLTGSNNPGNVAANVKSKADDAVSDANTNLPN	Pp3c19_5170V3.1.p	+	+	AMP	NAMP	NAMP	NAMP	NAMP	0.087
DKVNYAGVSTN	Pp3c23_22230V3.1.p	+	+	AMP	NAMP	AMP	AMP	NAMP	0.325
DKVNYAGVSTNNYSPD	Pp3c23_22230V3.1.p	+	+	AMP	NAMP	NAMP	NAMP	NAMP	0.166
DKVNYAGVSTNNYSPDELE	Pp3c23_22230V3.1.p	+	+	Non AMP	AMP	NAMP	NAMP	NAMP	0.031
DKVSPDPEVVPPNVLE	Pp3c9_3440V3.1.p	+	+	AMP	NAMP	NAMP	AMP	AMP	0.086
DKVSPDPEVVPPNVLEYAKGMPG	Pp3c9_3440V3.1.p	+	+	Non AMP	NAMP	NAMP	NAMP	NAMP	0.03
DLEPANDRVLIR	Pp3c19_4270V3.1.p	+	+	AMP	NAMP	NAMP	AMP	NAMP	0.012
DLGTPDVDPKNVRPTLG	Pp3c15_13020V3.1.p	+	+	AMP	AMP	NAMP	AMP	AMP	0.049
DLRIPPAYSKTFQGPPHGIQ	PhpapaCp031	+	+	Non AMP	NAMP	NAMP	NAMP	NAMP	0.016
DLTLSRMPGRSDPYEDVSSAISRS	Pp3c3_5450V3.1.p	+	+	Non AMP	NAMP	NAMP	NAMP	NAMP	0.003
DLVFIELPEGGSAVTAKTR	Pp3c19_11600V3.1.p	+	+	Non AMP	NAMP	NAMP	NAMP	NAMP	0
DLVFIELPEGGSAVTAKTRF	Pp3c19_11600V3.1.p	+	+	Non AMP	NAMP	NAMP	NAMP	NAMP	0
DLVFIELPEGGSAVTAKTRFG	Pp3c19_11600V3.1.p	+	+	Non AMP	NAMP	NAMP	NAMP	NAMP	0
DLVFIELPEGGSAVTAKTRFGL	Pp3c19_11600V3.1.p	+	+	AMP	NAMP	NAMP	NAMP	NAMP	0
DLVPFSNKIYDGSLK	Pp3c4_22490V3.1.p	+	+	Non AMP	NAMP	NAMP	NAMP	AMP	0.17
DMKQSVEAASLFNAVVIQK	Pp3c9_1990V3.1.p	-	+	Non AMP	NAMP	NAMP	NAMP	NAMP	0.272
DMRQTVAVGVIK	Pp3c2_6770V3.1.p	+	+	AMP	NAMP	NAMP	NAMP	NAMP	0.091
DNETKGVDIE	Pp3s355_20V3.1.p	+	-	Non AMP	NAMP	NAMP	AMP	AMP	0.064
DNGSGMVKAGFAGDDAPRAVFPSIVG	Pp3c4_6230V3.1.p	+	+	AMP	NAMP	NAMP	NAMP	NAMP	0.145
DNIQGITKPAIR	Pp3c7_22150V3.1.p	+	+	AMP	NAMP	NAMP	NAMP	NAMP	0.396
DNLRKEVQLINIINAPLQ	Pp3c14_22870V3.1.p	+	+	AMP	NAMP	NAMP	NAMP	NAMP	0.072
DNQTEATWTAKYDPVG	Pp3c2_27350V3.1.p	+	+	Non AMP	NAMP	NAMP	AMP	NAMP	0.055
DNSPLPDADAK	Pp3c14_22870V3.1.p	+	+	AMP	NAMP	NAMP	NAMP	NAMP	0.21
DNSPLPDADAKLV	Pp3c14_22870V3.1.p	+	+	AMP	NAMP	NAMP	NAMP	NAMP	0.132
DNSPLPDADAKLVVQ	Pp3c14_22870V3.1.p	+	+	AMP	NAMP	NAMP	NAMP	NAMP	0.083
DNSPLPDADAKLVVQS	Pp3c14_22870V3.1.p	+	+	AMP	AMP	NAMP	NAMP	AMP	0.056
DPAPATTFAHL	PhpapaCp032	+	+	AMP	NAMP	NAMP	NAMP	NAMP	0.137
DPAPATTFAHLD	PhpapaCp032	+	+	AMP	NAMP	NAMP	AMP	NAMP	0.089
DPAPATTFAHLDATTVLSRGL	PhpapaCp032	-	+	Non AMP	NAMP	NAMP	NAMP	NAMP	0.013
DPAPDQPQTPPPVRD	Pp3c2_27120V3.1.p	+	-	AMP	AMP	NAMP	AMP	AMP	0.297
DPDATKPDDWDEDAPRE	Pp3c3_15980V3.1.p	+	+	AMP	NAMP	NAMP	NAMP	NAMP	0.542
DPDDGFKPTSGQVQE	Pp3c13_14480V3.1.p	+	+	AMP	NAMP	NAMP	NAMP	NAMP	0.086
DPEEKIGADIVQ	Pp3c24_12180V3.1.p	+	+	Non AMP	NAMP	NAMP	NAMP	NAMP	0.074
DPEEKIGADIVQRALS	Pp3c24_12180V3.1.p	+	+	Non AMP	NAMP	NAMP	NAMP	NAMP	0.011
DPEPEDLVAGSTAK	Pp3c6_6830V3.1.p	+	+	Non AMP	NAMP	NAMP	NAMP	NAMP	0.005
DPFGNNLLTVIQGTAERAPS	Pp3c26_12240V3.1.p	+	+	Non AMP	NAMP	NAMP	NAMP	NAMP	0
DPFGNNLLTVIQGTAERAPSL	Pp3c26_12240V3.1.p	+	+	Non AMP	NAMP	NAMP	AMP	NAMP	0
DPGDSDIIR	Pp3c5_4330V3.1.p	+	+	AMP	NAMP	NAMP	NAMP	NAMP	0.482
DPGDSDIIRSMPTE	Pp3c5_4330V3.1.p	+	+	AMP	NAMP	NAMP	NAMP	NAMP	0.074
DPGHNTIFALSNLVGK	Pp3c20_23270V3.1.p	+	+	AMP	NAMP	NAMP	NAMP	NAMP	0.324
DPGTPDSHGSPDTPGSPE	Pp3c13_23373V3.1.p	+	+	AMP	NAMP	NAMP	NAMP	NAMP	0.117
DPKPEVEKPLFE	Pp3c24_13090V3.1.p	-	+	AMP	NAMP	NAMP	NAMP	NAMP	0.127
DPLHTTIFDTFSK	Pp3c4_5690V3.1.p	+	+	AMP	AMP	AMP	AMP	AMP	0.169
DPLPDSDPNE	Pp3c19_14100V3.1.p	+	+	AMP	NAMP	NAMP	NAMP	NAMP	0.368
DPNPDDPL	Pp3c8_1130V3.1.p	+	+	AMP	NAMP	NAMP	NAMP	NAMP	0.599
DPNPDDPLNH	Pp3c1_4140V3.1.p	+	-	AMP	NAMP	NAMP	NAMP	NAMP	0.493
DPNPDDPLNHE	Pp3c1_4140V3.1.p	+	+	AMP	NAMP	NAMP	NAMP	NAMP	0.38
DPNPDDPLV	Pp3c8_1130V3.1.p	+	+	AMP	NAMP	NAMP	NAMP	NAMP	0.547
DPNPDDPLVP	Pp3c8_1130V3.1.p	+	+	AMP	NAMP	NAMP	NAMP	NAMP	0.55
DPPIARDDAEGSGNRQS	Pp3c15_1010V3.1.p	+	+	Non AMP	NAMP	NAMP	AMP	NAMP	0.004
DPPPMPIPETR	Pp3c2_11380V3.1.p	-	+	AMP	NAMP	NAMP	NAMP	NAMP	0.591
DPPPPPPRPPG	Pp3c17_19320V3.1.p	+	+	AMP	NAMP	NAMP	AMP	NAMP	0.57
DPSDPILDP	PhpapaCp012	+	+	AMP	AMP	NAMP	NAMP	NAMP	0.5
DPSIKEMAEQIAKDPA	Pp3c8_5730V3.1.p	+	+	Non AMP	NAMP	NAMP	NAMP	NAMP	0.044
DPSIKEMAEQIAKDPAFTQ	Pp3c8_5730V3.1.p	+	+	Non AMP	NAMP	NAMP	NAMP	NAMP	0.032
DPVENIGAKLVR	Pp3c27_5110V3.1.p	+	+	Non AMP	NAMP	NAMP	NAMP	NAMP	0.032
DPVHNNVLTNLKIH	Pp3c27_7020V3.1.p	+	+	AMP	NAMP	NAMP	NAMP	NAMP	0.231
DPWHNTIAHVLIPRSVL	Pp3c3_12510V3.1.p	+	+	Non AMP	NAMP	NAMP	NAMP	NAMP	0.053
DPYHTTILQSLFGK	Pp3c10_25415V3.1.p	+	+	Non AMP	NAMP	NAMP	NAMP	NAMP	0.005
DQAQFPTLGGK	Pp3c2_30970V3.1.p	+	+	AMP	AMP	NAMP	NAMP	NAMP	0.086
DQHVSILDTVLGFGSDYLKVH	Pp3c14_17710V3.1.p	+	+	AMP	NAMP	NAMP	NAMP	NAMP	0.092
DQKPDAKEAPKGFTPPTLNADTPAPIFGGSTGGLLR	Pp3c3_5620V3.1.p	+	+	Non AMP	NAMP	NAMP	NAMP	NAMP	0.019
DQMSHVSTGGGASLE	Pp3c4_20230V3.1.p	+	+	AMP	NAMP	NAMP	AMP	NAMP	0.02
DQMSHVSTGGGASLELLEGKVLPGVA	Pp3c4_20230V3.1.p	+	+	AMP	NAMP	NAMP	NAMP	NAMP	0.019
DQMSHVSTGGGASLELLEGKVLPGVAALDNA	Pp3c4_20230V3.1.p	+	+	Non AMP	AMP	NAMP	NAMP	AMP	0.034
DQRLGANVGSAQGPTGLG	PhpapaCp043	+	+	AMP	NAMP	NAMP	NAMP	NAMP	0.033
DRDSGLQTGDPAGFT	Pp3c3_10740V3.1.p	+	+	Non AMP	NAMP	NAMP	NAMP	NAMP	0.024
DRDSGLQTGDPAGFTA	Pp3c3_10740V3.1.p	+	+	Non AMP	NAMP	NAMP	NAMP	NAMP	0.014
DRPSTKVHAAPGGGSSL	Pp3c18_18370V3.1.p	+	+	Non AMP	NAMP	NAMP	NAMP	NAMP	0.016
DRPSTKVHAAPGGGSSLG	Pp3c18_18370V3.1.p	+	+	AMP	AMP	AMP	AMP	AMP	0.029
DRPSTKVHAAPGGGSSLGYLFG	Pp3c18_18370V3.1.p	+	+	AMP	NAMP	NAMP	NAMP	NAMP	0.036
DRPSTKVHAAPGGGSSLGYLFGGN	Pp3c18_18370V3.1.p	+	+	AMP	NAMP	NAMP	NAMP	NAMP	0.093
DRPTTKVHAAPGGGSSLGYLFGGN	Pp3c22_7610V3.1.p	+	+	AMP	NAMP	NAMP	NAMP	NAMP	0.062
DRRPAANVDPYVVAR	Pp3c20_22820V3.1.p	+	+	AMP	NAMP	NAMP	NAMP	NAMP	0.12
DRRPAANVDPYVVARMLIQ	Pp3c20_22820V3.1.p	-	+	Non AMP	NAMP	NAMP	AMP	NAMP	0.046
DRRPAANVDPYVVARMLIQT	Pp3c20_22820V3.1.p	+	+	Non AMP	NAMP	NAMP	NAMP	NAMP	0.014
DRRPAANVDPYVVARMLIQTTLK	Pp3c20_22820V3.1.p	+	+	Non AMP	NAMP	NAMP	NAMP	AMP	0.01
DRRPAANVDPYVVARMLIQTTLKN	Pp3c20_22820V3.1.p	+	+	Non AMP	NAMP	NAMP	NAMP	NAMP	0.011
DSALFDKLK	Pp3c1_19190V3.1.p	+	+	AMP	NAMP	NAMP	NAMP	NAMP	0.64
DSDDPLKTTDQMRQLG	Pp3c8_4480V3.1.p	+	+	AMP	NAMP	NAMP	NAMP	NAMP	0.145
DSHILPATLVGATGGATIK	Pp3c18_10040V3.1.p	+	+	AMP	NAMP	NAMP	NAMP	NAMP	0.229
DSKDAEIVPEAAEPEAP	Pp3c21_7720V3.1.p	+	+	AMP	NAMP	NAMP	NAMP	NAMP	0.018
DSKFVVAVWKALESAAK	Pp3c7_19850V3.1.p	+	+	AMP	NAMP	NAMP	NAMP	NAMP	0.711
DSQIPLSGPHSVVG	Pp3c9_25690V3.1.p	+	+	AMP	AMP	NAMP	AMP	NAMP	0.029
DSSALAPGGVRVG	Pp3c15_6270V3.1.p	+	+	AMP	AMP	NAMP	NAMP	NAMP	0.025
DSSASAGPKSGSSTFKVAVLG	Pp3c17_6520V3.1.p	+	+	AMP	NAMP	NAMP	NAMP	NAMP	0.32
DSSQVLREIQE	Pp3c13_16130V3.1.p	+	+	AMP	NAMP	NAMP	NAMP	NAMP	0.046
DSSQVLREIQECK	Pp3c13_16130V3.1.p	+	+	Non AMP	NAMP	NAMP	NAMP	NAMP	0.081
DSTIPFEENPKV	Pp3c22_15040V3.1.p	+	-	Non AMP	NAMP	NAMP	AMP	NAMP	0.005
DSTIPFEENPKVK	Pp3c22_15040V3.1.p	+	+	Non AMP	NAMP	NAMP	NAMP	NAMP	0.007
DSTIPFEENPKVKN	Pp3c22_15040V3.1.p	+	-	Non AMP	NAMP	NAMP	NAMP	NAMP	0.01
DSTIPFEENPKVKNHARYVF	Pp3c22_15040V3.1.p	+	-	Non AMP	NAMP	NAMP	NAMP	NAMP	0.008
DTAIKEGDIVK	PhpafMp30	+	+	Non AMP	AMP	NAMP	NAMP	NAMP	0.378
DTAKDADTSAGAAHPAV	Pp3c23_8320V3.1.p	+	+	Non AMP	NAMP	NAMP	AMP	NAMP	0.121
DTDVKTPQPPKLE	Pp3c5_4560V3.1.p	+	+	AMP	NAMP	NAMP	NAMP	NAMP	0.091
DTDVKTPQPPKLED	Pp3c5_4560V3.1.p	+	+	AMP	NAMP	NAMP	NAMP	NAMP	0.139
DTGIDHTAPPATAGTKDAGFG	Pp3c22_17930V3.1.p	+	+	Non AMP	NAMP	NAMP	NAMP	NAMP	0.082
DTGIDHTAPPATAGTKDAGFGG	Pp3c22_17930V3.1.p	+	+	AMP	NAMP	AMP	NAMP	NAMP	0.092
DTGIDHTAPPATAGTKDAGFGGL	Pp3c22_17930V3.1.p	+	+	AMP	NAMP	NAMP	NAMP	NAMP	0.081
DTGIDHTAPPATAGTKDAGFGGLM	Pp3c22_17930V3.1.p	+	+	AMP	NAMP	NAMP	AMP	AMP	0.079
DTGIDHTAPPATAGTKDAGFGGLMS	Pp3c22_17930V3.1.p	+	+	Non AMP	NAMP	NAMP	NAMP	NAMP	0.063
DTGKVVAVDQAPGVR	Pp3c23_22230V3.1.p	+	+	Non AMP	NAMP	NAMP	NAMP	NAMP	0.118
DTGKVVAVDQAPGVRYPV	Pp3c23_22230V3.1.p	+	+	Non AMP	NAMP	NAMP	NAMP	NAMP	0.095
DTGKVVAVDQAPGVRYPVVVR	Pp3c23_22230V3.1.p	+	+	AMP	NAMP	NAMP	NAMP	AMP	0.201
DTGKVVAVDQAPGVRYPVVVRFDKVN	Pp3c23_22230V3.1.p	+	+	Non AMP	NAMP	NAMP	NAMP	NAMP	0.225
DTGKVVAVDQAPGVRYPVVVRFDKVNYAG	Pp3c23_22230V3.1.p	+	+	AMP	NAMP	NAMP	NAMP	NAMP	0.238
DTGKVVAVDQAPGVRYPVVVRFDKVNYAGVSTNNYSPDEL	Pp3c23_22230V3.1.p	+	+	Non AMP	NAMP	NAMP	NAMP	NAMP	0.077
DTGKVVAVDQAPGVRYPVVVRFDKVNYAGVSTNNYSPDELE	Pp3c23_22230V3.1.p	+	+	Non AMP	NAMP	NAMP	NAMP	NAMP	0.048
DTGLLKRLP	Pp3c11_1200V3.1.p	+	+	AMP	AMP	NAMP	NAMP	NAMP	0.096
DTLGLHQSSEGPSLVDKAKGYLG	Pp3c23_13700V3.1.p	+	+	AMP	NAMP	NAMP	NAMP	NAMP	0.023
DTTPKTAENFR	Pp3c1_32280V3.1.p	+	+	Non AMP	AMP	AMP	AMP	AMP	0.149
DTVGAVSRTNF	Pp3c13_16130V3.1.p	+	+	Non AMP	NAMP	NAMP	AMP	NAMP	0.056
DTVGAVSRTNFSGSGSSG	Pp3c13_16130V3.1.p	+	+	AMP	NAMP	NAMP	NAMP	NAMP	0.093
DTVGAVSRTNFSGSGSSGY	Pp3c13_16130V3.1.p	+	+	AMP	AMP	NAMP	AMP	AMP	0.09
DTVGAVSRTNFSGSGSSGYYDGRY	Pp3c13_16130V3.1.p	+	+	AMP	NAMP	NAMP	NAMP	NAMP	0.082
DVAFTAVLPAKNIDLHRSQSTF	Pp3c4_23120V3.1.p	+	+	Non AMP	NAMP	NAMP	NAMP	NAMP	0.004
DVAPEVEKVE	Pp3c1_17080V3.1.p	+	+	AMP	NAMP	NAMP	NAMP	NAMP	0.17
DVDVPVVGGHAGITILP	Pp3c4_20940V3.1.p	+	+	AMP	NAMP	NAMP	NAMP	NAMP	0.227
DVEEGEEEEGGFR	Pp3c2_20840V3.1.p	+	+	AMP	AMP	NAMP	NAMP	NAMP	0.224
DVGYDMSKVSKPAGDE	Pp3c8_25000V3.1.p	+	+	Non AMP	AMP	NAMP	NAMP	AMP	0.099
DVIEYVVSHPR	Pp3c24_18560V3.1.p	+	+	Non AMP	NAMP	NAMP	NAMP	NAMP	0.111
DVIVVGGGPGGYVAAIK	Pp3c17_14660V3.1.p	+	+	AMP	NAMP	NAMP	NAMP	NAMP	0.443
DVIVVGGGPGGYVAAIKAAQLGFK	Pp3c17_14660V3.1.p	+	+	AMP	NAMP	NAMP	AMP	NAMP	0.901
DVIVVGGGPGGYVAAIKAAQLGFKTT	Pp3c17_14660V3.1.p	+	+	AMP	NAMP	NAMP	NAMP	NAMP	0.611
DVKDLIKMAQDKQLEA	Pp3c1_32300V3.1.p	+	+	Non AMP	AMP	AMP	AMP	AMP	0.411
DVKLEEPRRTESVTPSKPEDSSS	Pp3c8_14190V3.1.p	+	+	Non AMP	NAMP	NAMP	NAMP	NAMP	0.005
DVKSEDGAQESTGADAAKI	Pp3c13_3880V3.1.p	+	+	Non AMP	NAMP	NAMP	NAMP	NAMP	0.065
DVLVLLPASQEENPSLAVRREN	Pp3c15_6240V3.1.p	+	+	Non AMP	NAMP	NAMP	NAMP	NAMP	0.003
DVPESEFQGKVVFVR	Pp3c4_20230V3.1.p	+	+	AMP	NAMP	NAMP	NAMP	NAMP	0.043
DVPIVRTVAKGTSGTGTPIAAQGAAPMLGK	Pp3c17_15690V3.1.p	+	+	Non AMP	NAMP	NAMP	NAMP	NAMP	0.125
DVQMARNTLANHFSRPSPYSESTPLNPH	Pp3c2_37290V3.1.p	+	+	Non AMP	NAMP	NAMP	NAMP	NAMP	0
DVSVTSSGVVAGDN	Pp3c6_9690V3.1.p	+	+	AMP	NAMP	NAMP	NAMP	NAMP	0.211
DVTIGGNPAGRIE	Pp3c1_32280V3.1.p	+	+	AMP	NAMP	NAMP	NAMP	NAMP	0.044
DVTPIPTDS	Pp3c15_22240V3.1.p	+	+	AMP	AMP	NAMP	NAMP	AMP	0.2
DVTPIPTDSTR	Pp3c15_22240V3.1.p	+	+	AMP	NAMP	NAMP	NAMP	NAMP	0.199
DVTPIPTDSTRR	Pp3c15_22240V3.1.p	+	+	AMP	NAMP	NAMP	NAMP	NAMP	0.145
DVTPIPTDSTRRK	Pp3c15_22240V3.1.p	+	+	AMP	NAMP	NAMP	NAMP	NAMP	0.133
DVTPIPTDSTRRKG	Pp3c15_22240V3.1.p	+	-	Non AMP	NAMP	NAMP	NAMP	NAMP	0.075
DVTPLSLGLETA	Pp3c3_26590V3.1.p	+	+	AMP	AMP	NAMP	NAMP	NAMP	0.004
DVVEGMTGKPRNSG	Pp3c23_12490V3.1.p	+	+	AMP	NAMP	NAMP	NAMP	NAMP	0.011
DVYKIGGIGTVPVG	Pp3c2_6770V3.1.p	+	+	AMP	NAMP	NAMP	NAMP	NAMP	0.215
DVYKIGGIGTVPVGRVE	Pp3c2_6770V3.1.p	+	+	AMP	NAMP	NAMP	AMP	NAMP	0.044
DVYKIGGIGTVPVGRVETGIIRPG	Pp3c2_6770V3.1.p	+	+	AMP	NAMP	NAMP	NAMP	NAMP	0.09
DVYKIGGIGTVPVGRVETGIIRPGM	Pp3c2_6770V3.1.p	+	+	AMP	NAMP	NAMP	NAMP	NAMP	0.064
DVYKIGGIGTVPVGRVETGIIRPGML	Pp3c2_6770V3.1.p	+	+	AMP	NAMP	NAMP	AMP	NAMP	0.058
DWEPAPNSSESISNKPLRSE	Pp3c8_16060V3.1.p	+	+	AMP	NAMP	NAMP	NAMP	AMP	0.009
DWNEEHLYEYLLNPK	Pp3c7_26740V3.1.p	+	+	AMP	NAMP	NAMP	NAMP	NAMP	0.256
DYDQAPRLENKRKFDETADEPAPGNFNGN	Pp3c7_11410V3.1.p	+	+	AMP	NAMP	NAMP	NAMP	NAMP	0.011
DYEQKGLEGLK	Pp3c4_20940V3.1.p	+	+	AMP	NAMP	NAMP	NAMP	NAMP	0.127
DYEQKGLEGLKSELMSSIEKGVNFVNVK	Pp3c4_20940V3.1.p	+	+	AMP	NAMP	NAMP	NAMP	NAMP	0.055
DYIGSSTNLIMVASTTLMLFAGRFGLAPSANRKSTAGL	Pp3c3_10740V3.1.p	+	+	Non AMP	NAMP	NAMP	NAMP	NAMP	0.066
DYTSPAGSARDDTPAAAPHDVPSSGPTQ	Pp3c10_6410V3.1.p	+	+	Non AMP	NAMP	NAMP	NAMP	NAMP	0.003
EAAADAPEPSP	Pp3c1_27160V3.1.p	+	+	AMP	NAMP	NAMP	NAMP	NAMP	0.08
EAAADAPEPSPQ	Pp3c1_27160V3.1.p	-	+	AMP	AMP	AMP	NAMP	NAMP	0.051
EAAAPEAAVAEEVK	Pp3c21_4350V3.1.p	+	+	AMP	AMP	AMP	NAMP	AMP	0.239
EAADTEETKDEL	Pp3c11_1890V3.1.p	+	+	AMP	NAMP	NAMP	NAMP	NAMP	0.18
EAAETTTASSAPINPSIR	Pp3c24_720V3.1.p	+	+	AMP	NAMP	NAMP	NAMP	NAMP	0.029
EAAETTTASSAPINPSIRK	Pp3c24_720V3.1.p	+	+	AMP	NAMP	NAMP	NAMP	NAMP	0.023
EAAETTTASSAPINPSIRKDSD	Pp3c24_720V3.1.p	+	+	Non AMP	NAMP	NAMP	NAMP	NAMP	0.004
EAAETTTASSAPINPSIRKDSDKVVD	Pp3c24_720V3.1.p	+	+	Non AMP	NAMP	NAMP	NAMP	NAMP	0
EAAETTTASSAPINPSIRKDSDKVVDTVQ	Pp3c24_720V3.1.p	+	+	Non AMP	NAMP	NAMP	NAMP	NAMP	0.003
EAAGPVVMNPISRQNYHKA	Pp3c17_8370V3.1.p	+	+	AMP	NAMP	NAMP	NAMP	NAMP	0.074
EAAKNQAAVNPERTVFDVKRLIG	Pp3c3_25750V3.1.p	+	+	Non AMP	NAMP	NAMP	NAMP	NAMP	0.031
EAAMATYDKPIH	Pp3c17_14660V3.1.p	+	+	Non AMP	AMP	NAMP	NAMP	AMP	0.096
EAAMATYDKPIHF	Pp3c17_14660V3.1.p	+	+	Non AMP	NAMP	NAMP	NAMP	NAMP	0.109
EAAPAPVAEVEAPKAEE	Pp3c21_4350V3.1.p	+	+	AMP	NAMP	NAMP	NAMP	NAMP	0.112
EAAPTESAVAPAADTPD	Pp3c22_17930V3.1.p	+	+	Non AMP	NAMP	NAMP	NAMP	NAMP	0.042
EAAPTESAVAPAADTPDR	Pp3c22_17930V3.1.p	+	+	Non AMP	NAMP	NAMP	NAMP	NAMP	0.016
EAAPTESAVAPAADTPDRV	Pp3c22_17930V3.1.p	+	+	Non AMP	NAMP	NAMP	NAMP	NAMP	0.013
EAAPTESAVAPAADTPDRVA	Pp3c22_17930V3.1.p	+	+	Non AMP	NAMP	NAMP	NAMP	NAMP	0.02
EAAPTESAVAPAADTPDRVAT	Pp3c22_17930V3.1.p	+	+	Non AMP	NAMP	NAMP	NAMP	NAMP	0.026
EAAPTESAVAPAADTPDRVATS	Pp3c22_17930V3.1.p	+	+	Non AMP	NAMP	NAMP	NAMP	NAMP	0.017
EAAPTESAVAPAADTPDRVATSDEK	Pp3c22_17930V3.1.p	+	+	Non AMP	NAMP	NAMP	NAMP	NAMP	0.01
EAAPTESAVAPAADTPDRVATSDEKA	Pp3c22_17930V3.1.p	+	+	Non AMP	AMP	NAMP	AMP	AMP	0.013
EAAVTSDAVPAAEK	Pp3c22_17930V3.1.p	+	+	Non AMP	NAMP	NAMP	NAMP	NAMP	0.073
EAAVTSDAVPAAEKEASEVPVSEK	Pp3c22_17930V3.1.p	+	+	Non AMP	NAMP	NAMP	NAMP	NAMP	0.024
EAAVVHQPVPEPAA	Pp3c26_10520V3.1.p	+	+	Non AMP	NAMP	NAMP	NAMP	NAMP	0.295
EAEAAPEVAPEVESR	Pp3c21_4350V3.1.p	+	+	AMP	NAMP	NAMP	NAMP	NAMP	0.063
EAEAAPEVAPEVESREVE	Pp3c21_4350V3.1.p	+	+	AMP	NAMP	NAMP	NAMP	NAMP	0.119
EAEDDLGKGGHEL	Pp3c9_24840V3.1.p	+	+	AMP	NAMP	NAMP	NAMP	NAMP	0.147
EAEDDLGKGGHELS	Pp3c9_24840V3.1.p	+	-	AMP	NAMP	NAMP	NAMP	NAMP	0.075
EAEEAKQGMFVKGYTY	Pp3c21_9980V3.1.p	+	+	AMP	NAMP	AMP	NAMP	NAMP	0.171
EAEGEKKKKVDRWAGLGN	Pp3c9_5310V3.1.p	+	+	AMP	NAMP	NAMP	NAMP	AMP	0.255
EAEKTGEPPKKVDRWAG	Pp3c15_12410V3.1.p	+	+	Non AMP	NAMP	NAMP	NAMP	NAMP	0.015
EAEKTGEPPKKVDRWAGLG	Pp3c15_12410V3.1.p	+	+	AMP	NAMP	NAMP	NAMP	NAMP	0.012
EAEKTGEPPKKVDRWAGLGN	Pp3c15_12410V3.1.p	+	+	AMP	NAMP	NAMP	AMP	AMP	0.011
EAEKTGEPPKKVDRWAGLGNDISDDQQDIQRGKGMVD	Pp3c15_12410V3.1.p	+	+	Non AMP	NAMP	NAMP	NAMP	NAMP	0.034
EAESSKKVDRWAGLG	Pp3c13_13170V3.1.p	+	+	AMP	NAMP	NAMP	NAMP	NAMP	0.056
EAESSKKVDRWAGLGTDISDDQQDIQRGKGLVD	Pp3c13_13170V3.1.p	+	+	Non AMP	AMP	AMP	AMP	AMP	0.052
EAFKGESDFLKNFYRGNN	Pp3c2_3180V3.1.p	-	+	AMP	NAMP	NAMP	NAMP	NAMP	0.078
EAGDVIGTRISK	Pp3c4_5690V3.1.p	+	+	AMP	NAMP	NAMP	NAMP	NAMP	0.049
EAGPNWHPKAAADGQLVT	Pp3c1_25700V3.1.p	+	+	Non AMP	AMP	NAMP	AMP	NAMP	0.068
EAGPPEHIKNISIL	Pp3c2_27350V3.1.p	+	+	AMP	NAMP	NAMP	NAMP	NAMP	0.143
EAGPPEHVKNIT	Pp3c7_19850V3.1.p	+	+	AMP	AMP	NAMP	NAMP	AMP	0.013
EAGPVIDAGGIFAYARKTGMIA	Pp3c1_29090V3.1.p	+	+	AMP	NAMP	NAMP	AMP	AMP	0.487
EAGYSDPATTHHEEGKEKKGFLG	Pp3c13_6860V3.1.p	+	+	AMP	NAMP	NAMP	NAMP	AMP	0.042
EAHPIPEHPRPR	Pp3c22_17810V3.1.p	+	+	AMP	NAMP	NAMP	NAMP	NAMP	0.337
EAIDDGRIGPR	Pp3c11_25530V3.1.p	+	-	AMP	NAMP	NAMP	NAMP	NAMP	0.135
EAKAEEVVPVEEPV	Pp3c13_1540V3.1.p	-	+	AMP	NAMP	NAMP	NAMP	NAMP	0.219
EAKAEEVVPVEEPVN	Pp3c13_1540V3.1.p	+	+	AMP	NAMP	NAMP	NAMP	NAMP	0.166
EAKAEEVVPVEEPVNYDYTR	Pp3c13_1540V3.1.p	+	+	Non AMP	NAMP	NAMP	AMP	NAMP	0.043
EAKDAEVAPEAP	Pp3c21_7720V3.1.p	+	+	AMP	NAMP	NAMP	NAMP	NAMP	0.06
EAKDAEVAPEAPVA	Pp3c21_7720V3.1.p	+	+	Non AMP	NAMP	NAMP	NAMP	NAMP	0.087
EAKDAEVVPEAPVA	Pp3c21_7720V3.1.p	+	+	Non AMP	NAMP	AMP	AMP	AMP	0.093
EAKPDVETSSANNSVPSSKAPIFVN	Pp3c1_22590V3.1.p	+	+	Non AMP	NAMP	NAMP	NAMP	NAMP	0.01
EAKSNTTNVVDDAKSALSGLG	Pp3c19_5170V3.1.p	+	+	AMP	AMP	AMP	AMP	AMP	0.087
EALTDALGNYLLNNLA	Pp3s34_420V3.1.p	+	+	AMP	NAMP	NAMP	NAMP	NAMP	0.176
EAQAKANELLQEAQKKAE	Pp3c19_2740V3.1.p	+	+	AMP	AMP	NAMP	AMP	AMP	0.324
EAQKETLSKTAQLPEDD	Pp3c13_20590V3.1.p	+	+	Non AMP	NAMP	NAMP	NAMP	NAMP	0.023
EASEGSMKGILG	Pp3c18_15450V3.1.p	+	+	AMP	NAMP	NAMP	NAMP	NAMP	0.363
EASEVPVSEKEVS	Pp3c22_17930V3.1.p	+	+	AMP	NAMP	NAMP	NAMP	NAMP	0.105
EATGFVQQQASEVVSDVK	Pp3c3_32790V3.1.p	+	+	Non AMP	NAMP	NAMP	NAMP	NAMP	0.083
EATLGRIFNVLG	PhpapaCp032	+	+	AMP	AMP	NAMP	AMP	NAMP	0.028
EATPAAEAPAVVA	Pp3c1_17080V3.1.p	+	+	AMP	NAMP	NAMP	NAMP	NAMP	0.29
EAVKEAAMATYDKPIH	Pp3c17_14660V3.1.p	+	+	Non AMP	NAMP	NAMP	NAMP	NAMP	0.094
EAVKEAAMATYDKPIHF	Pp3c17_14660V3.1.p	+	+	Non AMP	NAMP	NAMP	NAMP	NAMP	0.126
EDAAAAPTPAPPVEK	Pp3c23_22230V3.1.p	+	+	AMP	NAMP	AMP	NAMP	NAMP	0.052
EDAAAAPTPAPPVEKEVKPV	Pp3c23_22230V3.1.p	+	+	AMP	NAMP	NAMP	NAMP	NAMP	0.038
EDAPAEEEEAPRKN	Pp3c15_2570V3.1.p	+	-	AMP	NAMP	NAMP	NAMP	NAMP	0.086
EDAVPAGVKTE	Pp3c19_21160V3.1.p	-	+	Non AMP	NAMP	NAMP	NAMP	NAMP	0.011
EDAVPAGVKTEDIN	Pp3c19_21160V3.1.p	+	+	Non AMP	NAMP	NAMP	NAMP	NAMP	0.009
EDAVPAGVKTEDINH	Pp3c19_21160V3.1.p	+	+	Non AMP	NAMP	NAMP	NAMP	NAMP	0.013
EDAVPAGVKTEDINHE	Pp3c19_21160V3.1.p	+	+	Non AMP	NAMP	NAMP	NAMP	NAMP	0.011
EDAVPAGVKTEDINHED	Pp3c19_21160V3.1.p	+	+	Non AMP	AMP	NAMP	NAMP	NAMP	0.022
EDAVPAGVKTEDINHEDY	Pp3c19_21160V3.1.p	+	+	Non AMP	NAMP	NAMP	NAMP	NAMP	0.012
EDAVPAGVKVE	Pp3c18_13090V3.1.p	+	+	Non AMP	NAMP	NAMP	NAMP	NAMP	0.103
EDAVPAGVKVEEINHEE	Pp3c21_4230V3.1.p	+	+	Non AMP	NAMP	NAMP	NAMP	NAMP	0.081
EDAVPAGVKVEEINHEEY	Pp3c21_4230V3.1.p	+	-	Non AMP	NAMP	NAMP	NAMP	NAMP	0.084
EDAVPAGVKVEEL	Pp3c18_13090V3.1.p	+	+	Non AMP	NAMP	NAMP	AMP	AMP	0.064
EDAVPAGVKVEELNHED	Pp3c18_13090V3.1.p	+	+	Non AMP	NAMP	NAMP	NAMP	NAMP	0.076
EDDVVGLLSTDDVKDLEPANDRVLIR	Pp3c19_4270V3.1.p	-	+	Non AMP	NAMP	NAMP	NAMP	NAMP	0.097
EDEGDVDETGVEPK	Pp3c23_6860V3.1.p	+	+	AMP	NAMP	NAMP	NAMP	NAMP	0.13
EDEPVIIPTHLR	Pp3c9_9170V3.1.p	+	-	AMP	NAMP	NAMP	NAMP	NAMP	0.019
EDGPPRAPGAPGARP	Pp3c16_9210V3.1.p	+	-	AMP	NAMP	NAMP	AMP	NAMP	0.033
EDGPTHQPIEHL	Pp3c10_10220V3.1.p	+	+	AMP	NAMP	NAMP	NAMP	NAMP	0.087
EDGPTHQPIEHLA	Pp3c10_10220V3.1.p	+	+	Non AMP	NAMP	NAMP	NAMP	NAMP	0.04
EDGPTHQPIEHLASFR	Pp3c10_10220V3.1.p	+	+	Non AMP	AMP	AMP	NAMP	NAMP	0.012
EDKPKSKFFQ	Pp3c2_22190V3.1.p	+	+	AMP	NAMP	NAMP	NAMP	NAMP	0.624
EDNSYVYDAQKDPSPLE	Pp3c13_1540V3.1.p	+	+	Non AMP	AMP	NAMP	NAMP	NAMP	0.022
EDPSQVVVRAN	Pp3c2_30970V3.1.p	+	+	Non AMP	NAMP	NAMP	NAMP	NAMP	0.043
EDQASYINVPVGGPYKPAHYRY	Pp3c19_13810V3.1.p	+	+	Non AMP	NAMP	AMP	NAMP	NAMP	0.079
EDSPAEAPAEVPSEP	Pp3c1_27160V3.1.p	+	+	AMP	NAMP	NAMP	NAMP	NAMP	0.038
EDSPAEAPAEVPSEPS	Pp3c1_27160V3.1.p	+	+	AMP	NAMP	NAMP	NAMP	AMP	0.032
EDSVDIDAIRERLSK	Pp3c22_1070V3.1.p	+	+	Non AMP	NAMP	NAMP	NAMP	NAMP	0.036
EDVKSEDGAQESTGADAAKI	Pp3c13_3880V3.1.p	+	+	Non AMP	NAMP	NAMP	NAMP	NAMP	0.04
EDVVRNGVVKGDDESSHLG	Pp3c22_9200V3.1.p	+	+	Non AMP	NAMP	NAMP	NAMP	NAMP	0.094
EDYDQAPRLENKRKFDETADEPAPGNFNGN	Pp3c7_11410V3.1.p	+	+	AMP	AMP	NAMP	NAMP	NAMP	0.01
EEAAAAPPAKKEAQPV	Pp3c24_20960V3.1.p	+	+	AMP	NAMP	NAMP	NAMP	NAMP	0.113
EEAAAAPPAKKEAQPVIGPKRGS	Pp3c24_20960V3.1.p	+	+	AMP	NAMP	NAMP	NAMP	NAMP	0.017
EEAAAAPPAKKEAQPVIGPKRGSIV	Pp3c24_20960V3.1.p	+	+	AMP	NAMP	NAMP	NAMP	NAMP	0.02
EEAAAAPPAKKEAQPVIGPKRGSIVK	Pp3c24_20960V3.1.p	+	+	AMP	NAMP	NAMP	NAMP	NAMP	0.043
EEAAAPGAPVAPVK	Pp3c20_640V3.1.p	+	+	AMP	NAMP	NAMP	NAMP	NAMP	0.096
EEAAAPGAPVAPVKE	Pp3c20_640V3.1.p	+	+	AMP	NAMP	NAMP	NAMP	NAMP	0.061
EEAAAPGAPVAPVKEE	Pp3c20_640V3.1.p	+	+	AMP	NAMP	NAMP	NAMP	NAMP	0.056
EEAAAPGAPVAPVKEEAKPVI	Pp3c20_640V3.1.p	+	+	AMP	NAMP	NAMP	NAMP	NAMP	0.035
EEAAPAPVAEVEAPK	Pp3c21_4350V3.1.p	-	+	AMP	NAMP	NAMP	NAMP	NAMP	0.088
EEAAPAPVAEVEAPKAE	Pp3c21_4350V3.1.p	+	+	AMP	NAMP	NAMP	NAMP	NAMP	0.112
EEAAPAPVAEVEAPKAEE	Pp3c21_4350V3.1.p	+	+	AMP	NAMP	NAMP	NAMP	NAMP	0.128
EEAAPEVESREVE	Pp3c21_7720V3.1.p	+	+	AMP	NAMP	AMP	NAMP	NAMP	0.197
EEDSPAEAPAEVPSEP	Pp3c1_27160V3.1.p	+	+	AMP	NAMP	NAMP	NAMP	NAMP	0.055
EEDSPAEAPAEVPSEPS	Pp3c1_27160V3.1.p	+	+	AMP	NAMP	NAMP	NAMP	NAMP	0.046
EEEQEQAGEIEKEG	Pp3c3_15980V3.1.p	+	-	AMP	AMP	NAMP	NAMP	NAMP	0.355
EEGDVDETGVEPKD	Pp3c8_19190V3.1.p	+	-	AMP	AMP	NAMP	NAMP	AMP	0.13
EEGGDDQPKGDDMRPEE	Pp3c10_14250V3.1.p	+	+	AMP	NAMP	NAMP	NAMP	NAMP	0.252
EEGLVSSVGTASPAP	Pp3c21_1120V3.1.p	+	+	AMP	AMP	NAMP	AMP	NAMP	0
EEGVTDKVQNAAGDAAN	Pp3c3_29520V3.1.p	+	-	Non AMP	NAMP	NAMP	NAMP	NAMP	0.085
EEGVVDKVEN	Pp3c3_29560V3.1.p	+	+	AMP	NAMP	NAMP	NAMP	NAMP	0.192
EEGVVDKVENAAGDAA	Pp3c3_29560V3.1.p	+	+	Non AMP	NAMP	NAMP	AMP	NAMP	0.153
EEGVVDKVENAAGDAAN	Pp3c3_29560V3.1.p	+	+	Non AMP	AMP	AMP	AMP	AMP	0.148
EEGVVDKVENAAGDAANKVKETA	Pp3c3_29560V3.1.p	+	+	Non AMP	NAMP	AMP	AMP	AMP	0.088
EEIAPRPTPIHAN	Pp3c18_17380V3.1.p	+	+	AMP	NAMP	AMP	NAMP	NAMP	0.036
EEIIQATVEK	Pp3c8_870V3.1.p	+	+	AMP	NAMP	NAMP	NAMP	NAMP	0.066
EELVKTANSIASKGKGIL	Pp3c21_9980V3.1.p	+	+	AMP	NAMP	NAMP	NAMP	NAMP	0.559
EEPPSEPPYVPRPVP	Pp3c2_13880V3.1.p	+	+	AMP	NAMP	NAMP	NAMP	NAMP	0.402
EEQIAALKDIGGRNN	Pp3c13_15620V3.1.p	+	+	AMP	NAMP	NAMP	NAMP	NAMP	0.15
EETLYQSTTDGRT	Pp3c21_9980V3.1.p	+	+	AMP	NAMP	NAMP	NAMP	NAMP	0.195
EETLYQSTTDGRTM	Pp3c21_9980V3.1.p	+	+	AMP	AMP	AMP	AMP	AMP	0.13
EETLYQSTTDGRTMV	Pp3c21_9980V3.1.p	+	+	Non AMP	NAMP	NAMP	NAMP	NAMP	0.062
EETLYQSTTDGRTMVD	Pp3c21_9980V3.1.p	+	+	Non AMP	NAMP	NAMP	NAMP	NAMP	0.041
EEVLPRGNAL	PhpapaCp044	+	+	AMP	NAMP	NAMP	NAMP	NAMP	0.005
EEVNQAFR	Pp3c7_14300V3.1.p	-	+	AMP	AMP	NAMP	NAMP	NAMP	0.206
EFADTGIDHTAPPATAGTKDAGFGG	Pp3c22_17930V3.1.p	+	+	Non AMP	NAMP	NAMP	NAMP	NAMP	0.048
EFDNKGDGQEGLQDVGYDMSKVSKPAGDE	Pp3c8_25000V3.1.p	+	+	Non AMP	NAMP	NAMP	NAMP	NAMP	0.081
EFIVKKNILSTIAEKQ	Pp3c4_19910V3.1.p	+	+	AMP	NAMP	NAMP	NAMP	NAMP	0.225
EGAPQKAVVRETGAPSSN	Pp3c2_24870V3.1.p	+	+	Non AMP	NAMP	AMP	AMP	AMP	0
EGAPVATTSEAGSLDKEEGPL	Pp3c8_21790V3.1.p	-	+	AMP	NAMP	NAMP	NAMP	NAMP	0
EGAYSHQQAPEPVVE	Pp3c24_4080V3.1.p	+	-	Non AMP	AMP	AMP	AMP	AMP	0.046
EGEDEGTDDVGASGKDAPGDVGLR	Pp3s355_20V3.1.p	+	+	Non AMP	NAMP	NAMP	NAMP	NAMP	0.061
EGEGKKSSVAKKGADASHVLNGA	Pp3c19_19780V3.1.p	+	+	AMP	NAMP	NAMP	AMP	AMP	0.8
EGEKTKSSVANHGVDASHMINGAK	Pp3s355_20V3.1.p	+	+	AMP	NAMP	NAMP	NAMP	NAMP	0.257
EGFAKIISAIA	Pp3c14_22870V3.1.p	+	+	AMP	NAMP	NAMP	NAMP	NAMP	0.909
EGFAKIISAIAE	Pp3c14_22870V3.1.p	+	+	AMP	NAMP	NAMP	NAMP	NAMP	0.636
EGFAKIISAIAEY	Pp3c14_22870V3.1.p	+	+	AMP	NAMP	NAMP	AMP	NAMP	0.5
EGFAKIISAIAEYT	Pp3c14_22870V3.1.p	+	+	AMP	NAMP	NAMP	AMP	NAMP	0.267
EGFAKIISAIAEYTIK	Pp3c14_22870V3.1.p	+	+	AMP	NAMP	NAMP	NAMP	NAMP	0.5
EGFAKIISAIAEYTIKINE	Pp3c14_22870V3.1.p	+	+	AMP	NAMP	NAMP	NAMP	NAMP	0.428
EGFAKIISAIAEYTIKINEGG	Pp3c14_22870V3.1.p	+	+	AMP	NAMP	NAMP	NAMP	NAMP	0.658
EGIEKKSTDFAAEVAAQTGGQV	Pp3c3_11840V3.1.p	+	+	AMP	NAMP	NAMP	NAMP	NAMP	0.053
EGIRAWMAAQDQPHENLVFPEEVLPRGNA	PhpapaCp044	+	+	Non AMP	NAMP	NAMP	NAMP	NAMP	0.006
EGKSVEKPIYNHVT	Pp3c21_14450V3.1.p	+	+	Non AMP	AMP	NAMP	AMP	NAMP	0.028
EGKSVEKPIYNHVTGLL	Pp3c21_14450V3.1.p	+	+	Non AMP	NAMP	NAMP	AMP	NAMP	0.024
EGKSVEKPIYNHVTGLLD	Pp3c21_14450V3.1.p	+	+	Non AMP	NAMP	NAMP	NAMP	NAMP	0.008
EGKVLPGVAAL	Pp3c4_20230V3.1.p	+	+	AMP	NAMP	NAMP	NAMP	NAMP	0.26
EGKVLPGVAALD	Pp3c4_20230V3.1.p	+	+	AMP	NAMP	NAMP	NAMP	NAMP	0.211
EGKVLPGVAALDDVRIHA	Pp3c13_20590V3.1.p	+	+	Non AMP	NAMP	NAMP	AMP	NAMP	0.209
EGKVLPGVAALDN	Pp3c4_20230V3.1.p	+	+	AMP	NAMP	NAMP	NAMP	NAMP	0.187
EGKVLPGVAALDNA	Pp3c4_20230V3.1.p	+	+	AMP	NAMP	NAMP	NAMP	NAMP	0.295
EGLPLMAADFKERLTGLK	Pp3c15_6920V3.1.p	+	+	AMP	NAMP	NAMP	NAMP	NAMP	0.042
EGQYSTYIKQAE	Pp3c22_17930V3.1.p	+	+	AMP	NAMP	NAMP	NAMP	NAMP	0.186
EGRDLAREGNEIIRE	PhpapaCp031	+	+	AMP	NAMP	NAMP	NAMP	NAMP	0.082
EGRDLAREGNEIIREA	PhpapaCp031	+	+	AMP	AMP	AMP	AMP	AMP	0.052
EGRDLAREGNEIIREAA	PhpapaCp031	+	+	AMP	AMP	AMP	AMP	AMP	0.043
EGSGYTTVEGEIK	Pp3c20_17920V3.1.p	+	+	AMP	NAMP	NAMP	NAMP	NAMP	0.035
EGSTSDVAKIHLSTH	Pp3c13_22390V3.1.p	+	+	AMP	NAMP	NAMP	NAMP	NAMP	0.093
EGTAIEDLDKPDR	Pp3c20_1250V3.1.p	+	-	Non AMP	NAMP	NAMP	NAMP	NAMP	0.05
EGTPQRLTFDEINAQ	Pp3c4_23170V3.1.p	+	+	AMP	NAMP	NAMP	NAMP	NAMP	0.006
EGVPQRLTFD	Pp3c13_21050V3.1.p	+	+	AMP	NAMP	NAMP	NAMP	NAMP	0.003
EGVPQRLTFDE	Pp3c13_21050V3.1.p	+	+	AMP	NAMP	NAMP	NAMP	NAMP	0.005
EGVPQRLTFDEIN	Pp3c13_21050V3.1.p	+	+	AMP	NAMP	NAMP	AMP	NAMP	0
EGVPQRLTFDEINAQ	Pp3c13_21050V3.1.p	+	+	Non AMP	NAMP	NAMP	NAMP	NAMP	0.004
EGVPQRLTFDEINAQT	Pp3c13_21050V3.1.p	+	+	Non AMP	NAMP	NAMP	AMP	NAMP	0
EGVPQRLTFDEINAQTYLDVK	Pp3c13_21050V3.1.p	+	+	Non AMP	AMP	AMP	AMP	AMP	0
EGVPQRLTFDEINAQTYLDVKGSGTAN	Pp3c13_21050V3.1.p	+	+	Non AMP	AMP	AMP	NAMP	AMP	0
EGVPQRLTFDEVN	Pp3c3_14080V3.1.p	+	+	AMP	NAMP	NAMP	NAMP	NAMP	0.003
EGVVEPDDEPPQK	Pp3c20_8620V3.1.p	+	+	AMP	NAMP	NAMP	NAMP	NAMP	0.09
EHTDMEDSKDEL	Pp3c7_24350V3.1.p	+	+	AMP	NAMP	NAMP	NAMP	NAMP	0.431
EHYNSVVPLLPR	Pp3c15_4060V3.1.p	+	+	Non AMP	NAMP	NAMP	NAMP	NAMP	0.159
EIEKQGSSNGTPKNVVE	Pp3c1_32280V3.1.p	+	+	AMP	NAMP	NAMP	NAMP	NAMP	0.01
EIEKQGSSNGTPKNVVEIA	Pp3c1_32280V3.1.p	+	+	AMP	NAMP	NAMP	NAMP	NAMP	0.013
EIFEFDRATLKSDGVFR	PhpapaCp012	+	+	AMP	AMP	AMP	AMP	AMP	0.009
EIKEAGANVDTSSDPLLLR	Pp3c8_16580V3.1.p	-	+	Non AMP	AMP	NAMP	NAMP	NAMP	0
EILEAHTPPGGRLG	PhpapaCp040	+	+	AMP	NAMP	NAMP	NAMP	NAMP	0.007
EILEGDGGPGTLR	Pp3c7_19850V3.1.p	+	+	AMP	AMP	NAMP	AMP	AMP	0.022
EINHEEYANA	Pp3c21_4230V3.1.p	+	+	AMP	NAMP	NAMP	NAMP	AMP	0.613
EINHEEYANAL	Pp3c21_4230V3.1.p	+	+	AMP	NAMP	NAMP	NAMP	NAMP	0.571
EINHEEYANALN	Pp3c21_4230V3.1.p	+	+	AMP	NAMP	NAMP	NAMP	NAMP	0.515
EINHEEYANALNES	Pp3c21_4230V3.1.p	+	+	AMP	NAMP	NAMP	NAMP	NAMP	0.451
EINHEEYANALNESFS	Pp3c21_4230V3.1.p	-	+	AMP	AMP	NAMP	AMP	NAMP	0.357
EINHEEYANALNESFSINLK	Pp3c21_4230V3.1.p	+	+	AMP	NAMP	NAMP	NAMP	NAMP	0.261
EIPEEEPPESIR	Pp3c7_12210V3.1.p	+	-	AMP	NAMP	NAMP	NAMP	NAMP	0.261
EIPTQKPAADVQ	Pp3c14_22870V3.1.p	+	+	Non AMP	NAMP	NAMP	NAMP	NAMP	0.013
EIPTQKPAADVQFGS	Pp3c14_22870V3.1.p	+	+	Non AMP	NAMP	NAMP	NAMP	NAMP	0.006
EISGNEEMAPNWLPKPKQ	Pp3c16_9420V3.1.p	+	+	AMP	NAMP	NAMP	NAMP	NAMP	0.023
EKDGQFVARGLVR	Pp3c14_3760V3.1.p	+	-	AMP	AMP	NAMP	AMP	AMP	0.096
EKEESDDDMGFSL	Pp3c21_16160V3.1.p	+	+	AMP	NAMP	NAMP	NAMP	NAMP	0.309
EKEVSEVPAAVK	Pp3c22_17930V3.1.p	+	+	Non AMP	NAMP	NAMP	NAMP	NAMP	0.076
EKEVSEVPAAVKE	Pp3c22_17930V3.1.p	+	+	AMP	NAMP	NAMP	NAMP	NAMP	0.082
EKEVSEVPAAVKEVS	Pp3c22_17930V3.1.p	+	+	AMP	NAMP	NAMP	NAMP	NAMP	0.092
EKEVSEVPAAVKEVSEAAPTESAVAPAADTPDRVA	Pp3c22_17930V3.1.p	+	+	Non AMP	NAMP	NAMP	NAMP	NAMP	0.016
EKGITPGSPVD	Pp3c14_10180V3.1.p	+	+	AMP	NAMP	NAMP	NAMP	NAMP	0.005
EKNADFKGSSF	Pp3c8_870V3.1.p	+	+	AMP	NAMP	NAMP	NAMP	NAMP	0.298
EKPAPAPKPVP	Pp3c19_17550V3.1.p	+	+	AMP	NAMP	NAMP	NAMP	NAMP	0.284
EKSANITVSPR	Pp3c18_10730V3.1.p	+	+	Non AMP	AMP	AMP	AMP	AMP	0.003
EKVPEPEPEP	Pp3c11_20290V3.1.p	+	+	AMP	NAMP	NAMP	NAMP	NAMP	0.384
EKVPEPEPEPVD	Pp3c11_20290V3.1.p	+	+	AMP	NAMP	NAMP	AMP	NAMP	0.245
EKVVGIDLG	Pp3c7_15240V3.1.p	+	+	AMP	NAMP	NAMP	NAMP	NAMP	0.56
EKVVGIDLGTTN	Pp3c7_15240V3.1.p	+	+	AMP	NAMP	NAMP	NAMP	NAMP	0.057
EKVVGIDLGTTNSA	Pp3c7_15240V3.1.p	+	+	AMP	NAMP	NAMP	NAMP	NAMP	0.035
EKVVGIDLGTTNSAVA	Pp3c7_15240V3.1.p	+	+	Non AMP	NAMP	NAMP	NAMP	NAMP	0.073
EKVVGIDLGTTNSAVAAMEGGKPTIVT	Pp3c7_15240V3.1.p	+	+	AMP	AMP	NAMP	NAMP	NAMP	0.028
EKVVGIDLGTTNSAVAAMEGGKPTIVTNA	Pp3c7_15240V3.1.p	+	+	AMP	NAMP	NAMP	NAMP	NAMP	0.065
ELAAGLAGSEHRRATPVS	Pp3c18_21210V3.1.p	+	+	Non AMP	NAMP	NAMP	NAMP	NAMP	0
ELANFAVAEHLKSQN	Pp3c15_24180V3.1.p	+	+	AMP	NAMP	NAMP	AMP	NAMP	0.212
ELANFAVSEHNNRQN	Pp3c9_24090V3.1.p	-	+	AMP	NAMP	NAMP	NAMP	NAMP	0.145
ELAPTHPIRLG	Pp3c23_11080V3.1.p	+	+	AMP	NAMP	NAMP	NAMP	NAMP	0.007
ELDGGSSRLRLLPGSSDD	Pp3c2_19400V3.1.p	+	+	AMP	AMP	NAMP	NAMP	NAMP	0.044
ELEAGRSPGNSVLG	Pp3c4_27860V3.1.p	+	+	AMP	NAMP	NAMP	NAMP	NAMP	0.003
ELEDDSADEVAKPE	Pp3c14_20300V3.1.p	+	-	AMP	NAMP	NAMP	NAMP	NAMP	0.114
ELKVKELKNG	Pp3c19_20900V3.1.p	+	-	AMP	NAMP	NAMP	NAMP	NAMP	0.189
ELLQEAQKKAE	Pp3c19_2740V3.1.p	+	+	AMP	NAMP	NAMP	AMP	NAMP	0.281
ELNHEDYLN	Pp3c18_13090V3.1.p	+	+	AMP	AMP	NAMP	AMP	AMP	0.352
ELNHEDYLNAPN	Pp3c18_13090V3.1.p	+	+	AMP	AMP	NAMP	NAMP	NAMP	0.178
ELNHEDYLNAPNE	Pp3c18_13090V3.1.p	+	+	AMP	NAMP	NAMP	NAMP	NAMP	0.223
ELNHEDYLNAPNEQ	Pp3c18_13090V3.1.p	+	+	AMP	NAMP	NAMP	NAMP	NAMP	0.163
ELNHEDYLNAPNEQFDIVFK	Pp3c18_13090V3.1.p	+	+	Non AMP	NAMP	NAMP	NAMP	NAMP	0.038
ELNHEDYLNAPNEQFDIVFKT	Pp3c18_13090V3.1.p	+	+	Non AMP	NAMP	NAMP	AMP	NAMP	0.016
ELPKDVRHATLAEQAALYSEH	Pp3c1_35940V3.1.p	+	+	Non AMP	NAMP	NAMP	NAMP	NAMP	0.009
ELRSLPSGNGSAPKPLMASSNATSDGSRE	Pp3c19_7430V3.1.p	+	+	Non AMP	NAMP	NAMP	NAMP	NAMP	0.007
ELVSGGLGFASK	Pp3c9_450V3.1.p	+	+	AMP	NAMP	NAMP	NAMP	NAMP	0.402
EMAEQIAKDPAFTQ	Pp3c8_5730V3.1.p	+	+	AMP	AMP	AMP	AMP	AMP	0.122
ENGSKQDIENGENVQL	Pp3c22_9200V3.1.p	+	+	AMP	NAMP	AMP	NAMP	NAMP	0.051
ENGTLENKFVVGVWK	Pp3c2_27350V3.1.p	+	+	AMP	NAMP	NAMP	NAMP	NAMP	0.268
ENNFRSNPEIFEPLK	Pp3c7_14450V3.1.p	+	+	AMP	NAMP	NAMP	NAMP	NAMP	0.137
EPAPTELPVTKGLN	Pp3c18_4330V3.1.p	+	+	AMP	AMP	NAMP	AMP	NAMP	0.008
EPEPAPPPKE	Pp3c15_5020V3.1.p	+	+	AMP	NAMP	NAMP	NAMP	NAMP	0.432
EPEPEPEKPVV	Pp3c2_33790V3.1.p	+	+	AMP	NAMP	NAMP	NAMP	NAMP	0.337
EPEPEPEKPVVI	Pp3c2_33790V3.1.p	+	+	AMP	AMP	NAMP	NAMP	NAMP	0.207
EPEPEPEPEPE	Pp3c4_28500V3.1.p	+	+	AMP	NAMP	NAMP	NAMP	NAMP	0.565
EPEPEPEPEPEP	Pp3c4_28500V3.1.p	+	+	AMP	NAMP	NAMP	NAMP	NAMP	0.566
EPEPEPEPEPEPEP	Pp3c4_28500V3.1.p	+	+	AMP	AMP	AMP	NAMP	NAMP	0.565
EPEPEPEPEPEPEPEP	Pp3c4_28500V3.1.p	+	+	AMP	AMP	NAMP	NAMP	NAMP	0.564
EPEPEPEPEPEPEPEPVP	Pp3c4_28500V3.1.p	+	+	AMP	NAMP	NAMP	NAMP	NAMP	0.527
EPEPEVEPEPEPEPEP	Pp3c4_28500V3.1.p	-	+	AMP	NAMP	NAMP	NAMP	NAMP	0.507
EPEPEVEPEPEPEPEPEP	Pp3c4_28500V3.1.p	+	+	AMP	NAMP	NAMP	NAMP	NAMP	0.513
EPEPEVEPEPEPEPEPEPEPEPVP	Pp3c4_28500V3.1.p	+	+	AMP	NAMP	NAMP	NAMP	NAMP	0.5
EPEPEVEPEPEPEPEPEPEPEPVPEP	Pp3c4_28500V3.1.p	+	+	AMP	NAMP	NAMP	NAMP	AMP	0.5
EPEPTTDATSPK	Pp3c11_14260V3.1.p	+	-	AMP	NAMP	NAMP	AMP	AMP	0.282
EPEPVPEPEPA	Pp3c4_28500V3.1.p	+	+	AMP	NAMP	NAMP	NAMP	NAMP	0.383
EPEPVPEPEPAA	Pp3c4_28500V3.1.p	+	+	AMP	NAMP	NAMP	NAMP	NAMP	0.279
EPEVEPEPEPEPE	Pp3c4_28500V3.1.p	+	+	AMP	NAMP	NAMP	NAMP	NAMP	0.5
EPGPGGDPIRNP	Pp3c10_13970V3.1.p	+	+	AMP	NAMP	NAMP	AMP	NAMP	0.196
EPHQGAGMKGQITVS	Pp3c21_4230V3.1.p	+	+	AMP	AMP	AMP	AMP	AMP	0.08
EPHQGAGMKGVVTVS	Pp3c19_21160V3.1.p	+	+	AMP	NAMP	NAMP	NAMP	NAMP	0.072
EPPPPLSGGLPGTE	Pp3c5_4110V3.1.p	+	+	AMP	AMP	AMP	NAMP	AMP	0.06
EPPSEPPYVPRPVP	Pp3c2_13880V3.1.p	+	+	AMP	NAMP	NAMP	NAMP	NAMP	0.479
EPPVLPGDDNPVHGPGGN	Pp3c7_13580V3.1.p	+	+	AMP	NAMP	NAMP	NAMP	NAMP	0.135
EPQPAPTPSPEPVG	Pp3c2_4270V3.1.p	+	+	AMP	AMP	NAMP	NAMP	AMP	0.102
EPRRTESVTPSKPEDSSS	Pp3c8_14190V3.1.p	+	+	AMP	NAMP	NAMP	NAMP	NAMP	0.014
EPSTNTETKPLL	Pp3c14_24370V3.1.p	+	+	AMP	NAMP	NAMP	AMP	NAMP	0.191
EPTPEVPQK	Pp3c20_8630V3.1.p	+	+	AMP	NAMP	AMP	NAMP	AMP	0.158
EPTPEVPQKP	Pp3c20_8630V3.1.p	+	+	AMP	NAMP	NAMP	NAMP	NAMP	0.25
EPTPEVPQKPQ	Pp3c20_8630V3.1.p	+	+	AMP	NAMP	NAMP	NAMP	NAMP	0.243
EPTPEVPQKPQP	Pp3c20_8630V3.1.p	-	+	AMP	NAMP	NAMP	NAMP	NAMP	0.314
EPTPEVPQKPQPFIP	Pp3c20_8630V3.1.p	+	+	AMP	NAMP	NAMP	NAMP	NAMP	0.275
EPVDNLGPVDASTTFPIH	PhpapaCp032	+	+	Non AMP	NAMP	NAMP	NAMP	NAMP	0.003
EPVDNLGPVDASTTFPIHRSAPA	PhpapaCp032	+	+	Non AMP	NAMP	NAMP	NAMP	AMP	0
EQEDLQKLTTLQ	Pp3c10_4440V3.1.p	+	+	AMP	NAMP	AMP	NAMP	NAMP	0.178
EQFDDVKKSGFLGT	Pp3c14_10640V3.1.p	+	+	AMP	AMP	NAMP	NAMP	NAMP	0.131
EQITPLSEYEDK	Pp3s128_50V3.1.p	+	+	Non AMP	NAMP	NAMP	NAMP	NAMP	0.023
EQKDSNLSTAESEAETPAPAPSPA	Pp3c3_12870V3.1.p	+	+	Non AMP	NAMP	NAMP	NAMP	NAMP	0.005
EQKDSNLSTAESEAETPAPAPSPASETTVN	Pp3c3_12870V3.1.p	+	+	Non AMP	NAMP	NAMP	NAMP	NAMP	0.007
EQKDSNLSTAESEAETPAPAPSPASETTVNSDFKGGPFTVR	Pp3c3_12870V3.1.p	+	+	Non AMP	NAMP	NAMP	NAMP	NAMP	0.003
EQMTPLSDFEDK	Pp3c11_25530V3.1.p	+	+	AMP	NAMP	NAMP	NAMP	NAMP	0.128
EQSDAAASVQSRRSVLSLLAATIVGTAVVNEAR	Pp3c5_4110V3.1.p	+	+	Non AMP	NAMP	NAMP	NAMP	AMP	0.006
EQVDVFDDAEKKVG	Pp3c7_19850V3.1.p	+	+	Non AMP	NAMP	NAMP	NAMP	NAMP	0.246
EQVTPVEDVDLKDEL	Pp3c22_11700V3.1.p	+	+	Non AMP	NAMP	NAMP	NAMP	NAMP	0.106
ERLDILDDGSKVVG	Pp3c2_27350V3.1.p	+	+	Non AMP	NAMP	NAMP	NAMP	NAMP	0.357
ERLGAKGISEGLPVKGLEPKGSDEIV	Pp3c16_4780V3.1.p	+	+	AMP	NAMP	NAMP	NAMP	NAMP	0.023
ERLGTNAMAEGLPAEGLESKGSQAIV	Pp3c27_5280V3.1.p	+	+	AMP	NAMP	NAMP	NAMP	NAMP	0.007
ERLSTEGTGLG	Pp3c18_6770V3.1.p	+	+	AMP	AMP	NAMP	NAMP	NAMP	0.027
ESAEGPIGRLG	Pp3c1_19190V3.1.p	+	-	AMP	NAMP	NAMP	NAMP	NAMP	0.013
ESAVAPAADTPDRVA	Pp3c22_17930V3.1.p	+	+	Non AMP	NAMP	NAMP	NAMP	NAMP	0.018
ESDADVKPASPFEPVA	Pp3c14_24370V3.1.p	+	-	AMP	NAMP	NAMP	NAMP	NAMP	0.012
ESDAKEPETPDVGK	Pp3c23_13700V3.1.p	+	+	Non AMP	NAMP	AMP	NAMP	NAMP	0.015
ESFGSIGSLPAGSQDQAGQSKDNK	Pp3c14_9580V3.1.p	+	+	AMP	NAMP	NAMP	NAMP	NAMP	0.103
ESFSINLKTPGTY	Pp3c21_4230V3.1.p	-	+	Non AMP	NAMP	NAMP	NAMP	NAMP	0.054
ESFSINLKTPGTYE	Pp3c21_4230V3.1.p	+	+	AMP	NAMP	NAMP	NAMP	NAMP	0.034
ESFSINLKTPGTYEF	Pp3c21_4230V3.1.p	+	+	AMP	NAMP	NAMP	NAMP	NAMP	0.04
ESFSINLKTPGTYEFY	Pp3c21_4230V3.1.p	+	-	Non AMP	NAMP	NAMP	NAMP	NAMP	0.035
ESGTSTKIEAESTAEAVKNL	Pp3c5_4560V3.1.p	+	+	AMP	NAMP	NAMP	NAMP	NAMP	0.022
ESIQKGVKFVQNPPAPKS	Pp3c11_3740V3.1.p	+	+	AMP	NAMP	NAMP	NAMP	NAMP	0.083
ESISFVQGSGEPGSVR	Pp3c2_27350V3.1.p	+	+	AMP	NAMP	NAMP	NAMP	NAMP	0.018
ESKPAPAAAPSIVN	Pp3c19_20080V3.1.p	+	-	AMP	NAMP	NAMP	NAMP	NAMP	0.034
ESKPAPAAAPSIVNAKALGLPTGDGSKSRL	Pp3c19_20080V3.1.p	+	+	Non AMP	AMP	NAMP	NAMP	NAMP	0.068
ESRQEVPLITGRFN	PhpapaCp020	+	+	AMP	NAMP	NAMP	AMP	AMP	0
ESRQEVPLITGRFNSLE	PhpapaCp020	+	+	AMP	NAMP	NAMP	NAMP	NAMP	0
ESRQEVPLITGRFNSLEQVDEFTR	PhpapaCp020	+	+	AMP	AMP	NAMP	AMP	AMP	0
ESRQEVPLITGRFNSLEQVDEFTRS	PhpapaCp020	+	+	AMP	NAMP	NAMP	AMP	NAMP	0
ESSQVLLGAAQGQK	Pp3c22_17930V3.1.p	+	+	AMP	NAMP	NAMP	NAMP	NAMP	0.198
ESSQVLLGAAQGQKIE	Pp3c22_17930V3.1.p	+	+	AMP	NAMP	NAMP	NAMP	NAMP	0.107
ESSQVLLGAAQGQKIENTK	Pp3c22_17930V3.1.p	+	+	AMP	NAMP	NAMP	NAMP	NAMP	0.065
ESSQVLLGAAQGQKIENTKLA	Pp3c22_17930V3.1.p	+	+	AMP	NAMP	NAMP	NAMP	NAMP	0.104
ESVERHVEPLL	Pp3c18_16840V3.1.p	+	+	AMP	NAMP	NAMP	NAMP	NAMP	0.128
ESVERHVEPLLVR	Pp3c18_16840V3.1.p	+	+	AMP	NAMP	NAMP	NAMP	NAMP	0.096
ESVETPAEVVAEAPAPPQKEAQ	Pp3c2_15500V3.1.p	+	+	Non AMP	AMP	NAMP	NAMP	NAMP	0.023
ESVTPAAEAPKEAPK	Pp3c2_22190V3.1.p	+	+	AMP	NAMP	NAMP	NAMP	NAMP	0.022
ETADEPAPGNFNGN	Pp3c7_11410V3.1.p	+	+	AMP	NAMP	NAMP	AMP	NAMP	0.059
ETFSYLPPLSDDQIARQ	Pp3c13_16130V3.1.p	+	+	Non AMP	NAMP	NAMP	NAMP	NAMP	0
ETGGQFSLRIANHSTVVARPL	Pp3c4_21680V3.1.p	+	+	Non AMP	NAMP	NAMP	NAMP	NAMP	0
ETGNGETQIGFGNGAVKQADKGTI	Pp3c24_5960V3.1.p	+	+	AMP	NAMP	NAMP	NAMP	NAMP	0.41
ETHEWVKVDGDIG	Pp3c19_11600V3.1.p	+	+	Non AMP	NAMP	NAMP	NAMP	NAMP	0.134
ETIAALEKTYLSGESAEGPIGRLG	Pp3c1_19190V3.1.p	+	+	AMP	NAMP	NAMP	NAMP	NAMP	0.008
ETKAEEPAAPVA	Pp3c21_7720V3.1.p	+	-	AMP	NAMP	NAMP	NAMP	NAMP	0.055
ETLPEPSEPEKPKASE	Pp3c4_2950V3.1.p	+	+	AMP	NAMP	NAMP	NAMP	NAMP	0.071
ETLRPKLQPSSHQSGSS	Pp3c1_15380V3.1.p	+	+	Non AMP	NAMP	NAMP	NAMP	NAMP	0.006
ETLYQSTTDGRT	Pp3c21_9980V3.1.p	+	+	AMP	AMP	NAMP	NAMP	NAMP	0.288
ETLYQSTTDGRTM	Pp3c21_9980V3.1.p	+	+	AMP	NAMP	NAMP	NAMP	NAMP	0.198
ETLYQSTTDGRTMV	Pp3c21_9980V3.1.p	+	-	Non AMP	NAMP	NAMP	NAMP	AMP	0.108
ETLYQSTTDGRTMVD	Pp3c21_9980V3.1.p	+	+	Non AMP	NAMP	NAMP	NAMP	NAMP	0.063
ETPETVNSSPYDEGWLIK	Pp3c19_11600V3.1.p	+	+	Non AMP	AMP	AMP	AMP	AMP	0.005
ETPETVNSSPYDEGWLIKVK	Pp3c19_11600V3.1.p	-	+	Non AMP	AMP	AMP	AMP	AMP	0.004
ETPKEGVVTSPKNSETDSNSS	Pp3c15_9990V3.1.p	+	+	Non AMP	NAMP	NAMP	NAMP	NAMP	0.019
ETRRATAGQVADYAAK	Pp3c15_15760V3.1.p	+	+	Non AMP	NAMP	NAMP	NAMP	NAMP	0.045
ETTGSEAPAEGADEPTK	Pp3c26_8350V3.1.p	+	+	AMP	NAMP	NAMP	NAMP	NAMP	0.026
ETVEPAKEDDKPVVE	Pp3c7_26560V3.1.p	+	-	Non AMP	NAMP	NAMP	NAMP	NAMP	0.068
EVEAPKAEEAVV	Pp3c21_4350V3.1.p	+	+	AMP	NAMP	NAMP	NAMP	NAMP	0.179
EVEAPKAEEAVVE	Pp3c21_4350V3.1.p	+	+	AMP	AMP	AMP	AMP	AMP	0.199
EVEAPKAEEAVVEEAPA	Pp3c21_4350V3.1.p	+	+	AMP	NAMP	NAMP	NAMP	NAMP	0.151
EVIDENRTSRPL	Pp3c7_11410V3.1.p	+	+	Non AMP	NAMP	NAMP	NAMP	NAMP	0
EVIDENRTSRPLG	Pp3c7_11410V3.1.p	+	+	Non AMP	AMP	AMP	NAMP	AMP	0
EVPAAVKEVSEAAPTESAVAPAADTPDRVA	Pp3c22_17930V3.1.p	+	+	Non AMP	NAMP	NAMP	NAMP	NAMP	0.023
EVPAAVKEVSEAAPTESAVAPAADTPDRVATSDEK	Pp3c22_17930V3.1.p	+	+	Non AMP	NAMP	NAMP	NAMP	NAMP	0.01
EVPVSEKEVSEVPAAVK	Pp3c22_17930V3.1.p	+	+	AMP	NAMP	NAMP	NAMP	NAMP	0.099
EVPVSEKEVSEVPAAVKEVS	Pp3c22_17930V3.1.p	+	+	AMP	AMP	NAMP	NAMP	NAMP	0.118
EVQDQLVK	Pp3c1_22120V3.1.p	+	+	AMP	NAMP	NAMP	NAMP	NAMP	0.342
EVQLINIINAP	Pp3c14_22870V3.1.p	+	+	AMP	NAMP	NAMP	AMP	NAMP	0.344
EVQLINIINAPLQ	Pp3c14_22870V3.1.p	+	+	AMP	NAMP	NAMP	NAMP	NAMP	0.182
EVQLINIINAPLQGFK	Pp3c14_22870V3.1.p	+	+	AMP	NAMP	NAMP	NAMP	NAMP	0.376
EVSEAAPTESAVAPA	Pp3c22_17930V3.1.p	+	+	AMP	NAMP	NAMP	NAMP	NAMP	0.054
EVSEAAPTESAVAPAADTPDR	Pp3c22_17930V3.1.p	+	+	Non AMP	NAMP	NAMP	NAMP	NAMP	0.007
EVSEAAPTESAVAPAADTPDRVA	Pp3c22_17930V3.1.p	+	+	Non AMP	AMP	NAMP	NAMP	NAMP	0.012
EVSEAAPTESAVAPAADTPDRVATS	Pp3c22_17930V3.1.p	+	+	Non AMP	NAMP	NAMP	AMP	AMP	0.01
EVSEAAPTESAVAPAADTPDRVATSDEK	Pp3c22_17930V3.1.p	+	+	Non AMP	NAMP	NAMP	NAMP	NAMP	0.007
EVSEAAPTESAVAPAADTPDRVATSDEKA	Pp3c22_17930V3.1.p	+	+	Non AMP	NAMP	NAMP	NAMP	NAMP	0.009
EVSEVPAAVKEVSEAAPTESAVAPAADTPDRVATSDEK	Pp3c22_17930V3.1.p	+	+	Non AMP	AMP	NAMP	NAMP	NAMP	0.011
EVVKTEEPAAPAAVE	Pp3c2_22190V3.1.p	+	+	AMP	NAMP	NAMP	NAMP	NAMP	0.065
EVVPALTNMVNAAKQLR	Pp3c18_21210V3.1.p	+	+	Non AMP	NAMP	NAMP	NAMP	NAMP	0.056
EVVPALTNMVNAAKQLRAE	Pp3c18_21210V3.1.p	+	+	Non AMP	AMP	NAMP	NAMP	AMP	0.038
EVVPALTNMVNAAKQLRAELAK	Pp3c18_21210V3.1.p	+	+	Non AMP	AMP	NAMP	AMP	AMP	0.085
EVVPALTNMVNAAKQLRAELAN	Pp3c26_7220V3.1.p	+	+	AMP	NAMP	NAMP	NAMP	NAMP	0.058
EYVPLKGPVSLEALEAELEDR	Pp3c27_2970V3.1.p	+	+	AMP	NAMP	NAMP	NAMP	NAMP	0.007
FADINAYEINLGTSDR	Pp3c2_19170V3.1.p	+	+	Non AMP	NAMP	NAMP	NAMP	NAMP	0.024
FADPGASQPAGSASHLS	Pp3c4_1720V3.1.p	+	+	Non AMP	NAMP	AMP	NAMP	NAMP	0.04
FADTGIDHTAPPATAGTKDAGFGG	Pp3c22_17930V3.1.p	+	+	AMP	NAMP	NAMP	NAMP	NAMP	0.092
FADTGIDHTAPPATAGTKDAGFGGL	Pp3c22_17930V3.1.p	+	+	AMP	NAMP	NAMP	NAMP	NAMP	0.085
FADTGIDHTAPPATAGTKDAGFGGLM	Pp3c22_17930V3.1.p	+	+	Non AMP	NAMP	NAMP	NAMP	NAMP	0.089
FADTTPKTAENFR	Pp3c1_32280V3.1.p	+	+	AMP	NAMP	NAMP	NAMP	NAMP	0.085
FADTTPKTAENFRAL	Pp3c1_32280V3.1.p	+	+	AMP	NAMP	NAMP	AMP	NAMP	0.042
FAGRFGLAPSANRKSTAGLK	Pp3c3_10740V3.1.p	+	+	AMP	NAMP	NAMP	NAMP	NAMP	0.562
FAHKQAYDL	Pp3c16_23780V3.1.p	+	+	AMP	NAMP	NAMP	NAMP	NAMP	0.254
FAKIISAIAEYTIKINEGG	Pp3c14_22870V3.1.p	+	+	AMP	NAMP	NAMP	AMP	NAMP	0.793
FAKTEILEGDGGPGTLR	Pp3c7_19850V3.1.p	+	+	AMP	NAMP	NAMP	AMP	NAMP	0.013
FALKVGELSDIIDTESGSHIILRTG	Pp3c20_23120V3.1.p	+	+	AMP	NAMP	NAMP	NAMP	NAMP	0.069
FAPAGSEVTQIQTKPVEN	Pp3c23_8400V3.1.p	+	+	Non AMP	NAMP	NAMP	AMP	AMP	0.009
FAPTGLTTEVK	Pp3c2_6770V3.1.p	+	+	Non AMP	NAMP	NAMP	NAMP	NAMP	0.346
FAPTGLTTEVKSVE	Pp3c2_6770V3.1.p	-	+	Non AMP	NAMP	NAMP	NAMP	NAMP	0.051
FAVAEHLKSQN	Pp3c15_24180V3.1.p	-	+	AMP	NAMP	NAMP	NAMP	NAMP	0.462
FDDASDSNEGGVL	Pp3c8_870V3.1.p	+	+	AMP	NAMP	NAMP	NAMP	AMP	0.179
FDEDAVPAGVK	Pp3c18_13090V3.1.p	+	+	Non AMP	AMP	AMP	AMP	AMP	0.114
FDEDAVPAGVKTE	Pp3c19_21160V3.1.p	+	+	Non AMP	NAMP	NAMP	NAMP	NAMP	0.016
FDEDAVPAGVKV	Pp3c18_13090V3.1.p	+	+	Non AMP	NAMP	NAMP	NAMP	NAMP	0.16
FDESAAARDSTDEAQDETVATTRALHSSGIKTD	Pp3c3_24020V3.1.p	+	+	Non AMP	NAMP	NAMP	NAMP	NAMP	0.006
FDKVNYAGVSTN	Pp3c23_22230V3.1.p	+	+	AMP	AMP	NAMP	NAMP	NAMP	0.262
FDKVNYAGVSTNN	Pp3c23_22230V3.1.p	+	+	AMP	NAMP	NAMP	NAMP	NAMP	0.292
FDKVNYAGVSTNNYSP	Pp3c23_22230V3.1.p	+	+	AMP	NAMP	NAMP	NAMP	NAMP	0.218
FDKVNYAGVSTNNYSPD	Pp3c23_22230V3.1.p	+	+	AMP	NAMP	NAMP	NAMP	AMP	0.115
FDKVNYAGVSTNNYSPDE	Pp3c23_22230V3.1.p	+	+	Non AMP	NAMP	NAMP	NAMP	NAMP	0.059
FDKVNYAGVSTNNYSPDEL	Pp3c23_22230V3.1.p	+	+	Non AMP	NAMP	NAMP	NAMP	NAMP	0.042
FDKVNYAGVSTNNYSPDELE	Pp3c23_22230V3.1.p	+	+	Non AMP	NAMP	NAMP	AMP	NAMP	0.022
FDKVNYAGVSTNNYSPDELEQSA	Pp3c24_20960V3.1.p	+	+	Non AMP	NAMP	NAMP	NAMP	NAMP	0.015
FDLDFASSLLMEKK	Pp3c10_2693V3.1.p	+	+	AMP	NAMP	NAMP	NAMP	NAMP	0.363
FDTVGAVSRTN	Pp3c13_16130V3.1.p	+	+	Non AMP	NAMP	NAMP	NAMP	NAMP	0.056
FDVTIGGNPAGRIE	Pp3c1_32280V3.1.p	+	+	AMP	NAMP	NAMP	AMP	NAMP	0.052
FEETLYQSTTDGRT	Pp3c21_9980V3.1.p	+	+	AMP	NAMP	NAMP	NAMP	NAMP	0.122
FEETLYQSTTDGRTM	Pp3c21_9980V3.1.p	+	+	AMP	NAMP	NAMP	AMP	NAMP	0.087
FEETLYQSTTDGRTMVD	Pp3c21_9980V3.1.p	+	+	Non AMP	NAMP	NAMP	NAMP	NAMP	0.024
FELNVSHSQK	Pp3c1_19190V3.1.p	+	+	AMP	AMP	NAMP	NAMP	NAMP	0.172
FETFAGAFTKRGLLLK	Pp3c9_19520V3.1.p	+	+	AMP	NAMP	NAMP	NAMP	NAMP	0.278
FFKKAQEFADTGIDHTAPPATAGTKDAGFGG	Pp3c22_17930V3.1.p	+	+	AMP	NAMP	NAMP	NAMP	NAMP	0.114
FFKKAQEFADTGIDHTAPPATAGTKDAGFGGL	Pp3c22_17930V3.1.p	+	+	AMP	AMP	NAMP	NAMP	NAMP	0.12
FGDEHLAVFR	Pp3c1_27160V3.1.p	+	+	AMP	NAMP	NAMP	NAMP	NAMP	0.108
FGDEHLAVFRYLQ	Pp3c1_27160V3.1.p	+	+	AMP	NAMP	NAMP	NAMP	NAMP	0.03
FGDLMGKGNSKVKGKIS	Pp3c19_5170V3.1.p	+	+	AMP	NAMP	NAMP	NAMP	NAMP	0.994
FGGGTLGHPWGNAPGAVANRVA	PhpapaCp031	+	+	AMP	NAMP	NAMP	NAMP	NAMP	0.532
FGGGTLGHPWGNAPGAVANRVALE	PhpapaCp031	+	+	AMP	NAMP	NAMP	NAMP	NAMP	0.2
FGPAIPQAGAAKER	Pp3c2_27350V3.1.p	+	+	AMP	NAMP	NAMP	NAMP	NAMP	0.17
FGPAIPQAGAAKERL	Pp3c2_27350V3.1.p	+	+	AMP	NAMP	NAMP	NAMP	NAMP	0.142
FGPAIPQAGAAKERLD	Pp3c2_27350V3.1.p	+	+	AMP	NAMP	NAMP	NAMP	NAMP	0.049
FGQEEETYNIVAAHG	PhpapaCp046	+	+	AMP	NAMP	NAMP	NAMP	NAMP	0.209
FGSIGSLPAGSQDQAGQSKDNK	Pp3c14_9580V3.1.p	+	+	AMP	NAMP	NAMP	NAMP	NAMP	0.295
FGYGPKSPADPAHDATTGATGTHTETN	Pp3c23_13700V3.1.p	+	+	Non AMP	NAMP	NAMP	NAMP	NAMP	0.09
FIELPEGGSAVTAKTRF	Pp3c19_11600V3.1.p	+	+	AMP	NAMP	NAMP	AMP	NAMP	0.006
FIELPEGGSAVTAKTRFG	Pp3c19_11600V3.1.p	+	+	AMP	NAMP	NAMP	NAMP	NAMP	0.008
FIELPEGGSAVTAKTRFGL	Pp3c19_11600V3.1.p	+	+	AMP	NAMP	NAMP	NAMP	NAMP	0.007
FIKDLEDVAFTAVLPAKNIDLHRSQSTF	Pp3c4_23120V3.1.p	+	+	Non AMP	AMP	NAMP	AMP	NAMP	0.007
FITDRPSTKVHAAPGGGSS	Pp3c18_18370V3.1.p	+	+	Non AMP	NAMP	NAMP	AMP	NAMP	0.024
FITDRPSTKVHAAPGGGSSL	Pp3c18_18370V3.1.p	+	+	Non AMP	NAMP	NAMP	NAMP	NAMP	0.021
FITDRPSTKVHAAPGGGSSLG	Pp3c18_18370V3.1.p	+	+	Non AMP	NAMP	NAMP	NAMP	NAMP	0.038
FITDRPSTKVHAAPGGGSSLGY	Pp3c18_18370V3.1.p	-	+	Non AMP	NAMP	NAMP	NAMP	NAMP	0.022
FITDRPSTKVHAAPGGGSSLGYL	Pp3c18_18370V3.1.p	+	+	Non AMP	NAMP	NAMP	NAMP	NAMP	0.018
FITDRPSTKVHAAPGGGSSLGYLF	Pp3c18_18370V3.1.p	-	+	Non AMP	NAMP	NAMP	NAMP	NAMP	0.022
FITDRPSTKVHAAPGGGSSLGYLFG	Pp3c18_18370V3.1.p	+	+	Non AMP	NAMP	NAMP	AMP	NAMP	0.038
FITDRPSTKVHAAPGGGSSLGYLFGGN	Pp3c18_18370V3.1.p	+	+	AMP	NAMP	NAMP	NAMP	NAMP	0.095
FITDRPSTKVHAAPGGGSSLGYLFGGS	Pp3c19_4103V3.1.p	+	+	AMP	NAMP	NAMP	NAMP	NAMP	0.067
FITDRPTTKVHAAPGGGSSLG	Pp3c22_7610V3.1.p	+	+	Non AMP	NAMP	NAMP	NAMP	NAMP	0.042
FITDRPTTKVHAAPGGGSSLGY	Pp3c22_7610V3.1.p	+	+	Non AMP	AMP	NAMP	AMP	NAMP	0.025
FITDRPTTKVHAAPGGGSSLGYLFGGN	Pp3c22_7610V3.1.p	+	+	AMP	AMP	NAMP	NAMP	NAMP	0.07
FKAGVKDYRLT	PhpapaCp031	+	+	AMP	NAMP	AMP	NAMP	NAMP	0.23
FKKAQEFADTGIDHTAPPATAGTKDAGFGG	Pp3c22_17930V3.1.p	+	+	Non AMP	NAMP	NAMP	NAMP	NAMP	0.112
FKKAQEFADTGIDHTAPPATAGTKDAGFGGL	Pp3c22_17930V3.1.p	+	+	Non AMP	NAMP	NAMP	NAMP	NAMP	0.119
FKQITTASDNLR	Pp3c14_22870V3.1.p	+	+	Non AMP	NAMP	NAMP	NAMP	NAMP	0.025
FKQITTASDNLRK	Pp3c14_22870V3.1.p	+	+	Non AMP	NAMP	NAMP	NAMP	NAMP	0.117
FKQITTASDNLRKE	Pp3c14_22870V3.1.p	+	+	Non AMP	NAMP	AMP	AMP	NAMP	0.026
FKQITTASDNLRKET	Pp3c14_22870V3.1.p	+	+	Non AMP	NAMP	NAMP	NAMP	NAMP	0.051
FKQITTASDNLRKETQ	Pp3c14_22870V3.1.p	+	+	Non AMP	NAMP	NAMP	NAMP	NAMP	0.051
FKQITTASDNLRKETQL	Pp3c14_22870V3.1.p	+	+	Non AMP	AMP	NAMP	NAMP	NAMP	0.033
FKQITTASDNLRKEV	Pp3c14_22870V3.1.p	+	+	Non AMP	NAMP	NAMP	NAMP	NAMP	0.014
FKQITTASDNLRKEVQ	Pp3c14_22870V3.1.p	+	+	Non AMP	NAMP	NAMP	NAMP	NAMP	0.023
FKQITTASDNLRKEVQL	Pp3c14_22870V3.1.p	+	+	Non AMP	NAMP	NAMP	NAMP	NAMP	0.017
FKQITTASDNLRKEVQLIN	Pp3c14_22870V3.1.p	+	+	Non AMP	NAMP	NAMP	AMP	NAMP	0.018
FLSNDPGRNPGRKE	PhpapaCp050	+	+	AMP	AMP	NAMP	NAMP	AMP	0.064
FLSSGTGAPQGTSHV	Pp3c14_3580V3.1.p	+	+	AMP	AMP	AMP	NAMP	AMP	0.072
FLSVRVYLGAETTRSMG	PhpapaCp076	+	+	Non AMP	NAMP	NAMP	NAMP	NAMP	0
FNKGDDKEKVAEHPKVV	Pp3c9_12890V3.1.p	+	+	Non AMP	NAMP	NAMP	NAMP	AMP	0.189
FNSLEQVDEFTRS	PhpapaCp020	+	+	AMP	NAMP	NAMP	NAMP	NAMP	0.011
FPEEVLPRGNAL	PhpapaCp044	+	+	AMP	NAMP	NAMP	NAMP	NAMP	0.008
FPLPGVIAADTQAWSTDVEFARR	Pp3c1_29300V3.1.p	-	+	Non AMP	NAMP	NAMP	NAMP	NAMP	0
FPPDYPFKPP	Pp3c8_1130V3.1.p	+	+	AMP	NAMP	NAMP	NAMP	NAMP	0.699
FPPPVATLTPANPLPPIA	Pp3c20_9190V3.1.p	+	+	AMP	NAMP	NAMP	NAMP	NAMP	0.274
FPPPVATLTPANPLPPIASAPLIG	Pp3c20_9190V3.1.p	+	+	AMP	NAMP	NAMP	NAMP	NAMP	0.069
FPVTPIPKE	Pp3c3_10800V3.1.p	+	-	AMP	NAMP	NAMP	AMP	NAMP	0.225
FQPYAEGAPQKAVVRETGAPSSN	Pp3c2_24870V3.1.p	+	+	Non AMP	NAMP	NAMP	AMP	NAMP	0.005
FQPYAEGAPQKAVVRETGAPSTS	Pp3c1_12120V3.1.p	+	+	Non AMP	NAMP	NAMP	NAMP	NAMP	0.004
FQSASKDPFYAVVAYRNFKPIRE	Pp3c3_5930V3.1.p	+	+	AMP	NAMP	NAMP	NAMP	NAMP	0.03
FRGGGPYGQEVT	Pp3c11_10480V3.1.p	+	+	AMP	NAMP	NAMP	NAMP	NAMP	0.041
FRGGGPYGQEVTRGQDLT	Pp3c11_10480V3.1.p	+	+	AMP	NAMP	NAMP	NAMP	NAMP	0.011
FRPADGNETSGAYKVA	Pp3c5_1370V3.1.p	+	+	Non AMP	NAMP	NAMP	NAMP	NAMP	0.007
FRPADGNETSGAYKVAVQNRTRPSTLA	Pp3c5_1370V3.1.p	+	+	Non AMP	NAMP	NAMP	NAMP	NAMP	0.005
FSAEGEKQSFT	Pp3c18_10040V3.1.p	+	+	AMP	AMP	AMP	NAMP	AMP	0.17
FSIAKSNTETGEIA	Pp3c26_3620V3.1.p	+	+	AMP	NAMP	NAMP	NAMP	NAMP	0.112
FSITFKTPGTYE	Pp3c19_21160V3.1.p	+	+	AMP	NAMP	NAMP	NAMP	NAMP	0.227
FSQMFHLAPTPQGS	Pp3c2_25620V3.1.p	+	+	Non AMP	NAMP	NAMP	NAMP	NAMP	0.174
FSSAEILEGNGGPGTLR	Pp3c2_27350V3.1.p	+	+	AMP	NAMP	NAMP	NAMP	NAMP	0.019
FSTPGVTGRGIPN	Pp3c15_13020V3.1.p	+	-	AMP	NAMP	NAMP	NAMP	NAMP	0.105
FSYARALQ	Pp3c21_9980V3.1.p	+	+	AMP	NAMP	AMP	AMP	NAMP	0.045
FSYARALQN	Pp3c21_9980V3.1.p	+	+	AMP	NAMP	NAMP	NAMP	NAMP	0.063
FSYARALQNSVLK	Pp3c21_9980V3.1.p	+	+	AMP	AMP	AMP	AMP	AMP	0.068
FSYLPPLSDDQIARQ	Pp3c13_16130V3.1.p	+	+	Non AMP	NAMP	NAMP	NAMP	NAMP	0.007
FSYLPPLSDDQIARQV	Pp3c13_16130V3.1.p	+	+	Non AMP	NAMP	AMP	NAMP	NAMP	0.004
FSYLPPLSDDQIARQVD	Pp3c13_16130V3.1.p	+	+	AMP	AMP	AMP	NAMP	NAMP	0.01
FTAQVIIMNHPGQIGN	Pp3c2_6770V3.1.p	+	+	AMP	NAMP	NAMP	NAMP	NAMP	0.289
FTESRQEVPLITGR	PhpapaCp020	-	+	AMP	NAMP	NAMP	NAMP	NAMP	0.003
FTESRQEVPLITGRF	PhpapaCp020	+	+	AMP	AMP	AMP	NAMP	AMP	0.008
FTESRQEVPLITGRFNSLEQVDEFTRS	PhpapaCp020	+	+	AMP	NAMP	NAMP	NAMP	NAMP	0.003
FTPPTLNADTPAPIFGGSTGGLLR	Pp3c16_23780V3.1.p	+	+	Non AMP	NAMP	NAMP	NAMP	NAMP	0.022
FTSIVGNVFGFK	PhpapaCp031	+	+	AMP	NAMP	NAMP	NAMP	NAMP	0.392
FVDLLRDDYIEKDRSRGIY	PhpapaCp031	-	+	Non AMP	NAMP	NAMP	NAMP	NAMP	0.082
FVNNKAFPHNV	Pp3c18_13090V3.1.p	+	+	AMP	NAMP	NAMP	NAMP	NAMP	0.613
FVNNKAFPHNVV	Pp3c18_13090V3.1.p	+	+	AMP	NAMP	NAMP	NAMP	AMP	0.695
FVNNKAFPHNVVF	Pp3c18_13090V3.1.p	+	+	AMP	AMP	AMP	NAMP	NAMP	0.655
FVNNKAFPHNVVFD	Pp3c18_13090V3.1.p	+	+	AMP	NAMP	NAMP	NAMP	NAMP	0.488
FVNNKAFPHNVVFDE	Pp3c18_13090V3.1.p	+	+	AMP	NAMP	NAMP	NAMP	NAMP	0.327
FVNNKAFPHNVVFDED	Pp3c18_13090V3.1.p	+	+	AMP	NAMP	NAMP	NAMP	NAMP	0.194
FVNNKAFPHNVVFDEDAVPAGVK	Pp3c18_13090V3.1.p	+	+	AMP	NAMP	NAMP	NAMP	NAMP	0.403
FVNNKAFPHNVVFDEDAVPAGVKVE	Pp3c18_13090V3.1.p	+	+	AMP	AMP	NAMP	NAMP	NAMP	0.338
FVNNKAFPHNVVFDEDAVPAGVKVEE	Pp3c18_13090V3.1.p	+	+	Non AMP	NAMP	NAMP	AMP	AMP	0.231
FVNNKAFPHNVVFDEDAVPAGVKVEELN	Pp3c18_13090V3.1.p	+	+	AMP	NAMP	NAMP	NAMP	NAMP	0.213
FVNNKGFPHNV	Pp3c19_21160V3.1.p	+	+	AMP	NAMP	NAMP	NAMP	NAMP	0.609
FVNNKGFPHNVV	Pp3c19_21160V3.1.p	+	+	AMP	AMP	NAMP	NAMP	NAMP	0.679
FVNNKGFPHNVVF	Pp3c19_21160V3.1.p	+	+	AMP	NAMP	NAMP	NAMP	NAMP	0.643
FVNNKGFPHNVVFD	Pp3c19_21160V3.1.p	+	+	AMP	NAMP	NAMP	NAMP	NAMP	0.467
FVNNKGFPHNVVFDE	Pp3c19_21160V3.1.p	+	+	AMP	NAMP	NAMP	NAMP	NAMP	0.302
FVNNKGFPHNVVFDEDAVPAGVK	Pp3c19_21160V3.1.p	+	+	AMP	AMP	NAMP	AMP	AMP	0.349
FVNNKGFPHNVVFDEDAVPAGVKVE	Pp3c21_4230V3.1.p	+	+	AMP	NAMP	NAMP	NAMP	NAMP	0.279
FVQAIVTGKGPLE	Pp3c26_6740V3.1.p	+	+	AMP	NAMP	NAMP	NAMP	NAMP	0.047
FVRAQGDADSALDR	Pp3c12_25030V3.1.p	+	+	AMP	NAMP	NAMP	NAMP	NAMP	0.034
FVRAQGDADSALDRLW	Pp3c12_25030V3.1.p	+	+	Non AMP	AMP	AMP	AMP	AMP	0.019
FVRVPVSSSK	Pp3c25_15030V3.1.p	+	+	AMP	NAMP	NAMP	AMP	NAMP	0.253
FVRVPVSSSKIEVID	Pp3c25_15030V3.1.p	+	+	AMP	NAMP	AMP	AMP	AMP	0.027
FVRVPVSSSKIEVIDAENN	Pp3c25_15030V3.1.p	-	+	Non AMP	NAMP	NAMP	NAMP	NAMP	0.017
FVSITPATKGSITEYGPPEK	Pp3c7_12850V3.1.p	+	+	Non AMP	NAMP	NAMP	NAMP	NAMP	0.014
FVVAVWKALESAAK	Pp3c7_19850V3.1.p	+	+	AMP	NAMP	NAMP	NAMP	NAMP	0.826
FVVAVWKALESAAKA	Pp3c7_19850V3.1.p	+	+	AMP	NAMP	NAMP	NAMP	NAMP	0.849
FYLPGVAPLDLAQGDDVQVKVNKLT	Pp3c9_8630V3.1.p	+	+	AMP	AMP	NAMP	NAMP	NAMP	0.107
FYLPGVAPQDFEENDPVTVKVNKL	Pp3c23_10950V3.1.p	+	+	Non AMP	NAMP	NAMP	NAMP	NAMP	0.024
FYLPGVAPQDFEENDPVTVKVNKLT	Pp3c23_10950V3.1.p	+	+	Non AMP	NAMP	NAMP	NAMP	NAMP	0.015
FYPKDISVAAG	Pp3c19_21160V3.1.p	+	+	AMP	NAMP	NAMP	NAMP	NAMP	0.085
FYPKDISVAAGE	Pp3c19_21160V3.1.p	+	+	Non AMP	NAMP	NAMP	AMP	NAMP	0.015
FYPKDISVAAGES	Pp3c19_21160V3.1.p	+	+	Non AMP	NAMP	NAMP	NAMP	NAMP	0.009
FYPKDISVAAGESVT	Pp3c19_21160V3.1.p	+	+	Non AMP	NAMP	NAMP	AMP	NAMP	0
FYPKDISVAAGESVTFVNNKGFPH	Pp3c19_21160V3.1.p	+	+	Non AMP	AMP	NAMP	AMP	AMP	0.08
FYPKDISVAAGESVTFVNNKGFPHNV	Pp3c19_21160V3.1.p	+	+	Non AMP	NAMP	AMP	AMP	NAMP	0.162
FYPKDISVAAGESVTFVNNKGFPHNVV	Pp3c19_21160V3.1.p	+	+	Non AMP	NAMP	NAMP	NAMP	NAMP	0.224
FYPKDISVAAGESVTFVNNKGFPHNVVF	Pp3c19_21160V3.1.p	+	+	AMP	AMP	AMP	NAMP	AMP	0.21
FYPKDISVAAGESVTFVNNKGFPHNVVFDE	Pp3c19_21160V3.1.p	+	+	Non AMP	NAMP	NAMP	NAMP	NAMP	0.05
FYPKDISVAAGESVTFVNNKGFPHNVVFDEDAVPAGVK	Pp3c19_21160V3.1.p	+	+	Non AMP	AMP	NAMP	AMP	NAMP	0.116
FYPNAISVAAGESITFVNNKGFPHN	Pp3c21_4230V3.1.p	+	+	AMP	AMP	NAMP	AMP	AMP	0.369
FYPNAISVAAGESITFVNNKGFPHNV	Pp3c21_4230V3.1.p	+	+	AMP	AMP	NAMP	AMP	AMP	0.424
FYPNAISVAAGESITFVNNKGFPHNVV	Pp3c21_4230V3.1.p	+	+	AMP	AMP	NAMP	NAMP	NAMP	0.5
FYPNAISVAAGESITFVNNKGFPHNVVF	Pp3c21_4230V3.1.p	+	+	AMP	AMP	NAMP	AMP	AMP	0.461
FYPNAISVAAGESITFVNNKGFPHNVVFDEDAVPAGVK	Pp3c21_4230V3.1.p	-	+	Non AMP	NAMP	NAMP	NAMP	NAMP	0.241
FYPSNVTVAAGEA	Pp3c18_13090V3.1.p	-	+	AMP	NAMP	NAMP	AMP	NAMP	0.184
FYPSNVTVAAGEAVT	Pp3c18_13090V3.1.p	+	+	Non AMP	NAMP	NAMP	NAMP	NAMP	0.301
FYPSNVTVAAGEAVTFVNNKAFPH	Pp3c18_13090V3.1.p	+	+	AMP	AMP	AMP	AMP	AMP	0.565
FYPSNVTVAAGEAVTFVNNKAFPHNV	Pp3c18_13090V3.1.p	+	+	AMP	NAMP	NAMP	NAMP	NAMP	0.651
FYPSNVTVAAGEAVTFVNNKAFPHNVV	Pp3c18_13090V3.1.p	+	+	AMP	NAMP	NAMP	NAMP	NAMP	0.729
FYPSNVTVAAGEAVTFVNNKAFPHNVVFDEDAVPAGVK	Pp3c18_13090V3.1.p	+	+	AMP	AMP	NAMP	NAMP	NAMP	0.389
FYPSNVTVAAGEAVTFVNNKAFPHNVVFDEDAVPAGVKVE	Pp3c18_13090V3.1.p	+	+	Non AMP	AMP	NAMP	NAMP	AMP	0.416
FYWAPTREDRIG	Pp3c9_5310V3.1.p	+	+	Non AMP	AMP	AMP	AMP	AMP	0.032
GAAGDILSGLAAYGK	Pp3c22_17930V3.1.p	+	+	AMP	NAMP	NAMP	NAMP	NAMP	0.822
GAAGDILSGLAAYGKL	Pp3c22_17930V3.1.p	+	+	AMP	NAMP	NAMP	NAMP	NAMP	0.838
GAAGDILSGLAAYGKLD	Pp3c22_17930V3.1.p	+	+	AMP	NAMP	NAMP	NAMP	NAMP	0.656
GAAGDILSGLAAYGKLDEGQYSTYIK	Pp3c22_17930V3.1.p	+	+	AMP	NAMP	NAMP	NAMP	NAMP	0.164
GAAGDILSGLAAYGKLDEGQYSTYIKQAE	Pp3c22_17930V3.1.p	+	+	AMP	AMP	AMP	NAMP	NAMP	0.104
GAAGQIGYALVPMIAR	Pp3c21_10840V3.1.p	+	+	AMP	NAMP	NAMP	NAMP	NAMP	0.696
GAAGQIGYALVPMIARGI	Pp3c21_10840V3.1.p	+	+	AMP	AMP	NAMP	NAMP	NAMP	0.838
GAAPDGVADQKPDAKEAPKG	Pp3c3_5620V3.1.p	+	+	Non AMP	NAMP	NAMP	NAMP	NAMP	0.159
GAAQGQKIENTKLA	Pp3c22_17930V3.1.p	+	+	AMP	NAMP	NAMP	NAMP	NAMP	0.816
GAAQGQKIENTKLAGAAGDILS	Pp3c22_17930V3.1.p	+	+	AMP	NAMP	NAMP	NAMP	NAMP	0.902
GAAQGQKIENTKLAGAAGDILSGLA	Pp3c22_17930V3.1.p	+	+	AMP	AMP	NAMP	AMP	AMP	0.933
GAAQGQKIENTKLAGAAGDILSGLAAYGKLD	Pp3c22_17930V3.1.p	+	+	AMP	NAMP	NAMP	NAMP	NAMP	0.903
GAEGESGSGVEGTKVS	Pp3c3_6080V3.1.p	+	+	AMP	NAMP	NAMP	NAMP	NAMP	0.022
GAEKYQVIEPL	Pp3c16_5670V3.1.p	+	+	Non AMP	NAMP	NAMP	NAMP	NAMP	0.041
GAEKYQVIEPLN	Pp3c16_5670V3.1.p	+	+	Non AMP	NAMP	NAMP	NAMP	NAMP	0.042
GAEKYQVIEPLNG	Pp3c16_5670V3.1.p	+	+	AMP	AMP	NAMP	AMP	NAMP	0.048
GAEKYQVIEPLNGDPFIG	Pp3c16_5670V3.1.p	-	+	AMP	NAMP	NAMP	NAMP	NAMP	0.03
GAEKYQVIEPLNGDPFIGG	Pp3c16_5670V3.1.p	-	+	AMP	NAMP	NAMP	NAMP	NAMP	0.047
GAEKYQVIEPLNGDPFIGGFE	Pp3c16_5670V3.1.p	+	+	AMP	NAMP	NAMP	NAMP	NAMP	0.036
GAETTRSMGL	PhpapaCp076	+	+	AMP	NAMP	NAMP	NAMP	NAMP	0.092
GAETTRSMGLA	PhpapaCp076	+	+	AMP	AMP	AMP	AMP	AMP	0.079
GAETTRSMGLAY	PhpapaCp076	+	+	AMP	NAMP	NAMP	AMP	NAMP	0.067
GAFGAVVAATVANEFSGSKQDKVSQEKPK	Pp3c7_6570V3.1.p	+	+	AMP	NAMP	NAMP	NAMP	NAMP	0.467
GAGALKPVTA	Pp3c9_24380V3.1.p	+	+	AMP	NAMP	NAMP	NAMP	NAMP	0.584
GAGDVQPTVEQESRS	Pp3c6_6460V3.1.p	-	+	Non AMP	AMP	NAMP	AMP	NAMP	0.003
GAGDVQPTVEQESRSFE	Pp3c6_6460V3.1.p	+	+	AMP	AMP	NAMP	NAMP	NAMP	0.004
GAGGDRPPRGPP	Pp3c14_1810V3.1.p	+	+	AMP	NAMP	NAMP	NAMP	NAMP	0.255
GAGGDRPPRGPPREGDRP	Pp3c14_1810V3.1.p	+	-	AMP	NAMP	NAMP	NAMP	NAMP	0.188
GAGIATASEIIRNL	Pp3c1_40570V3.1.p	+	+	AMP	NAMP	NAMP	AMP	NAMP	0.728
GAGNTYGTVFRVTT	Pp3c1_35940V3.1.p	+	+	AMP	NAMP	NAMP	NAMP	NAMP	0.717
GAGNTYGTVFRVTTFGESHGGGVG	Pp3c1_35940V3.1.p	+	+	AMP	NAMP	NAMP	NAMP	NAMP	0.239
GAGTSYYGKSVLAFSLPSH	Pp3c17_5070V3.1.p	+	+	AMP	NAMP	NAMP	NAMP	NAMP	0.109
GAITGGAIATAAEFLRS	Pp3c3_28050V3.1.p	+	+	AMP	NAMP	NAMP	NAMP	NAMP	0.338
GAITGGAIATAAEFLRSLT	Pp3c3_28050V3.1.p	+	+	AMP	AMP	NAMP	NAMP	NAMP	0.233
GALDSDSDDDDKP	Pp3c9_17230V3.1.p	+	+	AMP	NAMP	NAMP	NAMP	NAMP	0.629
GAPGEDSEASYLKSSE	Pp3c3_5580V3.1.p	+	+	AMP	NAMP	NAMP	NAMP	NAMP	0.011
GAPPLPGSPPAVK	Pp3c24_1490V3.1.p	+	+	AMP	NAMP	NAMP	NAMP	NAMP	0.076
GAPSPPPPPPPPPPPPQPVS	Pp3c22_3520V3.1.p	+	+	AMP	NAMP	NAMP	NAMP	NAMP	0.404
GAQESTGADAAKI	Pp3c13_3880V3.1.p	+	+	AMP	NAMP	NAMP	NAMP	NAMP	0.307
GASFDFSGSDGLKKL	Pp3c10_15140V3.1.p	-	+	AMP	NAMP	NAMP	NAMP	NAMP	0.739
GASFDFSGSDGLKKLD	Pp3c10_15140V3.1.p	+	+	AMP	NAMP	AMP	NAMP	NAMP	0.529
GASFDFSGSDGLKKLDEYLATRSY	Pp3c10_15140V3.1.p	+	+	Non AMP	NAMP	NAMP	NAMP	NAMP	0.016
GASSGPVWQNIAVPLK	Pp3c11_1200V3.1.p	+	+	AMP	NAMP	NAMP	AMP	NAMP	0.141
GASTVLTKTQNIG	PhpapaCp032	+	+	AMP	NAMP	NAMP	NAMP	NAMP	0.559
GASTVLTKTQNIGRIS	PhpapaCp032	+	+	AMP	NAMP	NAMP	NAMP	NAMP	0.23
GASTVLTKTQNIGRISQIIGP	PhpapaCp032	+	+	AMP	AMP	NAMP	NAMP	NAMP	0.162
GASTVLTKTQNIGRISQIIGPV	PhpapaCp032	+	+	AMP	NAMP	NAMP	AMP	NAMP	0.115
GASTVLTKTQNIGRISQIIGPVL	PhpapaCp032	+	+	AMP	NAMP	NAMP	AMP	NAMP	0.096
GASTVLTKTQNIGRISQIIGPVLD	PhpapaCp032	+	+	AMP	NAMP	NAMP	NAMP	NAMP	0.038
GASTVLTKTQNIGRISQIIGPVLDVT	PhpapaCp032	+	+	AMP	NAMP	NAMP	NAMP	NAMP	0.028
GATGGVKDAGSEQVVE	Pp3c19_9370V3.1.p	+	-	AMP	NAMP	NAMP	NAMP	NAMP	0.033
GATSGESTQPLVG	Pp3c17_22090V3.1.p	+	+	AMP	NAMP	NAMP	NAMP	NAMP	0.008
GATSGESTQPLVGGEQQSYGTVEHHGYPVVR	Pp3c17_22090V3.1.p	+	+	AMP	NAMP	NAMP	NAMP	NAMP	0.012
GATTIGYLGSTSSGDLLAIKNGPKQAPIMGPRGRK	Pp3c15_19390V3.1.p	+	+	AMP	NAMP	NAMP	NAMP	NAMP	0.538
GAVEGYRVAGGPLG	Pp3c26_6740V3.1.p	+	-	AMP	NAMP	NAMP	NAMP	NAMP	0.034
GAVGLGTQVVT	Pp3c9_5310V3.1.p	-	+	AMP	NAMP	NAMP	NAMP	NAMP	0.23
GDAGGTIGFSTLGR	Pp3c1_690V3.1.p	+	+	AMP	NAMP	NAMP	AMP	NAMP	0.208
GDAGGTIGFSTLGRL	Pp3c1_690V3.1.p	+	+	AMP	NAMP	NAMP	NAMP	NAMP	0.195
GDAVEEKSQEIPEEVA	Pp3c26_10210V3.1.p	+	+	Non AMP	NAMP	NAMP	NAMP	NAMP	0.021
GDDDAAPSGAGPKI	Pp3c3_26590V3.1.p	+	+	AMP	NAMP	NAMP	AMP	NAMP	0.242
GDDDAAPSGAGPKIEE	Pp3c3_26590V3.1.p	+	+	AMP	NAMP	NAMP	NAMP	NAMP	0.051
GDDDNDKDVPIKK	Pp3c2_10220V3.1.p	+	+	AMP	NAMP	NAMP	NAMP	NAMP	0.623
GDDDNDKDVPIKKPPK	Pp3c2_10220V3.1.p	+	+	AMP	NAMP	NAMP	NAMP	NAMP	0.539
GDDDNDKDVPIKKPPKV	Pp3c2_10220V3.1.p	+	+	AMP	NAMP	NAMP	NAMP	NAMP	0.512
GDDENEDPSQVVVR	Pp3c2_30970V3.1.p	+	+	Non AMP	AMP	NAMP	AMP	AMP	0.08
GDDENEDPSQVVVRAN	Pp3c2_30970V3.1.p	+	+	Non AMP	NAMP	NAMP	NAMP	NAMP	0.037
GDDGALGFYPKDIS	Pp3c19_21160V3.1.p	+	+	AMP	NAMP	NAMP	NAMP	NAMP	0.25
GDDKEKVAEHPKVV	Pp3c9_12890V3.1.p	+	+	Non AMP	NAMP	NAMP	NAMP	AMP	0.215
GDGEVTLNKPAGSG	Pp3c6_19070V3.1.p	+	+	AMP	AMP	NAMP	AMP	NAMP	0.026
GDGQINYEEFVKMMMAK	Pp3c24_2030V3.1.p	+	+	AMP	NAMP	NAMP	NAMP	AMP	0.466
GDGSAAQSGETDVPSSETAPLK	Pp3c6_9170V3.1.p	+	+	Non AMP	AMP	NAMP	AMP	AMP	0
GDKSVEPTPLD	Pp3c22_11700V3.1.p	+	-	AMP	NAMP	AMP	AMP	AMP	0.027
GDQVHPGSPSIPPP	Pp3c5_2020V3.1.p	+	+	AMP	NAMP	NAMP	NAMP	NAMP	0.061
GEDAYTIAQYSSPLK	Pp3c4_25180V3.1.p	+	+	Non AMP	NAMP	NAMP	NAMP	NAMP	0.007
GEEEDTGAQIAPIVK	Pp3c13_14540V3.1.p	+	+	AMP	AMP	NAMP	NAMP	NAMP	0.009
GEEQIAALKDIGGRNN	Pp3c13_15620V3.1.p	+	+	AMP	NAMP	NAMP	NAMP	NAMP	0.25
GEIIAAGSEVNEVEKGQR	Pp3c2_19170V3.1.p	+	+	AMP	AMP	NAMP	AMP	NAMP	0.034
GEIIAAGSEVNEVEKGQRV	Pp3c2_19170V3.1.p	+	+	AMP	NAMP	NAMP	NAMP	NAMP	0.034
GEIIAAGSEVNEVEKGQRVM	Pp3c2_19170V3.1.p	-	+	AMP	NAMP	NAMP	NAMP	NAMP	0.043
GEITTKAVVDYEKIVR	Pp3c22_12800V3.1.p	+	+	Non AMP	NAMP	NAMP	NAMP	NAMP	0.012
GEQELAKALK	Pp3c4_20940V3.1.p	+	-	AMP	NAMP	NAMP	NAMP	NAMP	0.326
GEQQSYGTVEHHGYPVVR	Pp3c17_22090V3.1.p	+	+	AMP	AMP	AMP	AMP	AMP	0.159
GERQVTLGFVDLLR	PhpapaCp031	+	+	AMP	NAMP	NAMP	NAMP	NAMP	0.004
GESAEGPIGRLG	Pp3c1_19190V3.1.p	+	+	AMP	NAMP	NAMP	NAMP	NAMP	0.027
GESARVLPIGP	Pp3c14_15170V3.1.p	+	-	AMP	AMP	AMP	AMP	AMP	0.003
GESFEEASKQETAK	Pp3c1_35660V3.1.p	+	+	AMP	NAMP	NAMP	NAMP	NAMP	0.059
GETFEDAAKQE	Pp3c9_3350V3.1.p	+	+	AMP	NAMP	NAMP	NAMP	NAMP	0.072
GETFEDAAKQESVTA	Pp3c9_3350V3.1.p	+	+	AMP	NAMP	AMP	NAMP	AMP	0.022
GETFEEASKQETSK	Pp3c2_2370V3.1.p	+	+	AMP	NAMP	NAMP	NAMP	NAMP	0.083
GETQIGFGNGAVKQADKGTI	Pp3c24_5960V3.1.p	+	+	AMP	NAMP	NAMP	NAMP	NAMP	0.758
GEVAVKEESGTPSLG	Pp3c11_10950V3.1.p	+	+	AMP	NAMP	NAMP	NAMP	NAMP	0.003
GEVHSFENGSKQDIENGENVQL	Pp3c22_9200V3.1.p	+	+	AMP	NAMP	NAMP	AMP	NAMP	0.079
GFAGEEDLAKALK	Pp3c12_8120V3.1.p	+	+	AMP	NAMP	NAMP	NAMP	NAMP	0.287
GFAGEQELAKALK	Pp3c4_20940V3.1.p	+	+	AMP	NAMP	NAMP	NAMP	NAMP	0.577
GFAKIISAIAEYTIK	Pp3c14_22870V3.1.p	+	+	AMP	NAMP	NAMP	NAMP	NAMP	0.788
GFAQVGAMVQLK	Pp3c6_27580V3.1.p	-	+	AMP	NAMP	NAMP	AMP	NAMP	0.827
GFKIAEGFAK	Pp3c14_22870V3.1.p	+	+	AMP	NAMP	NAMP	AMP	AMP	0.901
GFKIAEGFAKIIS	Pp3c14_22870V3.1.p	+	+	AMP	NAMP	NAMP	NAMP	NAMP	0.975
GFKIAEGFAKIISA	Pp3c14_22870V3.1.p	+	+	AMP	NAMP	NAMP	NAMP	NAMP	0.975
GFKIAEGFAKIISAIAE	Pp3c14_22870V3.1.p	+	+	AMP	NAMP	NAMP	NAMP	NAMP	0.896
GFKIAEGFAKIISAIAEY	Pp3c14_22870V3.1.p	+	+	AMP	NAMP	NAMP	NAMP	NAMP	0.791
GFKIAEGFAKIISAIAEYT	Pp3c14_22870V3.1.p	+	+	AMP	AMP	AMP	AMP	AMP	0.633
GFKIAEGFAKIISAIAEYTIK	Pp3c14_22870V3.1.p	+	+	AMP	NAMP	NAMP	NAMP	NAMP	0.834
GFKIAEGFAKIISAIAEYTIKINE	Pp3c14_22870V3.1.p	+	+	AMP	NAMP	NAMP	NAMP	NAMP	0.72
GFKIAEGFAKIISAIAEYTIKINEGG	Pp3c14_22870V3.1.p	+	+	AMP	NAMP	NAMP	NAMP	NAMP	0.872
GFPTRFGMMAAQFK	Pp3c3_29970V3.1.p	+	+	AMP	NAMP	NAMP	NAMP	NAMP	0.774
GFSTSSIGSTPTEPISSTSEAEVEVPAETSAAKSV	Pp3c10_10490V3.1.p	+	+	AMP	AMP	NAMP	NAMP	NAMP	0.02
GGAGGDRPPRGPP	Pp3c14_1810V3.1.p	+	+	AMP	AMP	NAMP	NAMP	NAMP	0.246
GGAPGGQGSSSGPAAGGDDVID	Pp3c7_15240V3.1.p	+	+	AMP	NAMP	NAMP	NAMP	NAMP	0.185
GGAPGGQGSSSGPAAGGDDVIDA	Pp3c7_15240V3.1.p	+	+	AMP	NAMP	NAMP	NAMP	NAMP	0.182
GGAPGGQGSSSGPAAGGDDVIDADFTDSK	Pp3c7_15240V3.1.p	+	+	AMP	NAMP	NAMP	NAMP	NAMP	0.174
GGDDDAAPSGAGPKIEE	Pp3c3_26590V3.1.p	+	+	AMP	NAMP	NAMP	NAMP	NAMP	0.065
GGDHIHSGTVVG	PhpapaCp031	+	+	AMP	NAMP	NAMP	NAMP	NAMP	0.734
GGDHIHSGTVVGKL	PhpapaCp031	+	+	AMP	NAMP	NAMP	NAMP	NAMP	0.825
GGDHIHSGTVVGKLE	PhpapaCp031	+	+	AMP	NAMP	NAMP	AMP	AMP	0.578
GGDIKSPLSGDVRESLE	Pp3c18_2370V3.1.p	+	+	AMP	NAMP	NAMP	NAMP	NAMP	0.015
GGDTQSPLNGDVHES	Pp3c18_2250V3.1.p	+	+	AMP	NAMP	NAMP	NAMP	NAMP	0.008
GGDTQSPLNGDVHESLE	Pp3c18_2250V3.1.p	+	+	AMP	NAMP	NAMP	NAMP	NAMP	0.005
GGFTANTSLAH	PhpapaCp031	+	+	AMP	NAMP	NAMP	NAMP	NAMP	0.606
GGGFRVLHLVRPFLSVL	Pp3c8_15750V3.1.p	-	+	AMP	NAMP	NAMP	NAMP	NAMP	0.5
GGGGGVGDFQETRVTLG	Pp3c1_690V3.1.p	+	+	AMP	NAMP	NAMP	NAMP	NAMP	0.057
GGGGVGDFQETRVTLG	Pp3c1_690V3.1.p	+	+	AMP	NAMP	NAMP	AMP	NAMP	0.036
GGGKENPEVLA	Pp3c6_7260V3.1.p	+	+	AMP	NAMP	NAMP	NAMP	NAMP	0.029
GGGKENPEVLAGAESVQ	Pp3c6_7260V3.1.p	+	+	AMP	NAMP	NAMP	NAMP	NAMP	0.019
GGGKENPEVLAGAESVQDEGSDKVPAGKAVF	Pp3c6_7260V3.1.p	+	+	AMP	NAMP	AMP	NAMP	AMP	0.034
GGGKENPEVLAGAESVQDEGSDKVPAGKAVFS	Pp3c6_7260V3.1.p	+	+	AMP	NAMP	NAMP	NAMP	NAMP	0.029
GGGKENPEVLAGAESVQDEGSDKVPAGKAVFSEE	Pp3c6_7260V3.1.p	+	+	AMP	NAMP	NAMP	NAMP	NAMP	0.014
GGGVPPPPPPPPPPRG	Pp3c15_19960V3.1.p	+	+	AMP	NAMP	NAMP	NAMP	NAMP	0.556
GGHGGGGSWFAPGTQEGPN	Pp3c3_16790V3.1.p	+	+	AMP	NAMP	NAMP	NAMP	NAMP	0.247
GGHNNSDVGEQQQQAAKKPAGSSLN	Pp3c17_5630V3.1.p	+	+	AMP	NAMP	NAMP	NAMP	NAMP	0.108
GGIMEKIANGFK	Pp3c7_14450V3.1.p	+	+	AMP	NAMP	NAMP	NAMP	NAMP	0.969
GGLDFTKDDENVNSQPFMRWRDR	PhpapaCp031	-	+	Non AMP	NAMP	NAMP	AMP	NAMP	0.036
GGLPGTENADQARDTDLPLR	Pp3c5_4110V3.1.p	+	+	Non AMP	NAMP	NAMP	AMP	NAMP	0
GGNIDLTLASAPFVTHSYAMGQRL	Pp3c10_8570V3.1.p	+	+	Non AMP	NAMP	NAMP	NAMP	NAMP	0.003
GGSDSSPSGAGPKIEE	Pp3c11_6620V3.1.p	+	+	AMP	NAMP	NAMP	NAMP	NAMP	0.05
GGVGGAGSGSGPTQAESVGKS	Pp3c26_12400V3.1.p	+	+	AMP	AMP	NAMP	NAMP	NAMP	0.101
GGVPPPPPPPPPPRG	Pp3c15_19960V3.1.p	+	+	AMP	NAMP	NAMP	NAMP	NAMP	0.547
GGVSAAVSKTAAAPIERVK	Pp3c17_16140V3.1.p	+	+	AMP	NAMP	NAMP	AMP	NAMP	0.178
GGYPNSHPTPTPVA	Pp3c12_25900V3.1.p	+	+	AMP	NAMP	NAMP	NAMP	NAMP	0.204
GHAGITILPLFSQATPKVDLS	Pp3c4_20940V3.1.p	+	+	Non AMP	NAMP	NAMP	NAMP	NAMP	0.02
GHEGKEFLLYRN	Pp3c4_3100V3.1.p	+	+	AMP	NAMP	NAMP	NAMP	NAMP	0.22
GHGAAASLSVEGSIGAIPDN	Pp3c25_3070V3.1.p	+	+	AMP	NAMP	NAMP	NAMP	NAMP	0.341
GHGLGPEIPE	Pp3c7_26720V3.1.p	+	+	AMP	NAMP	NAMP	NAMP	NAMP	0.178
GHGLGPEIPED	Pp3c7_26720V3.1.p	+	+	AMP	NAMP	NAMP	NAMP	NAMP	0.111
GHKHQTTPAPPPAQPAAAGPTPVG	Pp3c22_5280V3.1.p	+	+	Non AMP	NAMP	NAMP	NAMP	NAMP	0.069
GIAEEEDDDVPELVEGESFEEASKQETAK	Pp3c1_35660V3.1.p	+	+	Non AMP	NAMP	NAMP	NAMP	NAMP	0.027
GIEEGDDDVPELVEGETFEEASKQETSK	Pp3c2_2370V3.1.p	+	+	AMP	NAMP	NAMP	NAMP	NAMP	0.019
GIELKQQGSKLQ	Pp3c21_16140V3.1.p	+	+	AMP	NAMP	NAMP	NAMP	NAMP	0.422
GIELKQQGSKLQGLS	Pp3c21_16140V3.1.p	+	+	AMP	NAMP	NAMP	NAMP	NAMP	0.461
GIELKQQGSKLQGLSALR	Pp3c21_16140V3.1.p	+	+	AMP	NAMP	NAMP	NAMP	NAMP	0.481
GIGDYKMAEFQGGLK	Pp3c15_13530V3.1.p	-	+	AMP	NAMP	NAMP	NAMP	NAMP	0.819
GIGSGHEVHDFEFMSTVVPN	Pp3c13_4250V3.1.p	+	+	AMP	NAMP	NAMP	NAMP	NAMP	0.153
GIGTGGTVTGAGRYLK	Pp3c18_4760V3.1.p	+	+	AMP	NAMP	NAMP	AMP	NAMP	0.519
GIGTVPVGRVE	Pp3c2_6770V3.1.p	+	+	AMP	NAMP	NAMP	NAMP	NAMP	0.018
GIGTVPVGRVETGIIRPG	Pp3c2_6770V3.1.p	+	+	AMP	AMP	NAMP	NAMP	NAMP	0.054
GIGTVPVGRVETGIIRPGM	Pp3c2_6770V3.1.p	+	+	AMP	NAMP	NAMP	NAMP	NAMP	0.04
GIIPSKADQLVAEAHEQTGHLGE	Pp3c15_5220V3.1.p	+	+	Non AMP	NAMP	AMP	AMP	NAMP	0.021
GIIVGDALDAGDIITIPVATK	Pp3c22_5700V3.1.p	+	+	AMP	AMP	AMP	AMP	AMP	0.633
GIKTSKRPQEATVAA	Pp3c11_3710V3.1.p	+	+	Non AMP	NAMP	NAMP	NAMP	NAMP	0.108
GILPGIKVDKGLVPLT	Pp3c18_18400V3.1.p	-	+	AMP	AMP	NAMP	NAMP	NAMP	0.733
GINNVLPDKEDIPEQEQHPLVF	Pp3c15_13040V3.1.p	+	+	Non AMP	NAMP	NAMP	AMP	NAMP	0.013
GIQASGTQGSVPTQTAQ	Pp3c13_24110V3.1.p	+	+	AMP	AMP	AMP	NAMP	NAMP	0.069
GIQFVSDGVK	Pp3c10_17760V3.1.p	+	+	AMP	NAMP	NAMP	NAMP	NAMP	0.727
GKEVEATRQNLG	Pp3c10_10220V3.1.p	+	+	AMP	NAMP	NAMP	NAMP	NAMP	0.009
GKGIASLKNQ	Pp3c7_18820V3.1.p	+	+	AMP	NAMP	NAMP	NAMP	AMP	0.988
GKGVYQFVDKYGANVD	Pp3c16_5650V3.1.p	+	+	AMP	NAMP	NAMP	NAMP	NAMP	0.484
GKGVYQFVDKYGANVDGYSPIY	Pp3c16_5650V3.1.p	+	+	AMP	NAMP	NAMP	NAMP	NAMP	0.253
GKHETANINTFKSGVADRGASIRIPL	Pp3c20_22820V3.1.p	+	-	Non AMP	NAMP	NAMP	NAMP	NAMP	0.227
GKHETANINTFKSGVADRGASIRIPLG	Pp3c20_22820V3.1.p	+	+	AMP	NAMP	NAMP	NAMP	NAMP	0.383
GKINGIALR	Pp3c7_14300V3.1.p	+	-	AMP	NAMP	NAMP	NAMP	NAMP	0.997
GKKEVDVQDTNSLEIDELANFAVSEHNNRQN	Pp3c9_24090V3.1.p	+	+	Non AMP	AMP	NAMP	NAMP	NAMP	0.01
GKVLPGVAALDDVRIH	Pp3c13_20590V3.1.p	+	+	AMP	NAMP	NAMP	NAMP	NAMP	0.537
GKVLPGVAALDDVRIHA	Pp3c13_20590V3.1.p	+	+	AMP	NAMP	NAMP	NAMP	NAMP	0.523
GKVLPGVAALDGA	Pp3c12_7590V3.1.p	+	+	AMP	AMP	NAMP	NAMP	AMP	0.695
GKVLPGVAALDNA	Pp3c4_20230V3.1.p	+	+	AMP	NAMP	NAMP	NAMP	NAMP	0.818
GKVPVRLKEVA	Pp3c7_21160V3.1.p	+	+	Non AMP	AMP	NAMP	NAMP	NAMP	0.305
[truncated: 2,535 more rows]
