# Supplementary material for: Phytohormone treatment induces generation of cryptic peptides with antimicrobial activity in the Moss Physcomitrella patens
Source: BMC Plant Biol. 2019 Jan 7;19:9. doi: 10.1186/s12870-018-1611-z (PMC6322304; doi:10.1186/s12870-018-1611-z)
Supplement: Supplementary file 11 — Table S5. Antimicrobial potential of secreted peptides predicted using three tools: CAMP, iAMPpred and ADAM. (XLSX 35 kb) [file 12870_2018_1611_MOESM11_ESM.xlsx]

## Sheet: S5
Table S5. Antimicrobial potential of secreted peptides predicted using three tools: CAMP, iAMPpred and ADAM.
Sequence	Protein	MeJA_secretome	Control_secretome	ADAM_Label	CAMP (SVM)_Class	CAMP (RF)_Class	CAMP (ANN)_Class	CAMP (DA)_Class	iAMPpred
AEFRTLSGQGSDSDSSWDK	Pp3c5_12820V3.1	+	+	AMP	NAMP	NAMP	NAMP	NAMP	0.035
SVQGGGGDDSQSGHLVEGLDINIDSDPSNSGSSF	Pp3c8_870V3.1	+	+	AMP	AMP	NAMP	NAMP	NAMP	0.249
IEKGENEVPDQEAL	Pp3c19_8330V3.1	+	+	Non AMP	NAMP	NAMP	NAMP	NAMP	0.017
ASSGEGHLVPGMPTISVDESGARF	Pp3c8_870V3.1	+	+	Non AMP	NAMP	NAMP	NAMP	NAMP	0.008
VQAIVTGKGPLENLNDHLADPVA	Pp3c4_17240V3.1	+	+	Non AMP	NAMP	NAMP	NAMP	NAMP	0.031
TRVQTSDNGISEDQTVL	Pp3c13_1540V3.1	+	+	Non AMP	NAMP	NAMP	NAMP	NAMP	0.011
TFQGPPHGIQVER	PhpapaCp031	+	+	AMP	NAMP	NAMP	NAMP	NAMP	0.046
TLTPVTDSGYFAKPVSK	Pp3c4_18780V3.1	+	+	Non AMP	NAMP	NAMP	NAMP	NAMP	0.091
LINNGAFGGYLGGHST	Pp3c4_16840V3.1	+	+	AMP	AMP	NAMP	AMP	NAMP	0.867
NEILSAEETNAVENSSVYRDL	Pp3c9_3340V3.1	+	+	Non AMP	AMP	NAMP	NAMP	NAMP	0.012
DQRLGANVGSAQGPT	PhpapaCp043	+	+	AMP	NAMP	NAMP	NAMP	NAMP	0.01
IVTGKGPLENLNDHLADPVANN	Pp3c4_17240V3.1	+	+	AMP	NAMP	NAMP	NAMP	NAMP	0.029
AVPVTDGSYSELGSL	Pp3c4_18780V3.1	+	+	Non AMP	NAMP	NAMP	NAMP	NAMP	0.004
ALGDANADAIKQGTF	Pp3c9_5310V3.1	+	+	AMP	NAMP	NAMP	AMP	NAMP	0.62
GTELKPLNGGKSQPYDVDSITGETIYDD	Pp3c22_19780V3.1	-	+	Non AMP	NAMP	NAMP	NAMP	NAMP	0.005
ADLSNTQGTGFDTQEPDFGTDDSGSDARGSADDGAVL	Pp3c13_1540V3.1	+	+	Non AMP	NAMP	NAMP	NAMP	NAMP	0.073
ASFSSVKEDNSYVYDAQKDPSPLEF	Pp3c13_1540V3.1	+	+	Non AMP	NAMP	NAMP	NAMP	NAMP	0.009
SYLPPLSDDQIARQVD	Pp3c13_16130V3.1	+	+	AMP	NAMP	NAMP	NAMP	NAMP	0.018
TDINLDLGDGKQG	Pp3c8_870V3.1	+	+	AMP	AMP	NAMP	NAMP	NAMP	0.513
DVVDTGAALSVPVGEATLGRIF	PhpapaCp032	+	-	Non AMP	NAMP	NAMP	NAMP	AMP	0.005
LINNGAFGGYLGGHS	Pp3c4_16840V3.1	+	+	AMP	AMP	NAMP	AMP	AMP	0.929
VTYDVPRWTVPA	Pp3c4_11030V3.1	+	+	AMP	NAMP	NAMP	NAMP	NAMP	0.289
MSESEADFASFVKRQ	Pp3c5_12660V3.1	+	+	AMP	NAMP	NAMP	NAMP	NAMP	0.05
TPTPVDDNTYFLKPVSK	Pp3c4_18720V3.1	+	+	Non AMP	NAMP	NAMP	NAMP	NAMP	0.072
AVALPAGGAGDEEELAKENEKNTA	Pp3c13_21050V3.1	+	+	AMP	NAMP	NAMP	NAMP	NAMP	0.041
ERESAPEMSGVM	Pp3c25_3840V3.1	+	+	AMP	AMP	NAMP	NAMP	NAMP	0.352
TELKPLNGGKSQPYDVDSITGETIYDD	Pp3c22_19780V3.1	+	+	Non AMP	NAMP	NAMP	NAMP	NAMP	0.005
SIDGRPRPAHFPDAPTTEYGPEPVIYDNTIS	Pp3c7_24260V3.1	+	+	Non AMP	NAMP	NAMP	NAMP	NAMP	0
VMQTAVTSPTLSPVVLPVNSGAND	Pp3c4_18780V3.1	+	-	Non AMP	NAMP	NAMP	NAMP	NAMP	0.027
VSPTDGVVTIKPSIPGSTTQ	Pp3c4_16840V3.1	+	+	AMP	NAMP	NAMP	NAMP	NAMP	0.041
VLQDGLGAVGNVIN	Pp3c5_15770V3.1	+	+	AMP	AMP	NAMP	NAMP	NAMP	0.694
VADKVSPDPAVVPPNVL	Pp3c15_11070V3.1	+	+	AMP	NAMP	NAMP	NAMP	NAMP	0.308
TTLFDDASDSNEGGVL	Pp3c8_870V3.1	+	+	Non AMP	NAMP	NAMP	NAMP	NAMP	0.057
DTQTLPGGDFSVE	Pp3c25_760V3.1	+	+	Non AMP	NAMP	NAMP	NAMP	NAMP	0.008
VDEEGIVRADVPF	PhpapaCp012	+	+	Non AMP	NAMP	NAMP	NAMP	NAMP	0.03
AETGSFEDWIGQITAKVNER	Pp3c25_3840V3.1	+	+	AMP	NAMP	NAMP	NAMP	NAMP	0.015
ALGDANADAIKQGT	Pp3c9_5310V3.1	+	+	AMP	NAMP	NAMP	AMP	NAMP	0.531
SLSVCEPGITPQQLESY	Pp3c18_19460V3.1	+	+	Non AMP	AMP	NAMP	NAMP	NAMP	0.005
GGPLGEVTDPIYPGGSFDP	Pp3c13_5930V3.1	+	+	AMP	AMP	NAMP	NAMP	NAMP	0.012
TDINLDLGDGKQGDFSTASLPDDQSEQGFDSF	Pp3c8_870V3.1	+	+	AMP	NAMP	NAMP	NAMP	NAMP	0.098
AEFRTLSGQGSDSDS	Pp3c5_12820V3.1	+	+	AMP	NAMP	NAMP	NAMP	NAMP	0.011
SVQGGGGDDSQSGHLVEGL	Pp3c8_870V3.1	+	+	AMP	AMP	NAMP	NAMP	NAMP	0.223
ASDLDKATQNQLARGQ	PhpapaCp053	+	+	AMP	NAMP	NAMP	NAMP	NAMP	0.052
ISCWCLLQLLLQQTVNA	Pp3c8_800V3.1	+	+	AMP	NAMP	AMP	AMP	AMP	0.03
PVVLVDEEGIVRA	PhpapaCp012	-	+	Non AMP	NAMP	NAMP	NAMP	NAMP	0.075
LPSGSSNDYVAPLESL	Pp3c7_7950V3.1	+	+	Non AMP	NAMP	NAMP	NAMP	NAMP	0.017
EEAAPAPVAEVEAPKAEE	Pp3s1129_30V3.1	+	+	AMP	NAMP	NAMP	NAMP	NAMP	0.128
GLADDPDTFAELK	Pp3c4_17240V3.1	+	+	Non AMP	NAMP	NAMP	NAMP	NAMP	0.109
LAMVAALGFAAQAAATGK	Pp3c4_5690V3.1	+	+	AMP	AMP	AMP	AMP	AMP	0.892
AEEVVPVEEPVNYDYTR	Pp3c13_1540V3.1	+	+	Non AMP	NAMP	NAMP	NAMP	NAMP	0.086
AETGSFEDWIGQITAK	Pp3c25_3840V3.1	+	+	AMP	NAMP	NAMP	NAMP	NAMP	0.085
GLLDAPETIHPPKIL	Pp3c21_14450V3.1	+	+	AMP	NAMP	NAMP	AMP	NAMP	0.034
IPFFIPPPRI	Pp3c1_3230V3.1	+	+	AMP	NAMP	AMP	AMP	AMP	0.758
GVSLDGKGYLEDRRPA	Pp3c20_22420V3.1	-	+	Non AMP	NAMP	NAMP	NAMP	NAMP	0.014
AEWLPGNPRP	Pp3c4_29270V3.1	+	+	AMP	NAMP	NAMP	AMP	NAMP	0.102
TDINLDLGDGKQGDF	Pp3c8_870V3.1	+	+	AMP	AMP	NAMP	NAMP	NAMP	0.542
TLRDDYEPGNLG	Pp3c9_3440V3.1	+	+	AMP	NAMP	NAMP	NAMP	NAMP	0.017
FTAGDNLVFSYTPGAHDVQ	Pp3c16_22330V3.1	+	-	Non AMP	NAMP	NAMP	NAMP	NAMP	0.01
LLRDDYIEKDRSRGIY	PhpapaCp031	+	+	Non AMP	NAMP	NAMP	NAMP	NAMP	0.18
VQAIVTGKGPLENL	Pp3c4_17240V3.1	+	+	AMP	NAMP	NAMP	NAMP	NAMP	0.035
ADNDFYAEQSNEF	Pp3c8_870V3.1	+	+	AMP	NAMP	NAMP	NAMP	NAMP	0.146
IVTGKGPLENLNDHLADPV	Pp3c4_17240V3.1	+	+	Non AMP	NAMP	NAMP	NAMP	NAMP	0.02
MSESEADFASFVKRQQLRMD	Pp3c5_12660V3.1	+	+	AMP	NAMP	NAMP	NAMP	NAMP	0.065
AAAEAPKGFTPPTLN	Pp3c6_1620V3.1	+	+	AMP	NAMP	NAMP	AMP	NAMP	0.093
TELKPLNGGKSQPYDVDSITGETIYDDESSF	Pp3c22_19780V3.1	+	+	Non AMP	NAMP	NAMP	NAMP	NAMP	0.003
AKVNERESAPEMSGVM	Pp3c25_3840V3.1	+	+	AMP	NAMP	NAMP	NAMP	NAMP	0.092
VADKVSPDPEVVPPN	Pp3c9_3440V3.1	+	+	AMP	NAMP	NAMP	NAMP	NAMP	0.129
AGYDEELVKTAN	Pp3c21_9980V3.1	-	+	AMP	NAMP	NAMP	NAMP	NAMP	0.017
TELKPLNGGKSQPYDVDSITGETIYDDE	Pp3c22_19780V3.1	+	+	Non AMP	NAMP	NAMP	NAMP	NAMP	0.004
GTELKPLNGGKSQPYDVDSITGETIYDDE	Pp3c22_19780V3.1	+	+	Non AMP	NAMP	NAMP	NAMP	NAMP	0.004
KDINVGGTRGWDYAPPSDA	Pp3c16_22330V3.1	+	+	AMP	NAMP	NAMP	NAMP	NAMP	0.045
AASTDTTTASTSPLFAT	Pp3c4_31070V3.1	+	+	AMP	NAMP	NAMP	NAMP	NAMP	0.65
EGVPQRLTFDEINAQ	Pp3c13_21050V3.1	+	+	Non AMP	NAMP	NAMP	NAMP	NAMP	0.004
KDINVGGTRGWDYAPPS	Pp3c16_22330V3.1	+	+	AMP	NAMP	NAMP	NAMP	NAMP	0.058
VADKVSPDPEVVPPNVL	Pp3c9_3440V3.1	+	+	AMP	NAMP	NAMP	NAMP	NAMP	0.17
FASDLDKATQNQLARGQ	PhpapaCp053	+	+	AMP	NAMP	NAMP	NAMP	NAMP	0.055
LINNGAFGGYLGGH	Pp3c4_16840V3.1	+	+	AMP	AMP	NAMP	AMP	AMP	0.926
TVIGVAVAGVSTFDPVK	Pp3c5_17290V3.1	+	+	AMP	NAMP	NAMP	NAMP	NAMP	0.179
EAAETTTASSAPINPSIRKDSDKVVD	Pp3c24_720V3.1	+	+	Non AMP	NAMP	NAMP	NAMP	NAMP	0
IVQVSSSSRSGSMNTL	Pp3c19_18770V3.1	+	+	AMP	NAMP	NAMP	NAMP	NAMP	0.064
TELKPLNGGKSQPYDVDSITGE	Pp3c22_19780V3.1	+	+	Non AMP	NAMP	NAMP	NAMP	NAMP	0
LEAIKLAPPPPPSGGLPGTENADQARDTDLPLK	Pp3c3_2620V3.1	+	+	Non AMP	NAMP	NAMP	NAMP	NAMP	0.003
DIQDDTSEIVGGKRVTVQ	Pp3c15_13040V3.1	+	+	Non AMP	AMP	NAMP	NAMP	NAMP	0.044
GETGEIKGHYLN	PhpapaCp031	+	+	AMP	NAMP	NAMP	NAMP	NAMP	0.245
AIVTGKGPLENLNDHLADPVAN	Pp3c4_17240V3.1	+	+	AMP	NAMP	NAMP	NAMP	NAMP	0.038
VYDAQKDPSPLEF	Pp3c13_1540V3.1	+	+	Non AMP	NAMP	NAMP	NAMP	NAMP	0.011
SRVSQDDSNNWSYSGD	Pp3c4_31070V3.1	+	+	AMP	NAMP	NAMP	NAMP	NAMP	0.227
FDAWIARNQAK	Pp3c25_760V3.1	+	+	AMP	NAMP	NAMP	AMP	NAMP	0.454
AETGSFEDWIGQITAKVNERESAPE	Pp3c25_3840V3.1	+	+	AMP	NAMP	NAMP	NAMP	NAMP	0.004
GEPVDNLGPVDASTTFPIHR	PhpapaCp032	-	+	Non AMP	NAMP	NAMP	NAMP	NAMP	0
DTAGLSSDPETFARNREL	Pp3c4_17240V3.1	-	+	Non AMP	NAMP	NAMP	NAMP	NAMP	0
IVTGKGPLENL	Pp3c4_17240V3.1	+	+	AMP	NAMP	NAMP	AMP	NAMP	0.039
IYCFFCNNVKWDGTM	Pp3c11_21080V3.1	+	+	AMP	NAMP	NAMP	NAMP	NAMP	0.718
AEHPLAPANLASVGTVD	Pp3c21_880V3.1	+	+	Non AMP	NAMP	NAMP	NAMP	NAMP	0.019
AEGHLVPGMPSISSFEKNADFKGSSF	Pp3c8_870V3.1	+	+	AMP	NAMP	NAMP	NAMP	NAMP	0.141
TNFSGAGSSGYYDGR	Pp3c3_20140V3.1	+	+	AMP	NAMP	NAMP	NAMP	NAMP	0.174
YQVIEPLNGDPFIGG	Pp3c16_5670V3.1	+	+	AMP	NAMP	NAMP	NAMP	NAMP	0.06
STNNVYPGEPDEF	Pp3c8_870V3.1	+	+	Non AMP	AMP	NAMP	NAMP	NAMP	0.023
VDHVIGGTNKWDYPPGTDTNYYAT	Pp3c5_23940V3.1	+	+	AMP	NAMP	NAMP	NAMP	NAMP	0.077
GGPLGEVTDPIYPGGS	Pp3c13_5930V3.1	+	+	AMP	AMP	NAMP	NAMP	NAMP	0.011
AIVTGKGPLENLNDHLADPVANN	Pp3c4_17240V3.1	-	+	AMP	NAMP	NAMP	NAMP	NAMP	0.04
MTLLPQASLAHSWTST	Pp3c3_12220V3.1	+	+	Non AMP	NAMP	NAMP	NAMP	NAMP	0.065
AQRIHDNSHQFEANTFPDDDQVIGAQ	Pp3c4_31070V3.1	+	+	Non AMP	NAMP	NAMP	NAMP	AMP	0.03
EAAVVHQPVPEPAA	Pp3c26_10520V3.1	+	+	Non AMP	NAMP	NAMP	NAMP	NAMP	0.295
SDEQAAALKSNPLIRS	Pp3c14_17710V3.1	+	+	Non AMP	NAMP	NAMP	NAMP	NAMP	0.004
TYYTPDYQTKDTDILA	PhpapaCp031	+	-	Non AMP	AMP	NAMP	NAMP	NAMP	0.187
TIDTDYESNAAGFLGT	Pp3c23_8730V3.1	+	+	Non AMP	NAMP	NAMP	NAMP	NAMP	0.019
VADKVSPDPEVVPPNVLE	Pp3c9_3440V3.1	+	+	Non AMP	NAMP	NAMP	NAMP	NAMP	0.09
EAAPAPVAEVEAPKAEE	Pp3s1129_30V3.1	+	+	AMP	NAMP	NAMP	NAMP	NAMP	0.112
SGQGSDSDSSWDKWLES	Pp3c5_12820V3.1	+	+	AMP	NAMP	NAMP	NAMP	NAMP	0.287
ASSGEGHLVPGMPTISEDED	Pp3c8_870V3.1	+	+	AMP	NAMP	NAMP	NAMP	NAMP	0.009
TPFAVDGRVLDS	Pp3c5_15690V3.1	+	+	Non AMP	NAMP	NAMP	NAMP	NAMP	0.006
GGSAEFPFPR	Pp3c15_13020V3.1	+	+	AMP	NAMP	NAMP	AMP	NAMP	0.124
EDNSYVYDAQKDPSPL	Pp3c13_1540V3.1	+	-	Non AMP	NAMP	NAMP	NAMP	NAMP	0.034
ALGDANADAISQGTFYGGGQ	Pp3c15_12410V3.1	+	+	AMP	AMP	NAMP	NAMP	AMP	0.359
VVDLLAPYRRGGKIG	PhpapaCp032	+	+	AMP	NAMP	AMP	AMP	AMP	0.507
DVADDAVGSQ	Pp3c19_8330V3.1	+	+	AMP	NAMP	NAMP	NAMP	NAMP	0.398
TDINLDLGDGKQGD	Pp3c8_870V3.1	+	+	AMP	AMP	NAMP	NAMP	NAMP	0.556
ALSDEILSKVLP	Pp3c5_7810V3.1	+	+	AMP	NAMP	NAMP	AMP	NAMP	0.083
YYTPDYQTKDTDIL	PhpapaCp031	+	+	AMP	AMP	NAMP	NAMP	NAMP	0.244
GQYDDELVKTAN	Pp3c18_18400V3.1	+	+	Non AMP	NAMP	NAMP	NAMP	NAMP	0.022
SYTPGAHDVQVVS	Pp3c16_22330V3.1	+	+	Non AMP	NAMP	NAMP	NAMP	NAMP	0.044
KDINVGGTRGWDYAPPSD	Pp3c16_22330V3.1	+	-	AMP	NAMP	NAMP	NAMP	NAMP	0.059
LSAAIMHLRTT	Pp3c1_12830V3.1	+	+	AMP	NAMP	NAMP	NAMP	NAMP	0.061
GTELKPLNGGKSQPYDVDSITGETIYDDESSF	Pp3c22_19780V3.1	-	+	Non AMP	NAMP	NAMP	NAMP	NAMP	0.004
TTVSSFDDNVTGDAP	Pp3c13_1540V3.1	+	+	Non AMP	NAMP	NAMP	NAMP	NAMP	0.109
SEADFASFVKRQQ	Pp3c5_12660V3.1	+	+	AMP	NAMP	NAMP	NAMP	NAMP	0.127
GLSSDPETFARN	Pp3c4_17240V3.1	+	+	Non AMP	NAMP	NAMP	NAMP	NAMP	0
ASSGEGHLVPGMPTIS	Pp3c8_870V3.1	+	+	AMP	NAMP	NAMP	NAMP	NAMP	0.014
ASETTVSSFDDNVTGDAP	Pp3c13_1540V3.1	+	+	Non AMP	NAMP	NAMP	NAMP	NAMP	0.024
LRDDYIEKDRSRGIY	PhpapaCp031	+	+	Non AMP	NAMP	NAMP	NAMP	NAMP	0.211
AQRIHDNSHQFEANTFPDDDQVIGAQGDPSAS	Pp3c4_31070V3.1	+	+	Non AMP	NAMP	NAMP	NAMP	NAMP	0.02
LDSPNDEGGKLVGEDDNLSF	Pp3c4_31070V3.1	+	+	AMP	AMP	NAMP	NAMP	NAMP	0.126
SSHDSTSDPFNTD	Pp3c8_870V3.1	+	+	AMP	NAMP	NAMP	NAMP	NAMP	0.199
AEWLPGNPRPS	Pp3c4_29270V3.1	+	+	AMP	NAMP	NAMP	AMP	NAMP	0.031
VADKVSPDPAVVPPNVLE	Pp3c15_11070V3.1	+	+	AMP	NAMP	NAMP	NAMP	NAMP	0.146
YLSSAALGDANADAIKQGT	Pp3c9_5310V3.1	+	+	AMP	NAMP	NAMP	NAMP	NAMP	0.315
EDFDAWIARNQAK	Pp3c25_760V3.1	+	+	AMP	NAMP	NAMP	NAMP	NAMP	0.083
SSHDSTSDPFNT	Pp3c8_870V3.1	+	+	AMP	NAMP	NAMP	NAMP	NAMP	0.14
SSRDDNPANPSPGTLR	Pp3c14_6710V3.1	+	+	Non AMP	NAMP	NAMP	NAMP	NAMP	0.012
AEFRTLSGQGSDSD	Pp3c5_12820V3.1	+	+	Non AMP	NAMP	NAMP	NAMP	NAMP	0.007
VVAVDQAPGVRYPVVV	Pp3c20_640V3.1	+	+	AMP	NAMP	NAMP	NAMP	NAMP	0.557
VQTSDNGISEDQTVL	Pp3c13_1540V3.1	+	+	Non AMP	NAMP	NAMP	NAMP	NAMP	0.017
STETTLSTDDQPDEVFARK	Pp3c8_870V3.1	+	+	Non AMP	NAMP	NAMP	NAMP	NAMP	0.02
TLTPVTDSGYFAKPV	Pp3c4_18780V3.1	+	+	Non AMP	NAMP	NAMP	NAMP	NAMP	0.046
INIDSDPSNSGSSF	Pp3c8_870V3.1	+	+	AMP	AMP	NAMP	NAMP	NAMP	0.253
PSATSIDLTRSADTTCSA	Pp3c16_20850V3.1	+	+	AMP	NAMP	NAMP	NAMP	NAMP	0.145
DTDILAAFR	PhpapaCp031	+	+	AMP	NAMP	NAMP	NAMP	NAMP	0.071
GVDPIEYLRVGTGG	Pp3c12_20420V3.1	+	+	AMP	NAMP	NAMP	NAMP	NAMP	0.009
TELKPLNGGKSQPYDVDSIT	Pp3c22_19780V3.1	+	+	Non AMP	NAMP	NAMP	NAMP	NAMP	0.003
SFSSRGPNVYLGLE	Pp3c2_4520V3.1	-	+	AMP	NAMP	NAMP	NAMP	NAMP	0.024
AETGSFEDWIGQITA	Pp3c25_3840V3.1	+	+	AMP	NAMP	NAMP	NAMP	NAMP	0.06
AEGHLVPGMPSISSFE	Pp3c8_870V3.1	+	+	AMP	NAMP	NAMP	NAMP	NAMP	0.038
GGPLGDVTDPIYPG	Pp3c4_17240V3.1	+	+	AMP	AMP	NAMP	NAMP	NAMP	0.071
SEGGLDYLGNPSLVHAQ	Pp3c4_17240V3.1	+	+	AMP	NAMP	NAMP	NAMP	NAMP	0.013
IFSEGGLDYLGNPSLVHAQ	Pp3c4_17240V3.1	+	+	AMP	NAMP	NAMP	NAMP	NAMP	0.023
AETGSFEDWIGQITAKV	Pp3c25_3840V3.1	+	+	AMP	NAMP	NAMP	NAMP	NAMP	0.044
EAAVTSDAVPAAEKEASEVPVSEK	Pp3c22_17930V3.1	-	+	Non AMP	NAMP	NAMP	NAMP	NAMP	0.024
AVVLSDEQAAALKSNPL	Pp3c14_17710V3.1	+	+	AMP	AMP	NAMP	NAMP	NAMP	0.098
EVSSTDQPIADVLKPNIVTH	Pp3c2_4520V3.1	+	+	Non AMP	NAMP	NAMP	NAMP	NAMP	0
SYLPPLTDDQIAKQVD	Pp3c3_20140V3.1	+	+	AMP	NAMP	NAMP	NAMP	NAMP	0.017
AVYTGQPPKIA	Pp3c2_4520V3.1	+	+	AMP	AMP	NAMP	NAMP	NAMP	0.181
MKSNIEKGENEVPDQEAL	Pp3c19_8330V3.1	+	+	Non AMP	NAMP	NAMP	NAMP	NAMP	0.014
SGQGSDSDSSWDKWLE	Pp3c5_12820V3.1	+	+	AMP	NAMP	NAMP	NAMP	NAMP	0.314
ASSGEGHLVPGMPTISEDEDGASF	Pp3c8_870V3.1	+	+	AMP	NAMP	NAMP	NAMP	NAMP	0.05
LSGGNKAVYTGQPPKIA	Pp3c2_4520V3.1	+	+	AMP	AMP	AMP	AMP	AMP	0.4
LNVGGGTVAPDDDSANLSR	Pp3c9_10730V3.1	+	+	AMP	NAMP	NAMP	NAMP	NAMP	0.063
YLSGESAEGPIGRLG	Pp3c1_19190V3.1	+	+	AMP	NAMP	NAMP	NAMP	NAMP	0.022
AVVLSDEQAAALK	Pp3c14_17710V3.1	+	+	Non AMP	NAMP	NAMP	NAMP	NAMP	0.517
SSVKSSTDELSYL	Pp3c4_22420V3.1	+	+	AMP	NAMP	NAMP	NAMP	NAMP	0.08
RIPEIPTAFSSS	Pp3c3_15370V3.1	+	+	AMP	NAMP	NAMP	NAMP	NAMP	0.029
AEGHLVPGMPTISVTDPSGDPNAKSFSSL	Pp3c8_870V3.1	+	+	Non AMP	NAMP	NAMP	NAMP	NAMP	0.25
IVTGKGPLENLNDHLADPVA	Pp3c4_17240V3.1	+	+	Non AMP	NAMP	NAMP	NAMP	NAMP	0.025
AASTDTTTASTSPLF	Pp3c4_31070V3.1	+	+	AMP	NAMP	NAMP	NAMP	NAMP	0.609
ALGDANADAISQGTFYGGGQA	Pp3c15_12410V3.1	+	+	AMP	AMP	NAMP	NAMP	AMP	0.433
FLDGETGAENVVE	Pp3c4_8330V3.1	+	+	AMP	NAMP	NAMP	NAMP	NAMP	0.012
AKVNERESAPEMSGVMGTM	Pp3c25_3840V3.1	+	+	AMP	NAMP	NAMP	NAMP	NAMP	0.156
AIVTGKGPLENLNDHLADPV	Pp3c4_17240V3.1	+	+	Non AMP	NAMP	NAMP	NAMP	NAMP	0.025
GLADDPDTFAELKVKE	Pp3c4_17240V3.1	-	+	Non AMP	NAMP	NAMP	NAMP	NAMP	0.075
DARSVKLEPPPPLSGGLPGTE	Pp3c5_4110V3.1	+	+	AMP	NAMP	NAMP	NAMP	NAMP	0
SVITMTPAPGSINPPLMNA	Pp3c4_18720V3.1	+	+	AMP	NAMP	NAMP	NAMP	NAMP	0.124
EEIIQATVEK	Pp3c8_870V3.1	+	+	AMP	NAMP	NAMP	NAMP	NAMP	0.066
GAEKYQVIEPLNGDPFIGG	Pp3c16_5670V3.1	+	+	AMP	NAMP	NAMP	NAMP	NAMP	0.047
IGQITAKVNERESAPE	Pp3c25_3840V3.1	+	+	Non AMP	NAMP	NAMP	NAMP	NAMP	0.003
LDNVNDPSAREGVSY	Pp3c4_31070V3.1	+	+	AMP	NAMP	NAMP	NAMP	NAMP	0.017
TLTPVTDSGYFAKPVS	Pp3c4_18780V3.1	+	+	Non AMP	NAMP	NAMP	NAMP	NAMP	0.031
ASSGEGHLVPGMPTISVDES	Pp3c8_870V3.1	+	+	AMP	NAMP	NAMP	NAMP	NAMP	0.005
ALGDANADAIKQGTFYAGG	Pp3c9_5310V3.1	+	+	AMP	AMP	NAMP	AMP	AMP	0.7
EFTSDRQPIPID	Pp3c8_17940V3.1	+	+	AMP	NAMP	NAMP	NAMP	NAMP	0.019
SSHELLDSPNDEGGKLVGED	Pp3c4_31070V3.1	+	+	AMP	NAMP	NAMP	NAMP	NAMP	0.047
DINIDSDPSNSGSSF	Pp3c8_870V3.1	+	+	AMP	AMP	NAMP	NAMP	NAMP	0.24
ALGDANADAIKQGTFYAGGQAPASQ	Pp3c9_5310V3.1	+	+	AMP	AMP	NAMP	NAMP	AMP	0.41
MSESEADFASFVKRQQ	Pp3c5_12660V3.1	+	+	AMP	NAMP	NAMP	NAMP	NAMP	0.09
SSLSNDDMDLDPSL	Pp3c8_870V3.1	+	+	AMP	NAMP	NAMP	NAMP	NAMP	0.379
GGAGDEEELAKENEKNTAALN	Pp3c13_21050V3.1	+	+	AMP	NAMP	NAMP	AMP	AMP	0.065
AGSADQNETVAIGETPKQA	Pp3c5_8591V3.1	+	+	Non AMP	NAMP	NAMP	NAMP	NAMP	0.018
EKFLGGSGNPAYPGGPIFNF	Pp3c27_7020V3.1	+	+	AMP	AMP	NAMP	NAMP	AMP	0.307
DNVNDPSAREGVSY	Pp3c4_31070V3.1	+	+	AMP	NAMP	NAMP	NAMP	NAMP	0.024
AIVTGKGPLENLNDHLADPVA	Pp3c4_17240V3.1	+	+	AMP	NAMP	NAMP	NAMP	NAMP	0.036
ASKETFTAGDNLVF	Pp3c16_22330V3.1	+	+	AMP	NAMP	NAMP	NAMP	NAMP	0.047
LAEQYLSSAALGDANADAIKQGT	Pp3c9_5310V3.1	-	+	AMP	AMP	NAMP	NAMP	AMP	0.169
AEGHLVPGMPTISVTDPSGD	Pp3c8_870V3.1	+	+	Non AMP	NAMP	NAMP	NAMP	NAMP	0.024
SIGLENTEANRQAY	Pp3c21_9980V3.1	+	+	AMP	NAMP	NAMP	NAMP	NAMP	0.035
FVQAIVTGKGPLENL	Pp3c4_17240V3.1	+	+	AMP	AMP	NAMP	NAMP	AMP	0.064
SYGIIPPGENPKKPGQPN	Pp3c9_25950V3.1	+	+	AMP	NAMP	NAMP	NAMP	NAMP	0.282
VQANVTHVGPIDNL	Pp3c10_25415V3.1	+	+	AMP	NAMP	NAMP	NAMP	NAMP	0.168
IFSEGGLDYLGNPS	Pp3c4_17240V3.1	+	+	AMP	NAMP	NAMP	NAMP	NAMP	0.048
SSHELLDSPNDEGGKL	Pp3c4_31070V3.1	+	+	AMP	NAMP	NAMP	NAMP	NAMP	0.04
LEDIKLAPPPPPFGGLPGTE	Pp3c13_6570V3.1	+	+	AMP	NAMP	NAMP	NAMP	NAMP	0.025
VTEGTPQKAGTGLQYDGPK	Pp3c5_690V3.1	+	+	AMP	NAMP	NAMP	NAMP	NAMP	0.021
ATAEAPKGFTPPTLN	Pp3c16_23780V3.1	+	+	AMP	NAMP	NAMP	NAMP	NAMP	0.16
EGVPQRLTFDEVNAQ	Pp3c3_14080V3.1	-	+	Non AMP	NAMP	NAMP	NAMP	NAMP	0.005
STSESDGYSADPGTDEPVALPNGDGF	Pp3c22_19780V3.1	+	+	Non AMP	NAMP	NAMP	NAMP	NAMP	0.007
ADTPAPIFGGSTGGLL	Pp3c16_23780V3.1	+	+	AMP	NAMP	NAMP	AMP	NAMP	0.035
TNFSGSGSSGYYDGR	Pp3c13_16130V3.1	+	+	AMP	NAMP	NAMP	NAMP	NAMP	0.305
LAEQYLSSAALGDANADAIKQGTFYAGGQAPASQ	Pp3c9_5310V3.1	-	+	AMP	NAMP	NAMP	NAMP	AMP	0.195
ADNDFYAEQSNEFASSGEGHLVPGMPTISVDESGARF	Pp3c8_870V3.1	+	+	Non AMP	NAMP	NAMP	NAMP	NAMP	0.012
DTVGSVSRTNFSGAGSSGYYDGRY	Pp3c3_20140V3.1	+	+	AMP	NAMP	NAMP	NAMP	NAMP	0.08
INQAVEDGVHVL	Pp3c2_4520V3.1	+	+	Non AMP	NAMP	NAMP	NAMP	NAMP	0.467
MSESEADFASFVKRQQLRMDA	Pp3c5_12660V3.1	+	+	AMP	NAMP	NAMP	NAMP	NAMP	0.056
EEAAAPGAPVAPVK	Pp3c20_640V3.1	+	+	AMP	NAMP	NAMP	AMP	NAMP	0.096
SIDGRPRPAHFPDAPTTEYGPEPV	Pp3c7_24260V3.1	+	+	Non AMP	NAMP	NAMP	NAMP	NAMP	0.004
DFTRPIVDAN	Pp3c12_19290V3.1	+	+	Non AMP	NAMP	NAMP	NAMP	NAMP	0.031
AQFASDLDKATQNQLARGQ	PhpapaCp053	+	+	AMP	NAMP	NAMP	NAMP	NAMP	0.098
ASSGEGHLVPGMPTISVDESGAR	Pp3c8_870V3.1	+	+	Non AMP	NAMP	NAMP	NAMP	NAMP	0.006
ANTDFSPLDTFDSSTDSY	Pp3c4_31070V3.1	+	+	AMP	NAMP	NAMP	NAMP	NAMP	0.102
VVAVDQAPGVRYPV	Pp3c20_640V3.1	+	+	AMP	NAMP	NAMP	NAMP	NAMP	0.415
PVDGEDLKYRL	Pp3c3_26480V3.1	+	+	Non AMP	NAMP	NAMP	NAMP	NAMP	0.05
GLTKEGAITIIGGGDSVA	Pp3c4_20230V3.1	+	+	AMP	AMP	NAMP	AMP	AMP	0.594
IHDNSHQFEANTFPDDDQVIGAQ	Pp3c4_31070V3.1	+	+	Non AMP	NAMP	NAMP	NAMP	AMP	0.041
EAAETTTASSAPINPSIRKDSD	Pp3c24_720V3.1	+	+	Non AMP	NAMP	NAMP	NAMP	NAMP	0.004
IFGDDSVLQFGGGTLGHP	PhpapaCp031	+	+	AMP	NAMP	NAMP	AMP	AMP	0.223
YYTPDYQTKDTDILA	PhpapaCp031	+	+	Non AMP	AMP	NAMP	NAMP	NAMP	0.154
ASKETFTAGDNLVFSYTPGAHDVQ	Pp3c16_22330V3.1	+	-	Non AMP	NAMP	NAMP	NAMP	NAMP	0.016
KSNVETGEIAGTFESIQPSDTDLGSKAP	Pp3c13_21050V3.1	+	+	Non AMP	NAMP	NAMP	NAMP	NAMP	0.003
MSESEADFASFVKR	Pp3c5_12660V3.1	+	+	AMP	NAMP	NAMP	NAMP	NAMP	0.047
GGPLGDVTDPIYPGGS	Pp3c4_17240V3.1	+	+	AMP	AMP	NAMP	NAMP	NAMP	0.048
EQVDEFTRSF	PhpapaCp020	+	+	AMP	NAMP	NAMP	NAMP	NAMP	0.064
SSNDGTFDPSTTADTL	Pp3c8_870V3.1	+	+	AMP	NAMP	NAMP	NAMP	NAMP	0.208
SSVKEDNSYVYDAQKDPSPLEF	Pp3c13_1540V3.1	+	+	Non AMP	NAMP	NAMP	NAMP	NAMP	0.01
EAAETTTASSAPINPSIR	Pp3c24_720V3.1	+	+	AMP	NAMP	NAMP	NAMP	NAMP	0.029
SSVKEDNSYVYDAQKDPSPL	Pp3c13_1540V3.1	+	+	Non AMP	NAMP	NAMP	NAMP	NAMP	0.026
TYYTPDYQTKDTDILAA	PhpapaCp031	+	+	Non AMP	AMP	NAMP	NAMP	NAMP	0.135
LTYYTPDYQTK	PhpapaCp031	+	+	AMP	NAMP	NAMP	NAMP	NAMP	0.457
FYDYIGNNPAKGGL	PhpapaCp012	+	+	AMP	NAMP	NAMP	AMP	AMP	0.354
SIDGRPRPAHFPDAPTTEYGPEPVIYD	Pp3c7_24260V3.1	+	+	Non AMP	NAMP	NAMP	NAMP	NAMP	0.004
TDINLDLGDGKQGDFSTA	Pp3c8_870V3.1	+	+	AMP	AMP	NAMP	NAMP	NAMP	0.218
FETFSYLPPLSDDQIAR	Pp3c13_16130V3.1	+	+	Non AMP	NAMP	NAMP	NAMP	NAMP	0
VLLWSPVLIP	Pp3c18_16020V3.1	+	+	AMP	NAMP	NAMP	AMP	AMP	0.097
STASLPDDQSEQGFDSF	Pp3c8_870V3.1	+	+	AMP	AMP	NAMP	NAMP	NAMP	0.028
SSVKEDNSYVYDAQKD	Pp3c13_1540V3.1	+	+	AMP	NAMP	NAMP	NAMP	NAMP	0.105
ALAQPIDGKGQIPASEF	PhpapaCp053	+	+	AMP	NAMP	NAMP	NAMP	NAMP	0.095
AETGSFEDWIGQITAKVNERESAPEM	Pp3c25_3840V3.1	+	+	AMP	NAMP	NAMP	NAMP	NAMP	0.005
EAASSHAFKMVDGVMRIYSHDKDTT	Pp3c6_16120V3.1	+	+	Non AMP	NAMP	NAMP	NAMP	NAMP	0.026
IPFFIPPPR	Pp3c1_3230V3.1	+	+	AMP	NAMP	NAMP	AMP	NAMP	0.79
STETTLSTDDQPDEVF	Pp3c8_870V3.1	+	+	AMP	NAMP	NAMP	NAMP	NAMP	0.119
FDDASDSNEGGVL	Pp3c8_870V3.1	+	+	AMP	NAMP	NAMP	NAMP	NAMP	0.179
NIEKGENEVPDQEAL	Pp3c19_8330V3.1	+	+	Non AMP	NAMP	NAMP	NAMP	NAMP	0.02
FETFSYLPPLTDDQIAK	Pp3c3_20140V3.1	+	+	Non AMP	NAMP	NAMP	NAMP	NAMP	0.004
SSHDSTSDPFNTDDSF	Pp3c8_870V3.1	+	+	AMP	NAMP	NAMP	NAMP	NAMP	0.253
AETGSFEDWIGQITAKVNERE	Pp3c25_3840V3.1	+	+	AMP	NAMP	NAMP	NAMP	NAMP	0.012
GVADQKPDAKEAPKGFTPPTLN	Pp3c3_5620V3.1	+	+	Non AMP	NAMP	NAMP	NAMP	NAMP	0.027
NLVNSKNGPPTFE	Pp3c9_5310V3.1	+	+	AMP	NAMP	NAMP	NAMP	NAMP	0.07
VVAVDQAPGVRYP	Pp3c20_640V3.1	+	+	Non AMP	NAMP	NAMP	NAMP	NAMP	0.292
AVYVPADDLTDPAPATTF	PhpapaCp032	+	+	Non AMP	NAMP	NAMP	NAMP	NAMP	0.04
AVVLSDEQAAALKSNPLIRSM	Pp3c14_17710V3.1	+	+	Non AMP	AMP	NAMP	NAMP	NAMP	0.012
EEAAAPGAPVAPVKEEAKPVIGPKRGS	Pp3c20_640V3.1	-	+	AMP	NAMP	NAMP	AMP	NAMP	0.007
GLADDPDTFAELKVKEIKNGR	Pp3c4_17240V3.1	+	+	Non AMP	NAMP	NAMP	NAMP	NAMP	0.148
LDNVNDPSAREGVSYA	Pp3c4_31070V3.1	+	+	AMP	NAMP	NAMP	NAMP	NAMP	0.015
SDEQAAALKSNPL	Pp3c14_17710V3.1	+	+	AMP	NAMP	NAMP	NAMP	NAMP	0.017
DTVGAVSRTNFSGSGSSGYYDGR	Pp3c13_16130V3.1	+	+	AMP	NAMP	NAMP	NAMP	NAMP	0.061
GTLNQQGPSDDQAVPLEENSGSEF	Pp3c13_1540V3.1	+	+	AMP	AMP	NAMP	NAMP	NAMP	0.004
AVLDAASVEVNGRPYY	Pp3c11_12080V3.1	+	+	Non AMP	NAMP	NAMP	NAMP	NAMP	0.138
AEGHLVPGMPTISVTDPSGDPNAKSF	Pp3c8_870V3.1	+	+	Non AMP	NAMP	NAMP	NAMP	NAMP	0.206
AVVLSDEQAAALKSNPLIRS	Pp3c14_17710V3.1	+	+	Non AMP	AMP	AMP	AMP	AMP	0.014
TFAEYPPLGR	Pp3c2_6770V3.1	+	+	AMP	NAMP	NAMP	NAMP	NAMP	0.017
FYGGELNGVSFSDPA	PhpapaCp012	+	+	AMP	NAMP	NAMP	NAMP	NAMP	0.025
AEGHLVPGMPSISSF	Pp3c8_870V3.1	+	+	AMP	NAMP	NAMP	NAMP	NAMP	0.059
EDAAAAPTPAPPVEK	Pp3c23_22230V3.1	+	+	AMP	NAMP	NAMP	NAMP	NAMP	0.052
GGPLGEVTDPIYPGGSFDPL	Pp3c13_5930V3.1	+	+	AMP	AMP	NAMP	NAMP	NAMP	0.009
NVLGEPVDNLGPVDASTTFPIHRSAPA	PhpapaCp032	+	+	Non AMP	NAMP	NAMP	NAMP	NAMP	0
KDINVGGTRGWDYAPPSDAA	Pp3c16_22330V3.1	+	+	AMP	NAMP	NAMP	NAMP	NAMP	0.042
ADFGTLNQQGPSDDQAVPLEENSGSEF	Pp3c13_1540V3.1	+	+	Non AMP	NAMP	NAMP	NAMP	NAMP	0.006
FYGGELNGVSFSDPATVK	PhpapaCp012	+	+	AMP	NAMP	NAMP	NAMP	NAMP	0.019
TELKPLNGGKSQPYDVD	Pp3c22_19780V3.1	+	+	Non AMP	NAMP	NAMP	NAMP	NAMP	0.007
DTVLGFGSDYLKVH	Pp3c14_17710V3.1	+	+	AMP	NAMP	NAMP	NAMP	NAMP	0.064
DAQKDPSPLEF	Pp3c13_1540V3.1	+	+	AMP	NAMP	NAMP	NAMP	NAMP	0.038
ANYTHTGPIDNL	Pp3c20_23270V3.1	+	+	AMP	NAMP	NAMP	NAMP	NAMP	0.081
GGPLGDVTDPIYPGGSFDP	Pp3c4_17240V3.1	+	+	AMP	AMP	NAMP	NAMP	NAMP	0.052
SVVTMTPAPGSINPPLMNA	Pp3c4_18780V3.1	+	+	AMP	NAMP	NAMP	NAMP	NAMP	0.089
IVTGKGPLENLNDHLADPVAN	Pp3c4_17240V3.1	+	+	AMP	NAMP	NAMP	NAMP	NAMP	0.026
SDEQAAALKSNPLIRSM	Pp3c14_17710V3.1	+	+	Non AMP	NAMP	NAMP	NAMP	NAMP	0.005
GLADDPDTFAELKVKEIKNGRL	Pp3c4_17240V3.1	+	+	Non AMP	AMP	NAMP	NAMP	NAMP	0.177
IHNVGGAGDVVSVK	Pp3c8_13470V3.1	+	+	AMP	AMP	NAMP	NAMP	NAMP	0.826
AEGHLVPGMPSIS	Pp3c8_870V3.1	+	+	AMP	NAMP	NAMP	NAMP	NAMP	0.033
ASIKSSDEQVGQL	Pp3c26_2170V3.1	+	+	AMP	NAMP	NAMP	NAMP	NAMP	0.05
LEAIKLAPPPPPSGGLPGTENAD	Pp3c3_2620V3.1	+	+	AMP	NAMP	NAMP	NAMP	NAMP	0.004
TELKPLNGGKSQPYDVDSITGET	Pp3c22_19780V3.1	+	+	Non AMP	NAMP	NAMP	NAMP	NAMP	0
QVGDGIARIY	PhpapaCp053	+	+	AMP	NAMP	NAMP	AMP	NAMP	0.519
SDEQAAALKSNPLIR	Pp3c14_17710V3.1	+	+	Non AMP	NAMP	NAMP	NAMP	NAMP	0.004
PVVLVDEEGIVR	PhpapaCp012	+	+	AMP	NAMP	NAMP	NAMP	NAMP	0.118
IEINRFFPD	PhpapaCp017	+	-	AMP	NAMP	NAMP	AMP	NAMP	0.294
GGAGDEEELAKENEKNTA	Pp3c13_21050V3.1	+	+	AMP	NAMP	NAMP	AMP	NAMP	0.053
ADFGTLNQQGPSDDQAVPL	Pp3c13_1540V3.1	+	+	AMP	NAMP	NAMP	NAMP	NAMP	0.015
EKTYLSGESAEGPIGRLG	Pp3c1_19190V3.1	+	+	AMP	NAMP	NAMP	NAMP	NAMP	0.007
KSNTETGEIAGTFESIQPSDTDLGSKAP	Pp3c26_3620V3.1	-	+	Non AMP	NAMP	NAMP	NAMP	NAMP	0.006
AVTSDAVPAAEKEASEVPVSEKEVS	Pp3c22_17930V3.1	+	+	AMP	NAMP	NAMP	NAMP	NAMP	0.023
VFTEQAEGILKEA	PhpapaCp053	+	+	AMP	NAMP	NAMP	NAMP	NAMP	0.028
AIVTGKGPLENL	Pp3c4_17240V3.1	+	+	AMP	NAMP	NAMP	NAMP	NAMP	0.059
LAQPIDGKGQIPASEF	PhpapaCp053	+	+	AMP	NAMP	NAMP	NAMP	NAMP	0.07
GLPGVGEGGDLYPGGKY	Pp3c19_20900V3.1	+	+	AMP	AMP	NAMP	NAMP	NAMP	0.192
AEGHLVPGMPTISVTDPSGDPNAK	Pp3c8_870V3.1	+	+	Non AMP	NAMP	NAMP	NAMP	NAMP	0.154
IGQITAKVNERESAPEMSGVM	Pp3c25_3840V3.1	+	+	AMP	NAMP	NAMP	NAMP	NAMP	0.01
AETGSFEDWIGQIT	Pp3c25_3840V3.1	+	+	AMP	NAMP	NAMP	NAMP	NAMP	0.054
SVQGGGGDDSQSGHLVEGLDIN	Pp3c8_870V3.1	+	+	AMP	AMP	NAMP	NAMP	NAMP	0.255
ENLVFPEEVLPRGNAL	PhpapaCp044	+	+	AMP	NAMP	NAMP	NAMP	NAMP	0.016
ADTPAPIFGGSTGGLLR	Pp3c16_23780V3.1	+	+	AMP	NAMP	NAMP	AMP	NAMP	0.014
ASTPKLTNPIIIA	Pp3c2_26540V3.1	+	+	AMP	AMP	AMP	AMP	AMP	0.318
VYVPADDLTDPAPATTF	PhpapaCp032	+	+	Non AMP	NAMP	NAMP	NAMP	NAMP	0.041
ADFGTLNQQGPSDDQAVPLEENS	Pp3c13_1540V3.1	+	+	Non AMP	NAMP	NAMP	NAMP	NAMP	0.005
PSSFTCRLSPLS	Pp3c16_22480V3.1	-	+	AMP	NAMP	NAMP	NAMP	NAMP	0.138
AYGESANVFGAPKKQTGFTPFIGN	Pp3c11_12080V3.1	-	+	AMP	AMP	NAMP	NAMP	AMP	0.224
SEDQASYINVPVGGPYKPA	Pp3c19_13810V3.1	+	+	AMP	NAMP	NAMP	NAMP	NAMP	0.014
TELKPLNGGKSQPY	Pp3c22_19780V3.1	+	+	AMP	NAMP	NAMP	NAMP	NAMP	0.028
VSTGLAYDVFGSPRPNE	PhpapaCp020	+	+	Non AMP	NAMP	NAMP	NAMP	NAMP	0
AIDQAVKDGVHIL	Pp3c14_17710V3.1	+	+	AMP	AMP	NAMP	AMP	NAMP	0.782
EGTPQRLTFDEINAQ	Pp3c4_23170V3.1	+	+	AMP	NAMP	NAMP	NAMP	NAMP	0.006
AVTVQLPGGERVPF	Pp3c13_21050V3.1	+	+	Non AMP	NAMP	NAMP	NAMP	NAMP	0.011
SAGELESGNAGEPAKLIRQ	Pp3c9_5310V3.1	+	+	AMP	NAMP	NAMP	NAMP	NAMP	0.012
AVALPAGGAGDEEELAKEN	Pp3c13_21050V3.1	+	+	AMP	NAMP	NAMP	NAMP	NAMP	0.05
ASSDPYNYADNGGDNYQF	Pp3c22_19780V3.1	+	+	AMP	NAMP	NAMP	NAMP	NAMP	0.213
APPPPPFGGLPGTESADQARELDLPLK	Pp3c13_6570V3.1	+	+	AMP	NAMP	NAMP	NAMP	NAMP	0.004
LDINIDSDPSNSGSSF	Pp3c8_870V3.1	+	+	AMP	AMP	NAMP	NAMP	NAMP	0.21
KFLGGSGNPAYPGGP	Pp3c27_7020V3.1	-	+	AMP	AMP	NAMP	AMP	AMP	0.271
AEGHLVPGMPTIS	Pp3c8_870V3.1	+	+	Non AMP	NAMP	NAMP	NAMP	NAMP	0.011
AEGHLVPGMPTISVTDPSGDPNAKS	Pp3c8_870V3.1	+	+	Non AMP	NAMP	NAMP	NAMP	NAMP	0.156
VVAVDQAPGVR	Pp3c20_640V3.1	+	+	AMP	NAMP	NAMP	NAMP	NAMP	0.361
AEGHLVPGMPTISVTDPSGDPN	Pp3c8_870V3.1	+	+	Non AMP	NAMP	NAMP	NAMP	NAMP	0.025
SDEQAAALKSNPLIRSMELDEIMYVS	Pp3c14_17710V3.1	+	+	Non AMP	NAMP	NAMP	NAMP	NAMP	0.006
FVQAIVTGKGPLENLNDHLADPVA	Pp3c4_17240V3.1	+	+	Non AMP	NAMP	NAMP	NAMP	AMP	0.04
VAVAGVSTFDPVK	Pp3c5_17290V3.1	+	+	AMP	NAMP	AMP	NAMP	NAMP	0.263
SNIEKGENEVPDQEAL	Pp3c19_8330V3.1	+	+	Non AMP	NAMP	NAMP	NAMP	NAMP	0.01
VNERESAPEMSGVMGTM	Pp3c25_3840V3.1	+	+	AMP	NAMP	NAMP	NAMP	NAMP	0.274
VTEGTPQKAGTGLQYDGPKKGS	Pp3c5_690V3.1	+	+	AMP	NAMP	NAMP	NAMP	NAMP	0.074
AETGSFEDWIGQITAKVN	Pp3c25_3840V3.1	+	+	AMP	NAMP	NAMP	NAMP	NAMP	0.071
VAYNIFGPGLIQ	Pp3c14_6710V3.1	+	+	AMP	NAMP	NAMP	AMP	AMP	0.457
AEEAAAPGAPVAPVK	Pp3c20_640V3.1	+	+	AMP	NAMP	NAMP	AMP	NAMP	0.143
LSADLFNAGIRPA	PhpapaCp053	+	+	AMP	NAMP	NAMP	AMP	AMP	0.065
VQAIVTGKGPLENLNDHLADPVAN	Pp3c4_17240V3.1	+	+	AMP	NAMP	NAMP	NAMP	NAMP	0.034
EVKGGSPYGAGTLAGDGTRQPT	Pp3c3_29970V3.1	+	+	AMP	NAMP	NAMP	NAMP	NAMP	0.012
AEGHLVPGMPSISSFEK	Pp3c8_870V3.1	+	+	AMP	NAMP	NAMP	NAMP	NAMP	0.044
GVDPIEYLRVGTGGV	Pp3c12_20420V3.1	+	+	AMP	NAMP	NAMP	NAMP	NAMP	0.011
AEFRTLSGQGSDSDSSWDKWLE	Pp3c5_12820V3.1	+	+	Non AMP	NAMP	NAMP	NAMP	NAMP	0.049
VFSQVPDRSYSYP	Pp3c4_18720V3.1	+	+	Non AMP	NAMP	NAMP	NAMP	NAMP	0.088
YYTPDYQTKDTDILAA	PhpapaCp031	+	+	Non AMP	AMP	NAMP	NAMP	NAMP	0.108
AETGSFEDWIGQITAKVNE	Pp3c25_3840V3.1	+	+	AMP	NAMP	NAMP	NAMP	NAMP	0.035
AEAPVPAQPSLPNNDRPL	Pp3c20_23270V3.1	+	+	AMP	NAMP	NAMP	NAMP	NAMP	0.011
APPPPPSGGLPGTENADQARDTDLPLK	Pp3c3_2620V3.1	+	+	AMP	NAMP	NAMP	NAMP	NAMP	0.006
GEPVDNLGPVDASTTFPIHRSAPA	PhpapaCp032	+	+	Non AMP	NAMP	NAMP	NAMP	NAMP	0
AEGHLVPGMPSISS	Pp3c8_870V3.1	+	+	AMP	NAMP	NAMP	NAMP	NAMP	0.026
AEFRTLSGQGSDSDSSWDKWLES	Pp3c5_12820V3.1	+	+	Non AMP	NAMP	NAMP	NAMP	NAMP	0.05
ATPTGSSGPAINTDDKVATKIE	Pp3c19_19100V3.1	+	+	Non AMP	NAMP	NAMP	NAMP	NAMP	0.029
MSESEADFASFVKRQQLRMDAK	Pp3c5_12660V3.1	+	+	AMP	NAMP	NAMP	NAMP	NAMP	0.078
AEGHLVPGMPS	Pp3c8_870V3.1	+	+	AMP	NAMP	NAMP	NAMP	NAMP	0.062
IKLAPPPPPFGGLPGTE	Pp3c13_6570V3.1	+	+	AMP	NAMP	NAMP	NAMP	NAMP	0.101
SAGELESGNAGEPAKLIR	Pp3c9_5310V3.1	+	+	AMP	NAMP	NAMP	NAMP	NAMP	0.013
EAKAEEVVPVEEPVNYD	Pp3c13_1540V3.1	+	+	Non AMP	NAMP	NAMP	NAMP	NAMP	0.094
YLSGGDSVSLPTPGTYY	Pp3c16_22330V3.1	+	+	AMP	NAMP	NAMP	NAMP	NAMP	0.044
ALGDANADAISQGTFYGGGQAA	Pp3c15_12410V3.1	+	+	AMP	AMP	NAMP	NAMP	AMP	0.509
ASSGEGHLVPGMPT	Pp3c8_870V3.1	+	+	AMP	NAMP	NAMP	NAMP	NAMP	0.012
SDDQASYINVPVGGPYKPA	Pp3c19_14520V3.1	+	-	AMP	NAMP	NAMP	NAMP	NAMP	0.024
KSNIEKGENEVPDQEAL	Pp3c19_8330V3.1	+	+	Non AMP	NAMP	NAMP	NAMP	NAMP	0.009
GGPLGDVTDPIYPGGSFDPL	Pp3c4_17240V3.1	+	+	AMP	AMP	NAMP	NAMP	NAMP	0.043
GLADDPDTFAELKVKEIKNGRLA	Pp3c4_17240V3.1	+	+	Non AMP	NAMP	NAMP	NAMP	NAMP	0.201
AEFRTLSGQGSDSDSSWDKWLESVRVE	Pp3c5_12820V3.1	+	+	Non AMP	NAMP	NAMP	NAMP	NAMP	0.017
IIGVEPSESSVLSGGKPGPH	Pp3c18_4760V3.1	+	+	AMP	AMP	NAMP	NAMP	NAMP	0.037
IDRSKTAAGEPL	Pp3c15_25740V3.1	+	+	Non AMP	NAMP	NAMP	NAMP	NAMP	0.004
IFSEGGLDYLGNPSLVH	Pp3c4_17240V3.1	+	+	AMP	NAMP	NAMP	NAMP	NAMP	0.075
ALGRGDDEQAAPESGRNAAEL	Pp3c2_2980V3.1	+	+	AMP	NAMP	NAMP	NAMP	NAMP	0.005
RVAGGPLGDVTDPIYPG	Pp3c4_17240V3.1	+	+	AMP	NAMP	NAMP	NAMP	NAMP	0.016
EIPRVPIIVT	Pp3c9_5310V3.1	+	+	AMP	NAMP	NAMP	AMP	NAMP	0.174
VDHVIGGTNKWDYPPGTDTN	Pp3c5_23940V3.1	+	+	AMP	NAMP	NAMP	NAMP	NAMP	0.084
NSNPHIIEGGVIGGPD	Pp3c13_24600V3.1	+	+	AMP	NAMP	NAMP	NAMP	NAMP	0.418
DTGKVVAVDQAPGVRYPV	Pp3c20_640V3.1	+	+	Non AMP	NAMP	NAMP	NAMP	NAMP	0.095
KDINVGGTRGWDYAPPSDAAYYDT	Pp3c16_22330V3.1	+	+	AMP	NAMP	NAMP	NAMP	NAMP	0.044
SIGLENTEANRQA	Pp3c21_9980V3.1	+	+	AMP	NAMP	NAMP	NAMP	NAMP	0.016
AVVLSDEQAAALKSNPLIR	Pp3c14_17710V3.1	+	+	Non AMP	AMP	AMP	AMP	NAMP	0.022
KDINVGGTRGW	Pp3c16_22330V3.1	+	+	AMP	NAMP	NAMP	AMP	NAMP	0.65
TDINLDLGDGKQGDFST	Pp3c8_870V3.1	+	+	AMP	AMP	NAMP	NAMP	NAMP	0.299
DARAGGQGNGDQAAESF	Pp3c4_31070V3.1	+	+	AMP	NAMP	NAMP	NAMP	NAMP	0.116
GGPLGEVTDPIYPG	Pp3c13_5930V3.1	+	+	AMP	AMP	NAMP	NAMP	NAMP	0.014
SEGGLDYLGNPSLVHA	Pp3c4_17240V3.1	+	+	AMP	NAMP	NAMP	NAMP	NAMP	0.032
GTDDSGSDARGSADDGAVL	Pp3c13_1540V3.1	+	+	AMP	NAMP	NAMP	NAMP	NAMP	0.268
VTVQLPGGERVPF	Pp3c13_21050V3.1	+	-	AMP	NAMP	NAMP	NAMP	NAMP	0.016
VDPKMDPVFAE	Pp3c19_20780V3.1	+	+	AMP	NAMP	NAMP	NAMP	NAMP	0.348
VNERESAPEMSGVM	Pp3c25_3840V3.1	+	+	AMP	NAMP	NAMP	NAMP	NAMP	0.2
EAKAEEVVPVEEPVNYDYTR	Pp3c13_1540V3.1	+	+	Non AMP	NAMP	NAMP	NAMP	NAMP	0.043
LTVIQGTAERAPSL	Pp3c26_12240V3.1	+	+	Non AMP	NAMP	NAMP	NAMP	NAMP	0
SSHELLDSPNDEGGKLV	Pp3c4_31070V3.1	+	+	AMP	NAMP	NAMP	NAMP	NAMP	0.042
GTPDVDPKNVRPTLGGSAEFPFP	Pp3c15_13020V3.1	+	-	Non AMP	NAMP	NAMP	NAMP	NAMP	0.005
IFGDDSVLQFGGGTL	PhpapaCp031	+	+	AMP	NAMP	NAMP	AMP	AMP	0.32
GEPVDNLGPVDASTTFPIHRSAP	PhpapaCp032	+	+	Non AMP	NAMP	NAMP	NAMP	NAMP	0
SQLEETQPDAQDDDSIF	Pp3c8_870V3.1	+	+	AMP	AMP	NAMP	NAMP	NAMP	0.086
VVPVEEPVNYDYTR	Pp3c13_1540V3.1	+	+	AMP	NAMP	NAMP	NAMP	NAMP	0.187
MSESEADFASFVKRQQLR	Pp3c5_12660V3.1	+	+	AMP	NAMP	NAMP	NAMP	NAMP	0.039
AQPIDGKGQIPASEF	PhpapaCp053	+	+	AMP	NAMP	NAMP	NAMP	NAMP	0.076
KSNTETGEIAGTFESIQPSDTDLGSKTP	Pp3c4_23170V3.1	+	+	Non AMP	NAMP	NAMP	NAMP	NAMP	0.012
SLPDDQSEQGFDSF	Pp3c8_870V3.1	+	+	AMP	AMP	NAMP	NAMP	NAMP	0.138
DTAGLSSDPETFAR	Pp3c4_17240V3.1	+	+	Non AMP	NAMP	NAMP	NAMP	NAMP	0.003
ERESAPEMSGVMGTM	Pp3c25_3840V3.1	+	+	AMP	AMP	NAMP	NAMP	NAMP	0.453
AEGHLVPGMPSISSFEKN	Pp3c8_870V3.1	+	+	AMP	NAMP	NAMP	NAMP	NAMP	0.035
VETGEIAGTFESIQPSDTDLGSKAPK	Pp3c13_21050V3.1	+	+	Non AMP	NAMP	NAMP	NAMP	NAMP	0.003
VTDPSGDPNAKSF	Pp3c8_870V3.1	+	+	Non AMP	NAMP	NAMP	NAMP	NAMP	0.149
SAALGDANADAIKQGT	Pp3c9_5310V3.1	+	+	AMP	NAMP	NAMP	NAMP	NAMP	0.521
AEGHLVPGMPTISVTD	Pp3c8_870V3.1	+	+	Non AMP	NAMP	NAMP	NAMP	NAMP	0.003
AVALPAGGAGDEEELAKENEKN	Pp3c13_21050V3.1	+	+	AMP	NAMP	NAMP	NAMP	NAMP	0.048
EDNSYVYDAQKDPSPLEF	Pp3c13_1540V3.1	+	+	Non AMP	NAMP	NAMP	NAMP	NAMP	0.013
SEADFASFVKRQQL	Pp3c5_12660V3.1	+	+	AMP	NAMP	NAMP	NAMP	NAMP	0.08
GGPLGEVTDPIYP	Pp3c13_5930V3.1	+	+	AMP	AMP	NAMP	NAMP	NAMP	0.01
EGVPQRLTFD	Pp3c13_21050V3.1	+	+	AMP	NAMP	NAMP	NAMP	NAMP	0.003
ASLPDDQSEQGFDSF	Pp3c8_870V3.1	+	+	AMP	AMP	NAMP	NAMP	NAMP	0.071
AVLDAASVEVNGRPY	Pp3c11_12080V3.1	+	+	Non AMP	NAMP	NAMP	NAMP	NAMP	0.077
DTVGAVSRTNFSGSGSSGYYDGRY	Pp3c13_16130V3.1	+	+	AMP	NAMP	NAMP	NAMP	NAMP	0.082
QVTLGFVDLLR	PhpapaCp031	+	+	AMP	NAMP	NAMP	NAMP	NAMP	0.021
INDLDAGAGRMGGTTQ	Pp3c9_5310V3.1	+	+	AMP	NAMP	NAMP	NAMP	NAMP	0.099
NIADSPTNVQLPGVYNKE	Pp3c9_5310V3.1	+	+	Non AMP	NAMP	NAMP	NAMP	NAMP	0.012
AEGHLVPGMPTISVTDPS	Pp3c8_870V3.1	+	+	Non AMP	NAMP	NAMP	NAMP	NAMP	0
SVQGGGGDDSQSGHLVEGLD	Pp3c8_870V3.1	+	+	AMP	AMP	NAMP	NAMP	NAMP	0.23
TLRDDYEPGNLGFDPL	Pp3c9_3440V3.1	+	+	AMP	NAMP	NAMP	NAMP	NAMP	0.018
IKLAPPPPPSGGLPGTE	Pp3c3_2620V3.1	+	+	AMP	NAMP	NAMP	NAMP	NAMP	0.037
VDEEGIVRADVPFR	PhpapaCp012	+	+	Non AMP	NAMP	NAMP	NAMP	NAMP	0.017
VDEEGIVRADVPFRR	PhpapaCp012	-	+	Non AMP	NAMP	NAMP	NAMP	NAMP	0.017
SKLDNVNDPSAREGVSY	Pp3c4_31070V3.1	+	+	AMP	NAMP	NAMP	NAMP	NAMP	0.017
LDHLADPVHNN	Pp3c27_7020V3.1	+	+	AMP	NAMP	NAMP	NAMP	NAMP	0.311
VKEDNSYVYDAQKDPSPLEF	Pp3c13_1540V3.1	+	+	Non AMP	NAMP	NAMP	NAMP	NAMP	0.013
FTLEDFLATWMWFD	Pp3c4_6280V3.1	+	+	AMP	NAMP	NAMP	NAMP	NAMP	0.374
NLLTFDFVEEGVR	Pp3c7_14450V3.1	+	+	AMP	NAMP	NAMP	NAMP	NAMP	0.006
SADLFNAGIRPA	PhpapaCp053	+	+	AMP	NAMP	NAMP	AMP	NAMP	0.067
STSESDGYSADPGTDEPVALPN	Pp3c22_19780V3.1	+	+	Non AMP	NAMP	NAMP	NAMP	NAMP	0.003
SGQGSDSDSSWDKWL	Pp3c5_12820V3.1	+	+	AMP	NAMP	NAMP	NAMP	NAMP	0.421
ADLSNTQGTGFDTQEPDFGTD	Pp3c13_1540V3.1	+	+	Non AMP	NAMP	NAMP	NAMP	NAMP	0.041
TFQGPPHGIQ	PhpapaCp031	+	+	AMP	NAMP	NAMP	NAMP	NAMP	0.155
GGPLGDVTDPIYP	Pp3c4_17240V3.1	+	+	AMP	AMP	NAMP	NAMP	NAMP	0.061
GLSPQTPGLDFYPLIR	Pp3c2_4520V3.1	+	+	Non AMP	NAMP	NAMP	NAMP	NAMP	0.003
KDGIDYAAVTVQLPGGERVPF	Pp3c13_21050V3.1	+	+	Non AMP	NAMP	NAMP	NAMP	NAMP	0.008
DTVGSVSRTNFSGAGSSGYYDGR	Pp3c3_20140V3.1	+	+	AMP	NAMP	NAMP	NAMP	NAMP	0.06
TLPGGDFSVE	Pp3c25_760V3.1	+	+	AMP	NAMP	NAMP	NAMP	NAMP	0.003
SSHELLDSPNDEGGKLVGEDDNLSF	Pp3c4_31070V3.1	+	+	AMP	NAMP	NAMP	NAMP	NAMP	0.068
EKFLGGSGNPAYPGGPIFN	Pp3c27_7020V3.1	+	+	AMP	AMP	NAMP	NAMP	NAMP	0.243
MSESEADFASFVK	Pp3c5_12660V3.1	+	+	AMP	NAMP	NAMP	NAMP	NAMP	0.12
FVQAIVTGKGPLENLNDHLADPVAN	Pp3c4_17240V3.1	+	+	Non AMP	NAMP	NAMP	NAMP	AMP	0.045
SVQGGGGDDSQSGHLVEG	Pp3c8_870V3.1	+	+	AMP	AMP	NAMP	NAMP	NAMP	0.209
QGTQPEAENDDAIF	Pp3c8_870V3.1	+	+	Non AMP	NAMP	NAMP	NAMP	NAMP	0.021
MSESEADFASFVKRQQL	Pp3c5_12660V3.1	+	+	AMP	NAMP	NAMP	NAMP	NAMP	0.057
DLSVQDQHVSIL	Pp3c14_17710V3.1	+	+	AMP	NAMP	NAMP	NAMP	NAMP	0.135
GLADDPDTFAELKVK	Pp3c4_17240V3.1	+	+	Non AMP	AMP	NAMP	NAMP	NAMP	0.144
FINDLDAGAGRMGGTTQ	Pp3c9_5310V3.1	-	+	AMP	NAMP	NAMP	NAMP	NAMP	0.108
INGIALRVPTPN	Pp3c2_24160V3.1	+	+	AMP	NAMP	AMP	AMP	NAMP	0.303
FTKDDENVNSQPFM	PhpapaCp031	+	+	Non AMP	NAMP	NAMP	NAMP	AMP	0.072
AVPKDTLGNPLVVY	Pp3c2_4520V3.1	+	+	AMP	NAMP	NAMP	NAMP	NAMP	0.15
AVTSDAVPAAEKEASEVPVSEK	Pp3c22_17930V3.1	+	+	Non AMP	NAMP	NAMP	NAMP	NAMP	0.02
DAASVEVNGRPYY	Pp3c11_12080V3.1	+	+	AMP	NAMP	NAMP	NAMP	NAMP	0.087
SQFQGTQPEAENDDAIF	Pp3c8_870V3.1	+	+	AMP	NAMP	NAMP	NAMP	NAMP	0.037
SSHELLDSPNDEGGKLVGEDD	Pp3c4_31070V3.1	+	+	AMP	NAMP	NAMP	NAMP	NAMP	0.081
YVYDARAGGQGNGDQAAESF	Pp3c4_31070V3.1	+	+	AMP	NAMP	NAMP	NAMP	NAMP	0.072
DAAAGKGEDAPVTDAAGEDTFTIIQK	Pp3c14_24710V3.1	+	+	Non AMP	NAMP	NAMP	NAMP	NAMP	0.063
SYTPGAHDVQVVSAT	Pp3c16_22330V3.1	+	+	Non AMP	NAMP	NAMP	NAMP	NAMP	0.043
GLADDPDTFAELKVKEIK	Pp3c4_17240V3.1	+	+	Non AMP	AMP	NAMP	NAMP	NAMP	0.181
GEVPGDYGYDPFGLSKKPE	Pp3c26_12240V3.1	+	+	AMP	NAMP	NAMP	NAMP	NAMP	0.02
ENLNDHLADPVAN	Pp3c4_17240V3.1	+	+	AMP	NAMP	NAMP	NAMP	NAMP	0.083
EDFDAWIARNQA	Pp3c25_760V3.1	+	+	AMP	NAMP	NAMP	NAMP	NAMP	0.079
SGQGSDSDSSWDKWLESVR	Pp3c5_12820V3.1	+	+	AMP	NAMP	NAMP	NAMP	NAMP	0.159
SEGGLDYLGNPSLVH	Pp3c4_17240V3.1	+	+	AMP	NAMP	NAMP	NAMP	NAMP	0.046
AETGSFEDWIGQITAKVNERESAPEMSGVM	Pp3c25_3840V3.1	+	+	AMP	NAMP	NAMP	NAMP	NAMP	0.008
LEAIKLAPPPPPSGGLPGTE	Pp3c3_2620V3.1	+	+	AMP	NAMP	NAMP	NAMP	NAMP	0.009
VSPTDGVVTIKPSIPG	Pp3c4_16840V3.1	+	+	AMP	NAMP	NAMP	NAMP	NAMP	0.018
ATAEAPKGFTPPTLNADTPAPIFGGSTGGLLR	Pp3c16_23780V3.1	+	+	Non AMP	NAMP	NAMP	NAMP	NAMP	0.025
FSGSGSSGYYDGRY	Pp3c13_16130V3.1	+	+	AMP	NAMP	NAMP	NAMP	NAMP	0.412
VSQDDSNNWSYSGDSF	Pp3c4_31070V3.1	+	+	AMP	NAMP	NAMP	NAMP	NAMP	0.274
GLPGVGEGGDLYPGGK	Pp3c19_20900V3.1	+	+	AMP	NAMP	NAMP	NAMP	NAMP	0.177
GFGSDYLKVH	Pp3c14_17710V3.1	+	+	AMP	NAMP	NAMP	AMP	NAMP	0.469
GLADDPDTFAEL	Pp3c4_17240V3.1	+	+	AMP	NAMP	NAMP	NAMP	NAMP	0.114
ANTDFSPLDTFDSSTD	Pp3c4_31070V3.1	+	+	AMP	NAMP	NAMP	NAMP	NAMP	0.204
LDLGDGKQGDFST	Pp3c8_870V3.1	+	+	AMP	NAMP	NAMP	NAMP	NAMP	0.355
ASSGEGHLVPGMPTISVD	Pp3c8_870V3.1	+	+	Non AMP	NAMP	NAMP	NAMP	NAMP	0.006
SRVSQDDSNNWSYSGDSF	Pp3c4_31070V3.1	+	+	AMP	NAMP	NAMP	NAMP	NAMP	0.174
FVVGDSAVFNYVATQH	Pp3c5_23940V3.1	+	+	AMP	NAMP	NAMP	NAMP	NAMP	0.383
DWVSLPGVLPVASGGIH	PhpapaCp031	+	+	AMP	NAMP	NAMP	NAMP	NAMP	0.107
SGQGSDSDSSWDKWLESVRVE	Pp3c5_12820V3.1	+	+	AMP	NAMP	NAMP	NAMP	NAMP	0.101
MSESEADFASFVKRQQLRM	Pp3c5_12660V3.1	+	+	AMP	NAMP	NAMP	NAMP	NAMP	0.084
AEAPVPAQPSLPN	Pp3c20_23270V3.1	+	+	AMP	NAMP	NAMP	NAMP	NAMP	0.027
INIINAPLQGFKIA	Pp3c14_22870V3.1	+	+	AMP	AMP	AMP	AMP	AMP	0.941
LEETQPDAQDDDSIF	Pp3c8_870V3.1	+	+	Non AMP	AMP	NAMP	NAMP	NAMP	0.116
