# Supplementary material for: Phytohormone treatment induces generation of cryptic peptides with antimicrobial activity in the Moss Physcomitrella patens
Source: BMC Plant Biol. 2019 Jan 7;19:9. doi: 10.1186/s12870-018-1611-z (PMC6322304; doi:10.1186/s12870-018-1611-z)
Supplement: Supplementary file 15 — Table S6. List of primers used for qRT-PCR analysis. (XLSX 8 kb) [file 12870_2018_1611_MOESM15_ESM.xlsx]

## Sheet: Лист1
Table S6. List of primers used for qRT-PCR analysis
ACT	ACCGAGTCCAACATTCTACC
	GTCCACATTAGATTCTCGCA
PAL1 (Pp3c2_32410V3)	TGGGGAGCTTATTGTCGTCG
	TCTCGGATGGCAGGAGTTA
OPR3 (Pp3c3_2130V3)	TTGTCAGCTTTGGCATGTCG
	ATCCCGCTTCGATGGCTTTA
AOS	AGGGCGAGAAGACTAGCGTA
	TTGCATACGGGCCACCATTA
